# Supplementary material for: GlycCompSoft: Software for Automated Comparison of Low Molecular Weight Heparins Using Top-Down LC/MS Data
Source: PLoS One. 2016 Dec 12;11(12):e0167727. doi: 10.1371/journal.pone.0167727 (PMC5152843; doi:10.1371/journal.pone.0167727)
Supplement: S3 File — (XLSX) [file pone.0167727.s006.xlsx]

## Sheet: a-1
Score	MW	Compound Key	PPM Error	Theoretical MW	NumAdductStates	NumCharges	NumScans	Density	AvgA:A+2Error	AvgA:A+2Ratio	Total Volume	AvgSignalNoise	CentroidScanError	CentroidScan
0.8883	3955.24	[8,8,1,14,0]-[0,0,0,0],	2.395	3955.23	9	7	1502	9.81699	1.5513	1.8932	65797412	107.678	16.2607	297.238
0.3064	3875.28	[8,8,1,13,0]-[0,0,0,0],	2.249	3875.27	5	6	475	3.46715	1.4253	1.77982	9392888	36.5315	11.0386	296.192
0.2755	4007.31				9	7	421	2.75163	1.4092	1.74299	1246490	19.2793	4.5478	313.033
0.2207	596.273				1	1	384	0.901408	0.8501	0.020082	4928010	44.4848	95.627	145.829
0.1967	578.263				1	1	311	0.822751	0.8719	0.00108813	2643565	29.3459	87.8865	136.676
0.1898	598.235				1	1	178	0.859903	0.8583	0.0115295	14935630	101.463	28.2776	78.633
0.1734	560.252				1	1	247	0.743976	0.8753	0.000542236	1988698	43.4524	137	184.378
0.1683	3980.21				3	5	144	1.51579	0.3429	0.680928	1685030	16.8725	16.712	298.744
0.1647	508.058				1	1	112	0.788732	0.8193	0.0646932	11170186	110.587	18.4001	61.687
0.164	4031.29	[8,8,1,14,1]-[2,0,0,0],	1.232	4031.29	3	2	120	1.41176	0.3045	0.634463	2039888	21.1928	23.0293	296.43
0.163	3475.25				3	6	141	1.14634	0.8265	1.24396	637168	12.1184	15.024	290.898
0.1614	580.224				1	1	124	0.832215	0.8708	0.00185965	6147696	57.0697	26.0446	74.9883
0.1609	3977.21				1	4	114	2.53333	1.6436	1.98208	2425680	42.968	20.7756	294.445
0.1587	3795.3	[8,8,1,12,0]-[0,0,0,0],	2.956	3795.32	1	6	137	1.37	1.3203	1.68738	887188	11.8531	6.6453	294.316
0.1566	600.196				1	1	115	0.821429	0.8517	0.0178104	3952332	37.2858	25.4816	75.9909
0.1562	622.18				1	1	108	0.755245	1e+09	0	2505449	26.1206	19.755	71.9875
0.1556	3954.23				6	7	85	0.566667	0.9985	1.3406	153340	10.4628	1.0429	312.376
0.1544	3715.29				1	5	111	1.52055	1.2432	1.62285	497035	8.14045	0.9701	295.66
0.1512	568.024				1	1	96	0.721805	0.8015	0.0731237	2873088	32.7176	10.3001	58.2875
0.1509	529.918				1	1	94	0.717557	0.7799	0.100716	2600978	30.5535	2.8898	47.8902
0.1495	3635.3				1	4	86	1.59259	1.1896	1.58181	355752	6.4707	7.1958	295.615
0.1478	3868.28				5	2	22	1.83333	1.3274	1.68303	22007	17.7395	11.3591	318.041
0.147	4218.39				4	1	50	1.11111	1.8397	2.1403	165664	6.2958	40.255	293.87
0.1467	522.236				1	1	115	0.46371	1e+09	0	692257	22.8743	111.039	155.437
0.1466	3796.28				1	6	85	1.30769	1.0225	1.38945	351203	8.73929	3.6728	297.365
0.1457	4013.28				1	4	70	1.66667	1.2441	1.57689	902118	20.7053	18.9243	299.124
0.1448	3991.28				5	5	50	0.37037	0.9129	1.24921	186128	8.5248	15.5126	300.811
0.1447	3716.29				1	5	70	1.37255	1.0665	1.44598	320349	7.47857	0.2424	295.01
0.1439	550.014				1	1	73	0.598361	0.8479	0.0295552	1156681	17.721	6.6572	53.2328
0.1434	3816.22				1	5	63	1.46512	0.9442	1.30798	310130	6.28175	7.7193	294.882
0.143	2079.88				1	1	87	0.327068	1e+09	0	101729	4.08598	74.4862	92.0098
0.1427	989.941				1	1	86	0.323308	0.0395	0.768695	976204	21.3076	33.2701	47.7898
0.1421	3897.25				1	3	55	1.44737	1.074	1.42501	363660	9.52509	16.5162	292.436
0.1418	3555.33				1	4	54	1.5	1.1037	1.50848	216422	5.17852	13.9126	296.063
0.1415	3656.31				1	3	52	1.3	1.1184	1.50735	201020	5.33558	4.5013	294.568
0.1415	614.276				1	1	69	0.302632	0.7513	0.116048	1461255	28.9774	0.7217	50.8912
0.1413	589.885				1	1	64	0.551724	0.7767	0.0944029	718960	12.3136	8.707	40.9939
0.1407	4085.34				2	1	34	1.36	1.4427	1.76417	93120	12.3432	13.7281	309.968
0.1404	790.333				1	1	60	0.504202	1e+09	0	568955	11.0813	48.7325	114.146
0.1401	788.372				1	1	96	0.603774	1e+09	0	192703	11.8469	164.7	229.96
0.1401	3876.28				1	7	74	0.654867	1.0123	1.36662	593073	16.353	4.1456	303.163
0.1401	3817.23				1	4	55	1.14583	1.2953	1.6589	181083	6.47655	12.6656	290.014
0.1398	4034.21				2	4	51	0.894737	1.6127	1.94222	141406	9.93098	20.3422	299.346
0.1392	3993.18				1	3	45	1.36364	1.2675	1.60348	221110	7.21244	22.4343	294.038
0.1392	3496.39				1	3	50	1.13636	1.0776	1.49169	134071	4.9148	20.4188	297.95
0.1386	4033.21				1	4	46	1.35294	1.5663	1.89598	209055	7.25304	25.1022	294.508
0.1384	582.185				1	1	51	0.392308	1e+09	0	763885	15.7716	42.6758	91.7732
0.1383	3884.31				5	1	7	0.318182	1.2136	1.56664	3432	5.76714	11.8062	319.745
0.138	3636.31				1	5	49	1.02083	1.0813	1.47336	191104	6.82204	7.6034	296.102
0.1369	3736.26				1	3	40	0.869565	1.493	1.86937	150357	7.124	1.0813	297.415
0.1367	772.324				1	1	53	0.373239	0.8357	0.00679546	368697	8.10453	28.3812	92.3828
0.1365	1434.48				1	1	96	0.888889	1e+09	0	60343	7.56125	248.365	364.27
0.1358	716.349				1	1	16	1	1e+09	0	158092	9.3025	14.3672	45.2468
0.1353	4040.87				2	1	14	1.07692	0.6558	0.984225	53878	5.06429	21.3765	298.834
0.1353	2188.71				3	2	4	2	1e+09	0	1525	4.6175	144.707	319.733
0.1352	3737.27				1	4	36	0.8	0.7193	1.09556	160598	5.86472	2.6135	293.799
0.1352	4052.28				3	6	30	0.588235	0.4057	0.732361	79168	10.93	23.893	297.212
0.1351	4219.38				4	1	10	0.232558	1.4848	1.78525	18890	6.09	24.432	309.772
0.1351	5323.28				2	1	5	0.625	1e+09	0	3816	7.054	0.6896	420.044
0.135	527.249				1	1	7	1	1e+09	0	35375	3.90857	2.7488	42.0424
0.1348	4120.4				3	2	21	0.253012	1.1106	1.42655	26566	8.87286	12.4012	314.044
0.1346	3474.3				3	5	23	0.522727	0.5908	1.00834	91875	9.79522	16.5477	292.347
0.1341	5057.67				1	1	3	1	1e+09	0	2208	5.52667	0.901	399.013
0.1341	710.248				1	1	9	1	1e+09	0	93043	19.0244	5.8107	53.3251
0.1341	656.168				1	1	11	0.733333	1e+09	0	56470	5.37727	7.7725	47.1241
0.1339	4929.61				1	1	3	1	1e+09	0	1956	4.68	6.2735	396.149
0.1339	4814.96				1	1	2	1	1e+09	0	640	4.035	4.3884	376.5
0.1338	4898.79				1	1	1	1	1e+09	0	520	4.79	0.5401	388
0.1338	4742.95	[8,8,1,23,0]-[4,0,0,0],	0.075	4742.95	1	1	1	1	1e+09	0	327	4.15	2.2438	373
0.1338	5041.9				1	1	1	1	1e+09	0	447	3.19	3.6778	395
0.1338	5314.28				1	1	1	1	1e+09	0	447	3.92	3.0281	417
0.1338	5202.37				1	1	1	1	1e+09	0	594	5.01	1.7439	413
0.1337	4601.93				1	1	1	1	1e+09	0	265	3.53	3.8102	368
0.1337	3459.22				3	7	34	0.369565	1.1419	1.56184	118338	27.0968	12.8426	287.46
0.1337	5219.26				1	1	2	1	1e+09	0	1961	8.33	0.9398	413.52
0.1337	5074.87				1	1	1	1	1e+09	0	491	3.51	4.262	397
0.1337	5242.21				1	1	1	1	1e+09	0	680	5.74	1.3793	413
0.1337	5207.58				1	1	1	1	1e+09	0	852	6.86	0.6646	411
0.1337	4855.66				1	1	1	1	1e+09	0	289	3.66	5.0787	379
0.1336	5332.97				1	1	1	1	1e+09	0	558	5.12	3.4932	418
0.1336	5279.5				1	1	3	1	1e+09	0	2907	7.86667	6.3405	410.961
0.1336	5161.22				1	1	1	1	1e+09	0	393	3.36	5.9694	414
0.1336	4970.95	[8,8,1,25,0]-[8,0,0,0],	3.794	4970.97	1	1	2	1	1e+09	0	529	3.055	9.6036	383.512
0.1336	5305.27				1	1	1	1	1e+09	0	696	6.11	2.322	417
0.1336	5093.11				1	1	1	1	1e+09	0	592	4.64	4.3085	407
0.1336	730.186				1	1	18	1	0.6205	0.228599	105888	6.78556	13.081	47.6177
0.1336	4913.79				2	1	4	0.4	1e+09	0	2008	3.9975	7.5994	396.235
0.1336	5179.71				1	1	1	1	1e+09	0	541	4.24	5.4797	404
0.1336	3395.33				1	1	2	1	1e+09	0	2595	3.42	9.9934	279.603
0.1336	5127.73				1	1	1	1	1e+09	0	697	5.27	4.4054	401
0.1336	5073.02				1	1	1	1	1e+09	0	675	4.9	5.1167	396
0.1335	5325.44				1	1	1	1	1e+09	0	759	6.59	3.0965	424
0.1335	4130.94	[9,9,1,9,0]-[14,0,0,0],	4.983	4130.92	1	1	1	1	1e+09	0	252	3.96	6.7292	334
0.1335	5293.49				1	1	2	1	1e+09	0	2163	9.91	2.1159	420.515
0.1335	5318.57				1	1	1	1	1e+09	0	753	5	5.6355	426
0.1335	5354.14				1	1	1	1	1e+09	0	547	4.8	6.1532	417
0.1335	922.321				1	1	9	1	1e+09	0	67665	13.1322	22.8793	52.8801
0.1335	5397.68				1	1	1	1	1e+09	0	600	5.58	5.5655	421
0.1335	5208.67				1	1	1	1	1e+09	0	565	5.18	6.2499	418
0.1335	5234.4				1	1	1	1	1e+09	0	881	7.09	3.7668	410
0.1335	5243.89				1	1	1	1	1e+09	0	808	7.4	3.4894	418
0.1334	4584.75				1	1	6	1	1e+09	0	2490	6.16	21.3429	341.5
0.1334	5218.19				1	1	1	1	1e+09	0	770	6.76	4.5039	417
0.1334	4067.9				1	1	1	1	1e+09	0	2410	3.7	9.3292	313
0.1334	5143.84				1	1	1	1	1e+09	0	603	5.15	7.3318	414
0.1334	5347.97				1	1	1	1	1e+09	0	788	7.23	4.6689	418
0.1334	5312.37				1	1	1	1	1e+09	0	693	5.85	6.8786	413
0.1333	5009.96				1	1	1	1	1e+09	0	438	3.44	10.8261	407
0.1333	5297.59				1	1	1	1	1e+09	0	860	7.26	5.7197	413
0.1333	5262.25				1	1	2	1	1e+09	0	2719	11.345	3.4639	412.486
0.1333	5131.95				1	1	1	1	1e+09	0	464	3.98	10.2636	416
0.1333	3714.29				1	4	34	0.607143	0.6761	1.05593	148152	9.18382	7.2418	301.853
0.1333	4360.33				1	1	1	1	1e+09	0	455	7.11	6.2516	339
0.1333	5356.02				1	1	1	1	1e+09	0	875	8.02	5.3005	418
0.1333	5306.84				1	1	1	1	1e+09	0	1083	8.27	5.5547	425
0.1333	4999.81				1	1	1	1	1e+09	0	887	7.75	6.3786	389
0.1332	3900.24				1	1	29	0.467742	0.3946	0.745228	167932	7.35345	11.4837	297.703
0.1332	5048.6				1	1	1	1	1e+09	0	367	3.61	12.2024	387
0.1332	4509.52				1	1	1	1	1e+09	0	291	3.83	12.0535	369
0.1332	730.364				1	1	1	1	1e+09	0	4206	5.09	10.7126	50
0.1332	4875.93				1	1	2	1	1e+09	0	506	3.35	16.1678	369.5
0.1332	5003.01				1	1	3	1	1e+09	0	951	4	18.6294	377
0.1332	5185.12				1	1	1	1	1e+09	0	471	4.5	12.0958	422
0.1332	5265.38				1	1	1	1	1e+09	0	699	5.43	11.1952	405
0.1331	551.163				1	1	4	1	1e+09	0	14948	12.66	11.6722	58.3379
0.1331	4987.18				1	1	6	1	1e+09	0	1948	4.31833	29.1589	365.229
0.1331	5201.66				1	1	1	1	1e+09	0	527	4.02	13.7991	425
0.1331	895.951				1	1	26	0.125604	1e+09	0	95751	17.3954	6.4625	80.1549
0.1331	5247.14				1	1	1	1	1e+09	0	811	6.18	11.7655	403
0.1331	5343.04				1	1	1	1	1e+09	0	815	6.57	11.2824	411
0.1331	895.214				1	1	2	1	1e+09	0	3086	3.18	19.1773	54.4572
0.133	4943.9				1	1	1	1	1e+09	0	381	4.85	13.9959	377
0.133	518.166				1	1	85	0.664062	0.8323	0.05016	622533	38.4688	182.171	226.25
0.133	5373.8	[9,9,1,27,1]-[0,0,0,0],	3.343	5373.78	1	1	1	1	1e+09	0	730	6.03	12.6938	412
0.133	4851.27				1	1	2	1	1e+09	0	1054	4.03	18.7972	402.532
0.133	4521.69				1	1	1	1	1e+09	0	520	6.89	12.1	370
0.133	3634.3				1	4	31	0.673913	0.7341	1.12654	115949	6.08387	12.2879	300.629
0.133	708.05				1	1	29	1	1e+09	0	30689	6.20793	103.719	162.682
0.133	5212.14				1	1	1	1	1e+09	0	596	4.32	16.0221	396
0.1329	5083.14				1	1	1	1	1e+09	0	603	5.29	15.0897	417
0.1329	4739.28	[9,9,1,18,1]-[5,0,0,0],	4.855	4739.3	1	1	1	1	1e+09	0	536	4.01	17.0438	392
0.1329	4999.14				1	1	2	1	1e+09	0	1160	4.955	19.1943	414.52
0.1329	5149.79				1	1	1	1	1e+09	0	960	8.8	10.8657	418
0.1329	5067.13				1	1	1	1	1e+09	0	372	3.43	18.3449	419
0.1329	5147.33				1	1	1	1	1e+09	0	808	6.05	14.9421	392
0.1329	506.096				1	1	35	0.289256	0.8375	0.0468635	825207	27.4177	14.9357	28.1974
0.1329	5298.79				1	1	1	1	1e+09	0	798	6.25	14.814	404
0.1329	747.176				1	1	14	1	0.7274	0.119015	66083	5.37357	13.7242	48.3063
0.1328	5038.78				1	1	1	1	1e+09	0	625	5.33	16.5666	415
0.1328	4833.49	[9,9,1,18,0]-[13,0,0,0],	1.665	4833.5	1	1	1	1	1e+09	0	403	3.09	19.6585	402
0.1328	5231.74				1	1	1	1	1e+09	0	551	3.92	18.5581	395
0.1328	5350.94				1	1	1	1	1e+09	0	780	6.12	15.9017	407
0.1328	4926.66				1	1	3	1	1e+09	0	850	3.77333	25.72	363.925
0.1328	5302.82				1	1	1	1	1e+09	0	834	6.36	16.1304	403
0.1328	3994.17				1	3	22	0.956522	1.4852	1.82103	90261	6.255	18.4895	298.061
0.1328	5059.54				1	1	1	1	1e+09	0	370	4.59	19.0606	381
0.1327	2700.86				1	1	2	1	1e+09	0	1061	4.525	22.399	237.571
0.1327	3815.21				1	3	12	1.2	1.1814	1.54537	32785	6.36417	5.2455	307.768
0.1327	4909.86				1	1	1	1	1e+09	0	457	3.65	20.6723	409
0.1327	5342.25				1	1	1	1	1e+09	0	987	7.74	15.2205	407
0.1327	5224.78				1	1	1	1	1e+09	0	946	6.86	17.0127	396
0.1327	776.211				1	1	4	0.8	1e+09	0	15042	6.105	11.7325	52.5739
0.1327	3739.32				1	1	1	1	1e+09	0	794	3.89	21.4266	318
0.1327	4258.79				1	1	1	1	1e+09	0	275	3.87	21.7074	359
0.1327	2218.55				1	1	1	1	1e+09	0	538	3.94	21.6343	199
0.1326	504.063				1	1	5	1	1e+09	0	56176	13.644	23.0292	19.9445
0.1326	627.991				1	1	17	0.459459	1e+09	0	123886	8.42235	26.5135	26.1745
0.1326	4797.86				1	1	1	1	1e+09	0	555	4.25	22.4517	402
0.1326	5394.48				1	1	1	1	1e+09	0	921	7.38	18.3151	408
0.1326	5145.91				1	1	1	1	1e+09	0	364	4.12	22.8306	384
0.1325	4952.05				1	1	1	1	1e+09	0	384	3.29	24.3656	416
0.1325	5320.36				1	1	1	1	1e+09	0	934	7.05	19.5049	401
0.1325	3835.21				1	2	3	1.5	0.9748	1.33564	1419	4.88	15.395	319.485
0.1325	3951.52				1	1	1	1	1e+09	0	214	3.32	24.7933	338
0.1324	5382.75				1	1	1	1	1e+09	0	983	7.63	20.3957	405
0.1324	5346.41				1	1	1	1	1e+09	0	1261	9.8	17.5466	405
0.1324	5296.02				1	1	2	1	1e+09	0	1545	5.86	27.0871	391.51
0.1323	5204.32				1	1	1	1	1e+09	0	792	7.29	23.4092	388
0.1322	700.157				1	1	16	0.136752	1e+09	0	95880	6.7375	3.903	54.4418
0.1322	3999.2				1	3	29	0.659091	1.3776	1.71261	104435	9.02241	22.1296	294.814
0.1322	4869.76				1	1	2	0.666667	1e+09	0	877	3.575	4.9423	390.127
0.1322	736.18				1	1	3	1	1e+09	0	11504	3.98	35.8077	96.9762
0.1322	4617.9				1	1	1	1	1e+09	0	417	3.02	30.5582	396
0.1322	4653.36				1	1	1	1	1e+09	0	451	3.38	30.7785	399
0.1321	4581.88				1	1	4	1	1e+09	0	2094	4.015	39.8253	402.444
0.1321	1018.13				1	2	106	0.773723	0.6959	0.107938	297236	37.8076	256.568	339.837
0.1321	5277.7				1	1	1	1	1e+09	0	329	3.53	32.1608	385
0.132	5249.19				1	1	1	1	1e+09	0	326	3.85	31.9259	383
0.132	5173.6				1	1	2	1	1e+09	0	1570	9.695	27.4853	381.515
0.132	5181.91				1	1	2	1	1e+09	0	693	4.42	35.1232	374.53
0.132	5193.92				1	1	2	0.666667	1e+09	0	902	4.11	8.1753	418.769
0.132	5181.43				1	1	1	1	1e+09	0	274	3.43	33.6149	376
0.132	536.125				1	1	60	1	0.8783	0.00128927	414595	43.6355	134.719	180.206
0.1319	4842.48				1	1	1	1	1e+09	0	343	5.02	32.0458	351
0.1319	4090.04				1	1	1	1	1e+09	0	293	4.2	33.935	358
0.1319	599.228				1	1	1	1	1e+09	0	1203	3.83	34.5666	85
0.1319	5144.28	[9,9,1,22,1]-[10,0,0,0],	4.218	5144.26	1	1	5	0.833333	1e+09	0	2417	6.1	30.9661	375.737
0.1319	5257.48				1	1	1	1	1e+09	0	786	7.97	29.5764	386
0.1318	3765.33				1	1	1	1	1e+09	0	235	3.71	36.3883	335
0.1318	3095.06				2	1	7	1.16667	1e+09	0	2404	4.91286	110.68	356.752
0.1318	510.234				1	1	19	1	0.8475	0.0362222	1592560	74.9695	0.5173	43.9747
0.1318	4865.79				1	1	1	1	1e+09	0	471	4.38	36.1273	421
0.1317	5369.34				1	1	6	1	1e+09	0	3330	7.02833	48.736	375.608
0.1317	5174.6				1	1	1	1	1e+09	0	716	9.07	30.0791	379
0.1317	3576.35				1	4	31	0.382716	1.0417	1.44324	109671	4.90032	10.211	294.01
0.1317	2259.7				1	1	1	1	1e+09	0	1006	5.07	35.5913	145
0.1317	5139.36				1	1	2	1	1e+09	0	786	5.2	39.8174	366.5
0.1316	5358.42				1	1	1	1	1e+09	0	386	4.13	38.4881	385
0.1316	4597.51				1	1	1	1	1e+09	0	416	3.26	40.1563	404
0.1316	509.822				1	1	1	1	1e+09	0	6608	7.88	34.4251	9
0.1316	3175.52				1	1	2	1	1e+09	0	7924	3.305	44.1212	296.5
0.1316	1836.33				1	1	5	0.555556	1e+09	0	12759	3.19	17.1935	130.212
0.1316	5310.31				1	1	1	1	1e+09	0	457	5.63	37.7169	382
0.1315	5341.19				1	1	1	1	1e+09	0	324	4	40.1379	382
0.1315	4251.44				2	1	16	0.372093	0.2697	0.565029	39375	5.8125	31.7637	304.952
0.1315	5367.86				1	1	1	1	1e+09	0	932	8.14	35.2284	389
0.1315	4049.88				2	1	10	0.555556	1.3618	1.68885	35889	5.063	29.1387	291.778
0.1315	632.249				1	1	22	0.814815	0.6408	0.223696	129970	24.305	23.4119	76.4336
0.1315	5345.7				1	1	2	1	1e+09	0	953	5.91	41.8051	380.686
0.1314	3216.21				3	3	14	0.0985915	0.4699	0.928101	19774	6.66786	26.1913	281.76
0.1314	3299.27				1	1	2	0.666667	1e+09	0	3186	3.5	18.1743	280.254
0.1314	3797.26				1	3	25	0.384615	0.9256	1.29239	185374	10.1256	0.6629	301.778
0.1314	604.169				1	1	12	0.571429	1e+09	0	105201	10.7317	36.1716	14.649
0.1314	3657.32				1	4	25	0.543478	0.8733	1.26207	60893	4.5568	8.9994	299.145
0.1314	5285.58				1	1	1	1	1e+09	0	559	7.08	38.779	379
0.1314	5237.79				1	1	1	1	1e+09	0	373	4.79	42.0324	372
0.1313	5357.39				1	1	1	1	1e+09	0	275	3.48	44.4079	379
0.1313	4058.9				2	1	10	0.47619	0.2439	0.569517	56833	4.81	26.2921	295.332
0.1313	1944.64				1	1	75	0.735294	0.1805	0.477633	45901	8.2512	208.224	364.119
0.1313	5134.41				1	1	6	0.352941	1e+09	0	4935	6.63833	3.2579	409.187
0.1312	798.175				1	1	6	0.461538	1e+09	0	19234	4.445	16.7287	49.2993
0.1312	682.146				1	1	4	0.8	1e+09	0	16872	5.1225	38.6783	18.2547
0.1312	500.162				1	1	42	0.190909	0.8728	0.0124179	315683	21.3	50.9302	93.5982
0.1311	4004.3				1	1	1	1	0.4164	0.75059	1271	3.75	1.3444	316
0.1311	4966.75				1	1	1	1	0.4988	0.681716	443	3.41	1.7867	391
0.1311	4100.38				1	1	2	1	0.7246	1.04369	443	5.445	2.6734	327.549
0.1311	3416.38				1	4	34	0.336634	0.7083	1.13495	103832	4.30676	27.039	298.298
0.1311	752.35				1	1	66	0.390533	0.8335	0.0121473	95185	9.72045	154.21	216.647
0.1311	5291.28				1	1	1	1	1e+09	0	497	6.31	45.2253	373
0.1311	4328.2				1	1	3	0.6	1e+09	0	976	4.37	21.1291	363.863
0.1311	4980.75				1	1	1	1	1.0034	1.18408	402	4.37	2.116	396
0.1311	4504.51				1	1	2	1	0.66	0.915584	308	3.095	7.0534	349.5
0.131	3514.25				1	1	1	1	0.4838	0.895122	410	3.95	2.9311	276
0.131	5361.84				1	1	2	1	1e+09	0	1092	6.84	48.2566	375.5
0.131	5055.11				1	1	1	1	1e+09	0	295	4.32	48.7129	351
0.131	4173.63				1	1	5	1	0.7583	1.06586	980	3.858	16.5379	347.155
0.131	5880.28				1	1	2	1	1e+09	0	886	3.565	53.8948	410.5
0.131	4435.19				1	1	1	1	0.4549	0.721362	323	5.03	2.8798	354
0.1309	2817.16				1	1	1	1	1e+09	0	332	3.76	50.7111	275
0.1309	3513.27				1	1	1	1	0.8278	1.23923	209	4.63	3.8537	275
0.1309	4351.32				1	1	2	1	1e+09	0	1062	3.97	53.9541	398.5
0.1309	5330.23				1	1	1	1	1e+09	0	467	5.93	48.2786	373
0.1309	641.257				1	1	47	0.47	1e+09	0	119372	16.8864	140.576	194.304
0.1309	3914.22				1	1	1	1	0.6681	1.01649	3093	3.13	7.2831	303
0.1308	4011.29				1	1	1	1	1.407	1.74009	227	5.06	5.1079	323
0.1308	4835.87				1	1	2	1	1e+09	0	418	3.03	57.0276	325.5
0.1308	1247.64				2	2	15	0.0451807	1e+09	0	86220	7.60067	48.9965	52.2636
0.1308	3898.26				1	3	22	0.511628	1.2585	1.60936	125036	9.19364	11.6751	297.357
0.1308	2101.18				2	1	20	0.769231	1e+09	0	65081	4.32	138.313	306.479
0.1308	5233.7				1	1	2	0.4	1e+09	0	1246	5.48	4.2913	418.003
0.1308	3945.4				1	1	1	1	0.8423	1.18574	5104	9.3	0.2731	313
0.1308	1807.07				1	1	24	1.5	0.528	0.151713	10967	5.5075	120.967	266.079
0.1308	3577.35				1	1	12	0.6	0.9896	1.39092	57804	5.27333	9.563	293.44
0.1307	1255.98				1	1	1	1	1e+09	0	4138	9.16	46.914	55
0.1307	5308.3				1	1	2	0.5	1e+09	0	1860	7.39	11.0658	408.494
0.1307	4148.3				1	1	1	1	1.1884	1.5	304	3.7	8.6319	320
0.1307	3931.33				1	1	2	1	0.4977	0.843444	589	5.275	9.7276	321.351
0.1307	4139.32				1	1	1	1	1.496	1.80903	288	6	5.9274	322
0.1307	4587.65				1	1	1	1	0.6821	0.924623	199	5.92	6.0703	357
0.1307	5205.7				1	1	1	1	1.119	1.26425	386	5.3	7.483	419
0.1307	660.163				1	1	2	1	1e+09	0	12025	5.89	56.2941	111.504
0.1306	4719.19				1	1	1	1	1.3691	1.59091	154	5.15	8.3816	365
0.1306	3935.24				1	1	1	1	1.1129	1.45798	238	4	10.0694	322
0.1306	5138.84	[8,8,1,27,1]-[6,0,0,0],	0.22	5138.84	1	1	2	0.5	1e+09	0	865	3.495	18.333	424.609
0.1306	4254.65				1	1	2	1	1.1145	1.40932	521	6.845	9.454	346.422
0.1306	5336.27				1	1	2	1	1e+09	0	480	3.275	60.2524	361.5
0.1306	4666.27				1	1	2	0.666667	1e+09	0	828	3.145	32.7568	401.99
0.1306	3494.28				1	1	1	1	0.9555	1.36997	4076	4.5	9.6347	287
0.1306	3932.32				1	1	2	1	0.6087	0.95428	5678	3.51	14.2437	297.458
0.1306	5222.53				1	1	3	0.375	1e+09	0	2365	7.18667	6.447	419.284
0.1305	4200.37				2	1	13	0.325	0.8803	1.18371	33247	5.51154	35.2304	297.483
0.1305	3908.33				1	1	6	1	0.8192	1.16849	1414	4.635	26.7576	336.579
0.1305	4806.11	[9,9,1,20,0]-[2,0,0,0],	3.797	4806.12	1	1	4	1	0.2389	0.447024	3056	5.7475	19.2861	399.481
0.1305	3874.27				1	3	26	0.298851	1.5185	1.87314	101252	13.0631	6.3429	300.809
0.1305	4399.03				1	1	1	1	0.3421	0.614232	267	3.68	12.7147	361
0.1304	4791.91				1	1	3	1	0.5517	0.762093	1373	4.40667	19.0111	398.092
0.1304	821.194				1	1	9	0.75	0.6036	0.23114	27451	3.42222	19.72	48.1125
0.1304	4047.33				1	1	1	1	0.7819	1.10938	320	5.53	11.2832	332
0.1304	4807.12				1	1	1	1	0.8178	1.02579	349	4.12	13.7257	394
0.1304	4070.29				3	2	7	0.162791	1.0646	1.38844	20404	13.13	27.6595	294.857
0.1304	4720.86				1	1	1	1	0.7511	0.972678	183	3.06	15.5127	358
0.1304	4474.04				1	1	1	1	0.4566	0.716981	212	3.32	15.1651	339
0.1304	4861.41				1	1	1	1	0.8732	1.07267	344	3.3	15.4705	400
0.1303	5155				1	1	4	0.307692	1e+09	0	3463	7.54	7.9994	415.543
0.1303	4521.21				1	1	1	1	0.5796	0.832536	209	3.86	15.137	373
0.1303	3918.27				1	1	8	0.888889	1.2489	1.59667	24680	5.515	26.8484	283.752
0.1303	5332.32				1	1	2	0.666667	1e+09	0	2152	8.475	30.445	390.997
0.1303	4128.3				1	1	2	1	0.9907	1.30545	451	4.63	17.4969	344.561
0.1303	4128.72				1	1	1	1	0.7119	1.0266	188	3.61	15.9033	343
0.1303	4372.24				1	1	1	1	0.6381	0.914414	222	3.79	15.8143	362
0.1303	4956.41				1	1	1	1	0.9093	1.09375	320	4.52	15.0233	407
0.1303	4708.45				1	1	4	1	0.386	0.609442	932	5.045	24.0396	348.5
0.1303	5299.3				1	1	8	0.190476	1e+09	0	5624	5.7775	14.8125	404.041
0.1303	5190.13				1	1	2	1	1e+09	0	810	5.83	62.7966	347.5
0.1303	5415.59				2	2	3	0.142857	1e+09	0	1264	3.67333	31.028	396.941
0.1302	4701.88				1	1	2	1	0.0978	0.32234	893	3.305	20.5016	392.526
0.1302	3234.23				3	4	12	0.0888889	0.4782	0.933537	6686	5.44167	31.5716	288.553
0.1302	770.361				1	1	42	0.396226	1e+09	0	57322	9.96238	137.474	201.322
0.1302	3883.29				1	1	1	1	0.0459	0.30737	10258	10.26	8.8588	299
0.1302	4221.39				1	1	1	1	0.8553	1.15541	592	6.75	13.3606	321
0.1302	3798.29				1	1	1	1	0.8066	1.17325	6915	9.9	9.8047	311
0.1302	3554.32				1	4	23	0.442308	0.374	0.779004	83584	5.32087	14.8527	296.924
0.1301	5081.45				1	1	2	0.285714	1e+09	0	1418	5.285	6.329	395.449
0.1301	5166.62				1	1	2	0.285714	1e+09	0	1585	6.085	5.4175	403.036
0.1301	2688.22				1	1	1	1	1e+09	0	1189	3.12	65.8182	280
0.1301	5116.93				1	1	2	0.25	1e+09	0	1561	5.945	2.8594	401.7
0.1301	5018.9				1	1	2	1	0.1507	0.325397	629	4.715	21.2751	375.599
0.1301	4610.88				1	1	1	1	0.2524	0.491279	344	4.92	17.8918	347
0.1301	4288.09				1	1	1	1	0.4191	0.708696	230	3.17	20.4111	360
0.1301	5115.4	[9,9,1,21,1]-[13,0,0,0],	3.22	5115.38	1	1	1	1	0.7347	0.894231	312	4.06	19.439	385
0.1301	5118.73				1	1	2	0.333333	1e+09	0	1269	4.87	12.0759	392.624
0.1301	554.208				1	1	5	1	1e+09	0	75473	14.802	66.0574	112.962
0.13	4358.37				1	1	4	1	1.3839	1.66246	2888	5.05	28.0397	317.059
0.13	5381.45				1	1	1	1	1e+09	0	327	4.49	65.2939	360
0.13	5191.12				1	1	2	1	1e+09	0	810	5.82	66.8742	343.5
0.13	3903.33				1	1	4	1	1.3033	1.65344	3518	19.365	9.0993	318.529
0.13	1794.22				1	1	5	1	1e+09	0	4753	4.716	78.2863	65.8176
0.13	4781.14				1	1	1	1	0.7133	0.925333	375	4.63	19.7625	398
0.13	562.214				1	1	16	0.444444	1e+09	0	180599	11.265	64.0992	111.631
0.13	5396.41				1	1	5	0.357143	1e+09	0	4659	7.182	21.9195	404.547
0.13	4691.46				1	1	1	1	0.9458	1.17197	157	3.76	21.2078	350
0.13	4329.41				1	1	1	1	1.8632	2.14634	164	4.68	20.1721	363
0.13	5013.32				1	1	3	1	0.8885	1.06402	1026	4.14	27.4517	423.889
0.1299	4138.9				1	1	2	1	1e+09	0	900	3.395	71.605	399.5
0.1299	3338.41				1	1	1	1	1.0996	1.5385	4026	4.66	20.8525	286
0.1299	4341.31				1	1	1	1	0.3294	0.610619	339	3.37	22.7612	321
0.1299	4429.02				1	1	1	1	1e+09	0	381	3.73	68.3637	419
0.1299	3417.41				1	4	29	0.239669	0.9087	1.3352	94796	4.35621	23.2276	294.567
0.1299	5278.35				1	1	4	0.571429	1e+09	0	1260	4.0125	42.0759	375.137
0.1299	5337.07				1	1	5	0.294118	1e+09	0	5852	9.18	15.681	406.134
0.1298	4065.93				1	1	1	1	0.5454	0.869947	2845	5.57	21.1746	301
0.1298	4987.73				1	1	3	1	0.2018	0.381333	1217	3.94667	29.7681	424.2
0.1298	659.268				1	1	64	0.335079	0.8523	0.00789096	247306	26.9944	146.21	201.35
0.1298	3192.05				1	1	1	1	1e+09	0	343	4.39	69.325	323
0.1298	3177.35				1	1	1	1	1e+09	0	293	3.76	70.4773	323
0.1298	4078.39				1	1	1	1	0.4509	0.773495	4203	4.21	24.1517	299
0.1298	4854.48				1	1	3	0.75	1.3583	1.55882	835	5.82333	7.7647	376.222
0.1297	5145.42				1	1	3	0.125	1e+09	0	1904	5.26667	3.0181	409.81
0.1297	3141.94				1	1	1	1	1e+09	0	574	4.66	70.2528	320
0.1297	3917.3				1	1	14	0.378378	0.7982	1.14614	56402	4.54214	16.1893	294.336
0.1297	3378.25				1	1	5	0.714286	1.174	1.60665	4548	8.01	9.607	277.878
0.1297	3482.19	[9,9,1,1,1]-[11,0,0,0],	0.338	3482.19	2	2	10	0.0990099	0.3466	0.762935	16055	9.978	5.5293	281.947
0.1297	3167.24				1	1	1	1	1e+09	0	219	3.14	73.27	325
0.1297	3920.24				1	1	3	1	0.6399	0.987336	2052	3.99	32.6774	278.077
0.1296	4118.41				2	1	3	0.25	0.9409	1.25715	2616	6.4	10.1124	316.176
0.1296	5000.38				1	1	1	1	1.0541	1.23166	259	4.2	26.577	422
0.1296	4009.31				1	1	5	0.714286	0.5983	0.931754	1103	3.93	16.6293	334.366
0.1296	3198.17				1	1	1	1	0.1483	0.609275	2027	5.26	25.8455	280
0.1296	5304.34				1	1	3	0.157895	1e+09	0	1886	5.24	8.169	411.081
0.1296	5252.97				1	1	3	0.272727	1e+09	0	2759	6.91667	15.6805	399.542
0.1296	5188.54				1	1	2	0.666667	1e+09	0	969	6.415	46.2968	363.875
0.1295	4104.27				1	1	1	1	0.3125	0.631003	4206	3.63	29.1804	296
0.1295	5126.36				1	1	3	0.0967742	1e+09	0	1213	3.42333	7.2834	412.581
0.1295	5111.64				1	1	2	0.1	1e+09	0	1426	5.645	1.7423	405.886
0.1294	3911.33				1	1	1	1	0.4419	0.790698	215	3.63	30.9437	341
0.1294	4757.62				1	1	1	1	0.4541	0.669811	424	3.4	31.6058	408
0.1294	3562.99				1	1	1	1	1e+09	0	523	7.63	72.2489	355
0.1294	5119.31				1	1	1	1	0.7013	0.860215	186	6.79	27.7458	377
0.1294	5120.1				1	1	1	1	0.8965	1.05521	163	3.05	32.8075	372
0.1293	1528.99				2	2	21	1.5	0.4172	0.306286	37880	21.5171	148.247	271.561
0.1293	5248.02				1	1	2	0.125	1e+09	0	1230	4.96	7.2002	407.634
0.1293	2321.15				1	1	2	1	1e+09	0	556	3.62	82.1402	267.549
0.1293	4080.36				2	1	8	0.173913	0.9171	1.23933	25805	5.445	27.5359	295.77
0.1293	3582.4				1	1	1	1	1e+09	0	239	3.21	79.7275	364
0.1292	3976.21				1	1	1	1	0.7043	1.04297	4561	26.71	2.8575	318
0.1292	3794.29				1	6	27	0.247706	0.8479	1.21512	96697	8.38926	5.2104	306.092
0.1292	1202.01				1	1	3	1	1e+09	0	1721	3.69667	86.3097	183.993
0.1292	4062.99				1	1	4	1	1e+09	0	1832	3.76	89.5951	411.539
0.1292	3509.28				1	2	12	0.428571	1.3223	1.7344	13557	6.6875	8.9259	287.467
0.1292	2320.14				2	1	8	0.888889	0.0787	0.520357	4037	6.92125	85.6825	271.012
0.1292	3493.71				1	1	1	1	1e+09	0	251	3.6	80.6792	358
0.1292	4042.86				1	1	1	1	1.2678	1.59598	5069	5.54	32.3663	288
0.1292	5128.6				1	1	2	0.0625	1e+09	0	1026	4.545	4.811	400.663
0.1292	3936.29				1	1	1	1	0.5626	0.907563	357	3.78	35.0131	277
0.1292	3544.05				1	1	1	1	1e+09	0	244	3.24	81.7333	363
0.1292	4760.57				1	1	2	1	0.863	1.07831	358	3.945	38.2091	338.416
0.1291	4393.04				1	1	1	1	0.4844	0.757463	268	5.48	33.1838	381
0.1291	3187.25				1	1	2	1	1e+09	0	432	3.365	85.2012	338.5
0.1291	3855.26				1	1	3	0.6	0.721	1.07869	3618	3.94	8.7287	314.39
0.1291	5136.01				1	1	1	1	0.9517	1.108	250	3.67	36.0547	370
0.1291	4891.39				1	1	1	1	0.8562	1.05091	275	4.49	35.1202	422
0.1291	5162.79				1	1	2	0.0645161	1e+09	0	949	4.43	6.6954	401.458
0.1291	3477.3				1	1	1	1	1.6424	2.05954	1898	4.77	34.9659	311
0.1291	597.231				1	1	39	0.8125	0.7823	0.0877319	45784	8.70385	137.001	187.278
0.1291	5171.03				1	1	1	1	0.7748	0.925566	309	4.51	35.7997	373
0.1291	552.281				1	1	20	0.083682	0.8675	0.00957075	798547	34.788	3.7401	43.0133
0.1291	5245.33				1	1	2	0.133333	1e+09	0	1464	5.605	11.5186	403.105
0.1291	3929.38				1	1	1	1	0.4532	0.79918	244	4.23	36.4716	275
0.129	4093.43				1	1	3	0.6	1.2609	1.58106	4125	4.19667	10.3054	314.025
0.129	1908.61				4	3	17	0.361702	0.1868	0.476969	35761	4.21235	145.538	298.609
0.129	3056.06				1	1	1	1	1e+09	0	303	4.43	82.9853	326
0.129	3370.51				1	1	2	1	1e+09	0	745	5.475	84.8129	352.477
0.129	5321.57				1	1	2	0.285714	1e+09	0	1231	4.585	26.88	393.72
0.129	3575.35				1	3	23	0.172932	0.5583	0.959988	63183	4.94565	21.842	305.562
0.129	3896.26				1	3	13	0.52	0.9671	1.31833	73944	11.0208	11.0576	297.818
0.129	4208.11				1	1	1	1	0.3562	0.658363	281	4.46	37.68	371
0.129	3560.56				1	1	1	1	1e+09	0	308	4.06	84.4388	367
0.1289	5259.27				1	1	1	1	0.9135	1.05042	238	5.55	36.7161	379
0.1289	3662.8				1	1	1	1	0.7863	1.17424	132	3.68	39.4246	330
0.1289	3655.33				2	3	6	0.146341	0.7204	1.10948	21470	5.75167	6.6937	296.683
0.1289	5322.42				1	1	1	1	0.9153	1.04219	237	4.5	38.6661	382
0.1289	4012.28				2	4	14	0.142857	0.5704	0.903321	117155	13.1	16.1371	301.833
0.1289	1906				2	1	13	1	0.1167	0.547458	9472	9.11538	114.179	267.045
0.1288	4054.19				1	1	2	1	0.7165	1.04291	2446	5.635	41.5803	279.675
0.1288	5270.32				1	1	1	1	1.1499	1.28505	214	5.68	38.5826	378
0.1288	2943.03				1	1	3	1	1e+09	0	591	3.04333	94.8452	329
0.1288	3933.35				1	1	4	0.666667	0.0336	0.378989	17629	3.35	24.7278	287.055
0.1288	1842.61				1	1	51	0.980769	0.4603	0.213855	26513	7.64275	195.657	343.554
0.1288	5897.7	[8,8,1,35,1]-[13,0,0,0],	4.069	5897.68	1	1	1	1	1e+09	0	360	4.56	86.7607	379
0.1288	4016.26				1	1	1	1	0.5688	0.90113	354	4.25	41.2818	277
0.1288	3934.34				1	2	9	0.321429	1.2023	1.54749	13510	4.03111	1.9581	309.902
0.1287	5353.07				1	1	1	1	1.18	1.30213	235	4.18	42.0693	381
0.1287	3085.88				1	1	1	1	1e+09	0	398	6.25	85.6475	331
0.1287	5380.81				1	1	2	0.0377358	1e+09	0	991	4.065	11.9941	413.249
0.1287	5198.63				1	1	2	0.0444444	1e+09	0	731	4.105	12.6783	398.285
0.1287	5245.84				1	1	2	0.0645161	1e+09	0	1096	5.165	13.1345	401.529
0.1286	640.191				1	1	11	0.1	1e+09	0	108532	9.77727	42.3537	95.9979
0.1286	1559.82				1	1	1	1	1e+09	0	4580	4.88	88.7308	37
0.1286	3570.91				1	1	1	1	1e+09	0	383	4.93	88.6282	372
0.1286	4105.24				1	1	1	1	0.6413	0.959677	1364	3.82	44.2562	281
0.1286	3852.25				1	1	4	0.5	0.9305	1.28867	3136	4.8325	10.9608	316.386
0.1286	5385.05				1	1	2	0.5	1e+09	0	1092	6.895	48.419	377.157
0.1286	5276				1	1	2	0.0769231	1e+09	0	1360	5.87	14.6455	402.382
0.1286	1569.51				3	2	38	0.368932	1e+09	0	27107	10.0689	225.358	351.848
0.1286	2921.67				1	1	2	1	1e+09	0	462	3.53	95.0189	327.5
0.1286	5363.67				1	1	3	0.2	1e+09	0	2375	6.25	28.1115	395.788
0.1285	5251.84	[9,9,1,26,0]-[0,0,0,0],	4.834	5251.81	1	1	2	0.0408163	1e+09	0	1008	4.94	13.6576	401.476
0.1285	4077.41				1	1	2	0.666667	0.4489	0.771621	10949	5.455	19.9929	303.082
0.1285	4067.33				1	2	10	0.5	1.4725	1.79677	28755	13.358	12.6742	309.61
0.1285	2892.07				1	1	2	1	1e+09	0	282	3.465	96.3397	326.5
0.1285	4064.32				2	2	5	0.0862069	1.1318	1.45655	10690	5.726	14.7424	307.307
0.1285	1740.59				1	2	2	0.00888889	1e+09	0	2696	3.69	4.7493	144.65
0.1285	5277.06				1	1	2	0.285714	1e+09	0	985	5.65	34.5526	382.558
0.1285	3944.41				1	1	12	0.266667	1.5242	1.86781	31771	7.14417	17.9805	294.669
0.1284	3427.22				1	1	1	1	1e+09	0	319	4.21	92.8907	365
0.1284	3831.93				1	1	2	1	0.84	1.20134	298	3.13	51.6675	355.5
0.1284	4795.09				1	1	1	1	0.6306	0.840467	257	4.01	47.3313	332
0.1284	3208.55				1	1	2	1	1e+09	0	469	3.445	97.4921	352.461
0.1284	4628.1				1	1	2	1	1.0183	1.2544	501	3.05	52.3232	418.565
0.1284	5360.87				1	1	3	0.333333	1e+09	0	1237	4.95333	43.4772	380.203
0.1284	3047.77				1	1	1	1	1e+09	0	214	3.39	94.6351	337
0.1284	3591.95				1	1	1	1	1e+09	0	589	7.62	88.9783	374
0.1284	5300.22				1	1	2	0.0769231	1e+09	0	1440	6.325	17.194	401.733
0.1284	5378.16				1	1	2	0.0833333	1e+09	0	1713	7.11	16.7436	408.292
0.1284	3098.08				1	1	5	0.0373134	1e+09	0	2663	4.116	26.7362	219.573
0.1284	2781.51				1	1	4	1	1e+09	0	852	3.18	105.006	326.5
0.1284	3355.33				1	1	3	1	0.2933	0.72956	670	3.44333	55.577	322.051
0.1284	3549.31				1	1	1	1	1e+09	0	436	5.65	92.3208	374
0.1284	4073.24				1	1	1	1	1.0845	1.40787	483	6.91	44.7478	278
0.1284	3096.55				1	1	1	1	1e+09	0	267	3.97	94.8113	341
0.1284	3470.19				1	1	1	1	1e+09	0	487	6.41	91.5225	367
0.1283	5356.67				1	1	2	0.4	1e+09	0	669	4.25	48.3066	375.045
0.1283	804.205				1	1	6	0.461538	0.7765	0.060958	31675	4.655	20.8306	45.6701
0.1283	5206.62				2	1	3	0.046875	0.3357	0.480836	1476	5.26333	17.5487	394.041
0.1283	5258.52				1	1	2	0.0909091	1e+09	0	1584	7.305	19.3013	396.356
0.1283	1420.46				1	1	74	0.698113	0.7288	0.0117417	46975	7.71054	255.173	369.98
0.1282	3498.4				2	3	6	0.0545455	0.4706	0.884385	13277	4.51167	11.925	289.613
0.1282	5979.07				1	1	2	0.666667	1e+09	0	1052	3.96	72.2166	399.922
0.1282	3151.23				1	1	1	1	1e+09	0	240	3.46	97.5251	348
0.1282	3784.46				1	1	1	1	1e+09	0	433	3.22	97.8885	398
0.1282	3527.51				1	1	1	1	1e+09	0	474	6.14	94.0297	374
0.1282	5339.73				1	1	2	0.0357143	1e+09	0	1111	5.68	17.865	404.158
0.1282	5357.72				1	1	2	0.181818	1e+09	0	1682	6.735	28.6679	394.766
0.1282	2947.87				1	1	2	1	1e+09	0	456	3.575	100.965	335.5
0.1282	5127.23	[9,9,1,22,1]-[9,0,0,0],	0.473	5127.23	1	1	2	0.0588235	1e+09	0	915	4.38	21.9894	383.377
0.1282	3495.4				1	3	12	0.342857	0.5182	0.932429	68121	5.4225	14.0188	291.472
0.1282	615.242				1	1	17	1	1e+09	0	18123	6.83294	145.654	197.342
0.1282	2701.25				1	1	1	1	1e+09	0	2610	5.01	96.7972	312
0.1282	2047.13				1	1	2	1	1e+09	0	538	3.15	102.571	266.5
0.1282	4671.93				1	1	1	1	0.3318	0.561039	385	4.05	52.3231	422
0.1281	5391.86				1	1	3	0.157895	1e+09	0	2634	7.03667	30.7472	395.362
0.1281	4014.71				1	1	4	0.666667	1.1247	1.45727	8426	3.8225	34.9049	283.255
0.1281	3913.24				1	1	3	0.5	0.9711	1.31961	14680	4.36667	17.3288	292.877
0.1281	2710.6				1	1	1	1	1e+09	0	2425	4.44	98.0644	314
0.1281	3735.26				1	2	9	0.225	0.788	1.16452	57288	7.48333	1.9331	294.322
0.1281	5782.29				1	1	2	1	1e+09	0	778	5.555	100.214	356.5
0.1281	1608.95				2	1	20	1.25	0.4037	0.307216	54845	32.5905	140.315	269.897
0.1281	5241.3				1	1	2	0.2	1e+09	0	722	4.495	35.4238	378.884
0.1281	5440.72				1	1	1	1	1.3062	1.41453	234	5.16	51.9393	378
0.1281	3022.98				1	1	1	1	1e+09	0	213	3.17	100.578	341
0.1281	3590.7				1	1	1	1	1e+09	0	440	5.19	98.0769	383
0.1281	3574.06				1	1	1	1	1e+09	0	522	6.5	96.3807	380
0.1281	5232.31				1	1	7	0.466667	0.4372	0.578274	4196	7.36714	24.3092	389.294
0.128	4743.34				1	1	2	0.666667	1.4344	1.65241	383	4.925	28.5175	346.757
0.128	5043.15				1	1	4	0.045977	1e+09	0	2171	6.1575	27.7104	371.065
0.128	5210.14				1	1	2	0.0357143	1e+09	0	897	5.135	21.9899	389.875
0.128	3131.46				1	1	1	1	1e+09	0	248	3.6	101.075	350
0.128	2880.78				1	1	2	1	1e+09	0	624	4.885	103.225	332.5
0.128	5317.56				1	1	2	0.333333	1e+09	0	594	3.845	49.339	370.946
0.128	3336.39				1	3	12	0.428571	0.778	1.21724	38484	4.56167	25.3303	290.32
0.128	5389.95				1	1	2	0.05	1e+09	0	1149	5.25	24.1762	401.783
0.1279	2773.07				1	1	1	1	1e+09	0	227	3.19	103.167	324
0.1279	5800.88				1	1	3	1	1e+09	0	1710	8.25667	103.171	355
0.1279	3176.38				1	1	2	0.666667	0.0646	0.399767	7649	3.11	33.6577	286.104
0.1279	644.039				1	1	3	0.272727	1e+09	0	18100	7.53333	44.3715	9.57442
0.1279	4182.31				1	2	3	0.0428571	1e+09	0	3564	3.39333	21.9191	309.379
0.1279	2836.19				1	1	2	2	0.005	0.512876	559	3.75	144.22	370
0.1278	3533.43				1	1	1	1	1e+09	0	312	3.34	104.566	385
0.1278	5392.75				1	1	3	0.115385	1e+09	0	2524	7.14667	32.4503	393.729
0.1278	903.362				1	1	15	0.075	1e+09	0	8230	3.38533	72.9681	147.241
0.1278	3091.73				1	1	1	1	1e+09	0	228	3.34	105.189	351
0.1278	5209.3				1	1	4	0.173913	1e+09	0	1803	5.7725	42.8685	368.931
0.1278	3589.89				1	1	1	1	1e+09	0	641	6.51	101.14	386
0.1278	2103.17				1	1	3	1	1e+09	0	3261	3.42	111.867	280.189
0.1278	2916.29				1	1	2	1	1e+09	0	482	3.62	108.447	340.506
0.1278	2943.76				1	1	2	1	1e+09	0	434	3.11	109.288	343.5
0.1278	2302.12				2	1	5	0.714286	0.3392	0.262689	2332	6.276	87.586	271.503
0.1278	3658.32				1	2	8	0.195122	0.7882	1.17686	12644	4.8275	4.5658	294.79
0.1278	1928.98				1	1	1	1	1e+09	0	316	3.08	106.332	261
0.1277	3256.24				1	1	1	1	0.6576	1.1095	621	4.07	59.2934	318
0.1277	3037.2				1	1	7	1	1e+09	0	3764	7.31571	120.231	361.769
0.1277	3893.29				1	1	1	1	0.4783	0.83	200	3.4	60.358	369
0.1277	3257.48				1	1	2	0.666667	0.5023	0.953915	8060	3.525	36.1455	294.949
0.1277	5553.87				1	1	1	1	1e+09	0	218	3.39	106.809	332
0.1277	5095.61				1	1	3	0.375	0.5344	0.696981	1043	3.72	14.973	387.915
0.1277	3178.06				1	1	5	0.833333	1e+09	0	1425	4.052	105.021	357.6
0.1277	2114.73				1	1	2	1	1e+09	0	1680	3.765	109.767	59.4607
0.1277	5957.96				1	1	1	1	1e+09	0	348	4.6	105.484	365
0.1277	585.232				1	1	22	1	1e+09	0	88355	25.9959	146.452	195.788
0.1277	3532.82				1	1	1	1	1e+09	0	459	4.66	105.613	386
0.1277	4233.41				1	1	1	1	1.7503	2.04848	495	6.41	57.303	278
0.1277	3554.88				1	1	1	1	1e+09	0	426	3.72	106.884	389
0.1277	538.086				1	1	7	1	1e+09	0	12722	11.2843	116.351	161.991
0.1277	3594.33				1	1	2	0.666667	1e+09	0	627	4.165	81.9534	367.161
0.1276	3996.23				2	2	5	0.0925926	0.0628	0.39826	56925	17.87	14.9003	301.812
0.1276	3153.13				1	1	1	1	1e+09	0	242	3.41	108.376	359
0.1276	3818.24				1	2	7	0.159091	1.0945	1.45794	12483	4.80429	1.1352	301.624
0.1276	4669.58				1	1	3	0.75	0.405	0.634619	1317	3.87667	47.7433	417.236
0.1276	3316.11				1	1	1	1	0.3232	0.765625	192	3.03	63.6008	327
0.1276	3738.26				1	4	11	0.282051	0.7649	1.141	26921	5.58455	5.9264	302.417
0.1275	3518.86				1	1	1	1	1e+09	0	700	8.62	102.708	382
0.1275	5313.16				1	1	2	0.25	0.3653	0.493739	1291	6.235	1.0281	420.969
0.1275	2126.22				3	1	4	0.097561	1e+09	0	3555	4.0275	129.055	299.183
0.1275	2100.68				2	1	21	0.477273	0.4691	0.16445	64757	5.0181	127.182	295.309
0.1275	3335.41				1	3	15	0.405405	0.0412	0.39817	47773	5.19067	40.6623	305.574
0.1275	3451.37				1	1	4	1	0.26	0.681157	735	3.415	74.353	348.355
0.1275	2709.91				1	1	2	1	0.4742	1.01198	7116	3.125	68.6427	284.524
0.1275	3578.95				1	1	1	1	1e+09	0	842	6.48	106.997	391
0.1274	2981.59				1	1	1	1	1e+09	0	309	5.97	107.823	345
0.1274	1127.41				1	1	5	1	1e+09	0	9256	4.382	123.151	214.986
0.1274	1884.62				1	1	49	0.731343	0.5488	0.118748	21022	5.83755	194.348	345.538
0.1274	2053.63				1	1	2	1	1e+09	0	2023	3.36	115.222	279.66
0.1274	3373.92				2	1	2	0.5	1e+09	0	655	4.475	114.763	382.695
0.1274	3001.37				1	1	2	1	1e+09	0	720	5.28	112.772	351.5
0.1274	3430.02				1	1	1	1	1e+09	0	425	5.24	109.671	382
0.1274	524.25				1	1	23	1	0.8463	0.0352104	5925039	237.887	0.4469	44.1092
0.1274	5087.22				1	1	3	0.5	0.9594	1.12336	736	4.19667	30.7501	371.48
0.1273	3588.26				1	1	1	1	1e+09	0	463	3.45	113.268	398
0.1273	4392.44				1	1	2	0.5	1.0172	1.29039	682	3.635	28.876	318.893
0.1273	5888.77				1	1	1	1	1e+09	0	212	3.1	114.06	351
0.1273	2996.86				1	1	1	1	1e+09	0	243	3.57	113.625	352
0.1273	2675.87				1	1	1	1	0.0684	0.474703	1601	5.11	65.7867	279
0.1273	2754.02				1	1	1	1	1e+09	0	233	3.66	113.661	333
0.1273	2044.13				1	1	1	1	1e+09	0	628	3.96	113.306	277
0.1273	2919.39				1	1	1	1	1e+09	0	316	4.53	112.698	345
0.1273	1297.49				1	1	16	0.131148	1e+09	0	8524	3.84125	89.6752	194.843
0.1272	2037.2				1	1	1	1	1e+09	0	240	5.6	111.849	275
0.1272	3978.21				1	3	16	0.363636	1.0684	1.40677	339631	34.16	14.4942	300.805
0.1272	2718.31				1	1	2	1	1e+09	0	384	3.01	118.96	335.5
0.1272	2888.39				1	1	1	1	1e+09	0	318	4.51	114.128	344
0.1272	5388.08				1	1	3	0.157895	1e+09	0	1772	6.75	47.624	378.19
0.1271	3775.28				1	1	2	0.333333	0.0136	0.356631	1098	3.16	18.8784	318.27
0.1271	2752.26				1	1	1	1	1e+09	0	272	4.29	115.799	335
0.1271	714.335				1	1	36	0.26087	1e+09	0	56123	10.5744	159.423	218.879
0.1271	3148.16				1	1	1	1	1e+09	0	391	5.15	114.766	365
0.1271	1946.15				3	2	27	0.22314	0.2327	0.890527	10263	6.87889	161.988	318.001
0.1271	2125.72				1	1	3	1	1e+09	0	14212	3.45667	124.907	294.996
0.1271	3373.03				1	1	1	1	1e+09	0	393	4.21	117.139	385
0.127	2868.04				1	1	1	1	1e+09	0	374	5.3	115.723	344
0.127	3910.34				1	1	8	0.129032	0.9105	1.25947	48325	13.7075	9.8248	300.154
0.127	2986.18				1	1	1	1	1e+09	0	211	3.43	118.462	356
0.127	1960.63				1	1	1	1	1e+09	0	278	3.23	118.851	276
0.127	3070.48				1	1	3	0.6	1e+09	0	727	3.81333	91.3317	335.477
0.127	3466.45				1	1	1	1	1e+09	0	767	6.34	114.816	390
0.127	3877.27				1	5	14	0.254545	1.0023	1.35646	36416	10.5114	7.6388	299.748
0.127	2914.53				1	1	2	1	1e+09	0	457	3.325	122.564	354.486
0.127	1972.7				3	1	6	0.0594059	1e+09	0	7660	4.06	141.547	299.642
0.127	5175.5				1	1	2	1	0.8652	1.01524	328	4.19	75.6502	333.5
0.127	3042.8				1	1	2	1	1e+09	0	635	4.24	121.563	363.539
0.127	1491.92				1	1	13	0.928571	1e+09	0	6212	5.90231	148.815	269.223
0.127	538.265				1	1	24	0.102564	0.844	0.0352459	3665512	138.303	1.9608	43.6939
0.1269	3238.1				1	1	2	1	1e+09	0	578	3.59	123.215	380.5
0.1269	558.213				1	1	8	0.4	0.6916	0.184575	32371	17.6038	28.5826	75.8009
0.1269	1122.06				1	1	1	1	1e+09	0	1430	9.47	112.584	204
0.1269	4001.2				1	3	11	0.255814	0.6238	0.958459	60829	5.69455	25.3187	291.782
0.1269	3443.04				1	1	1	1	1e+09	0	789	6.07	117.651	391
0.1269	2693.24				1	1	3	1	1e+09	0	632	3.73333	127.384	341.959
0.1268	3093.6				1	1	3	1	1e+09	0	834	3.54	128.042	374
0.1268	2940.78				1	1	1	1	1e+09	0	231	3.32	122.021	356
0.1268	3717.29				1	3	5	0.208333	1.3071	1.68649	16780	5.528	2.2406	297.087
0.1268	3578.36				1	1	3	0.111111	0.5485	0.949701	8018	3.67333	8.4476	292.404
0.1268	1706.95				2	2	31	0.284404	0.2976	0.397924	35762	13.2816	133.629	270.892
0.1268	3595.01				1	1	2	1	1e+09	0	2262	8.735	118.238	403.499
0.1268	1128.42				1	1	1	1	1e+09	0	1906	4.49	121.085	213
0.1268	2866.38				1	1	1	1	1e+09	0	172	3.96	121.853	350
0.1268	2785.25				1	1	1	1	1e+09	0	305	4.44	121.213	343
0.1268	3351.61				1	1	1	1	1e+09	0	452	4.17	121.818	388
0.1268	4994.52				1	1	3	0.230769	0.9502	1.1287	1178	6.01	16.0881	411.052
0.1268	5198.33				1	1	3	0.0666667	0.1038	0.25021	1332	4.58667	4.5277	406.411
0.1268	2796.34				1	1	1	1	1e+09	0	237	3.38	123.344	346
0.1267	3513.91				1	1	1	1	0.2172	0.628571	245	4.71	76.0954	355
0.1267	3328.97	[9,9,1,1,1]-[2,0,0,0],	4.282	3328.96	1	1	1	1	1e+09	0	512	5.2	121.593	386
0.1267	3337.44				1	1	5	0.2	0.7224	1.16151	14738	3.878	24.248	289.32
0.1267	1321.41				3	2	17	0.191011	1e+09	0	61152	3.86588	185.535	292.577
0.1267	3819.23				1	2	2	0.222222	0.7407	1.10398	7132	4.945	6.1476	308.985
0.1267	3565.97				1	1	1	1	1e+09	0	907	6.92	120.015	403
0.1267	3919.3				1	2	5	0.113636	1.4117	1.7593	2658	4.804	6.9665	303.715
0.1266	5007.72				1	1	2	0.0571429	0.1437	0.320084	725	3.915	3.4183	399.417
0.1266	5098.33				1	1	2	0.133333	0.4176	0.579734	909	4.215	9.5351	412.636
0.1266	3104.25				1	1	1	1	1e+09	0	385	5.11	123.207	370
0.1266	696.323				1	1	4	1	1e+09	0	3684	6.2775	131.337	189.382
0.1266	1898.64				1	1	1	1	1e+09	0	410	4.87	123.711	276
0.1266	3498.08				1	1	1	1	1e+09	0	732	5.53	123.336	401
0.1266	1032.14				1	2	71	0.63964	0.7521	0.0494736	44733	9.00155	259.15	343.518
0.1265	2869.02				1	1	6	1	0.3982	0.11451	2321	4.99833	95.2463	323.6
0.1265	5705.22				1	1	3	1	0.5588	0.625541	683	3.66667	87.5471	363.126
0.1265	2719				1	1	2	1	1e+09	0	338	6.35	126.906	343.5
0.1265	3451.08				1	1	1	1	1e+09	0	989	7.07	123.021	397
0.1265	1670.12				1	1	5	1	1e+09	0	2051	5.816	137.594	271.971
0.1265	2717.67				1	1	1	1	1e+09	0	220	3.15	128.51	345
0.1265	3456.16				1	1	1	1	1e+09	0	814	6.11	124.623	399
0.1265	5184.35				1	1	2	0.0952381	0.3588	0.507474	1368	7.28	5.0628	404.781
0.1265	3559.93				1	1	1	1	2.3846	2.78873	213	8.51	75.4887	358
0.1264	2464.45				1	1	3	1	1e+09	0	450	3.42	135.359	332
0.1264	3394.63				1	1	1	1	1e+09	0	740	5.37	126.445	396
0.1264	2394.22				1	1	1	1	1e+09	0	449	3.65	128.864	320
0.1264	3560.85	[9,9,1,4,0]-[4,0,0,0],	4.878	3560.87	1	1	1	1	1.6596	2.06358	173	4.79	81.4162	364
0.1264	3329.52				1	1	1	1	1e+09	0	565	4.14	128.549	393
0.1264	800.14				1	1	61	0.586538	1e+09	0	61927	14.27	274.267	340.449
0.1264	3371.76				1	1	2	1	1.2985	1.7322	590	7.385	81.7388	349.5
0.1264	2945.67				1	1	1	1	1e+09	0	244	3.23	130.638	365
0.1264	4908.03	[8,8,1,24,0]-[9,0,0,0],	0.981	4908.04	1	1	2	0.333333	0.7145	0.906639	588	3.715	31.8652	420.049
0.1263	3899.25				1	4	7	0.318182	0.8463	1.19708	55005	8.03857	14.9922	294.118
0.1263	906.433				1	1	2	1	1e+09	0	1468	4.78	131.972	206.486
0.1263	3556.32				1	5	16	0.114286	0.7564	1.16106	43602	5.14	21.8506	304.079
0.1263	2715.94				1	1	3	0.75	0.0441	0.580897	20419	5.99333	68.1416	284.496
0.1263	2710.94				1	1	1	1	0.4846	1.02218	2795	5.99	82.0372	298
0.1263	3497.34				1	3	6	0.222222	0.6956	1.10954	26417	4.73833	18.1217	295.727
0.1262	3552.44				1	1	1	1	1.0485	1.45378	238	4.56	85.0759	367
0.1262	2974.33				1	1	1	1	1e+09	0	328	4.36	131.391	368
0.1262	3995.18				1	1	2	0.166667	0.8513	1.18696	12851	6.29	17.3534	299.276
0.1262	1572.94				1	1	17	1.13333	0.2415	0.475064	12408	9.02824	142.196	268.954
0.1262	3049.28				1	1	1	1	0.7111	1.19549	133	4.06	86.5161	329
0.1262	3445.76				1	1	1	1	0.8097	1.23171	164	4.34	86.4379	360
0.1262	3637.3				1	2	3	0.0909091	1.1522	1.54418	10441	7.11333	4.6494	293.226
0.1262	4049.31				1	1	2	0.0555556	0.7405	1.0676	1844	9.795	3.924	324.796
0.1262	1751.59				1	1	1	1	1e+09	0	287	3.92	133.238	274
0.1261	3551.02				1	1	1	1	1.2765	1.68203	217	4.84	86.1872	368
0.1261	553.045				1	1	28	0.571429	1e+09	0	128021	13.3664	175.25	222.063
0.1261	2671.53				1	1	1	1	1e+09	0	155	4.41	133.127	346
0.1261	2614.01				1	1	1	1	1e+09	0	366	5.55	131.635	340
0.1261	2587.88				1	1	1	1	1e+09	0	272	4.12	133.684	340
0.1261	3472.25				1	1	1	1	0.9712	1.38911	257	4.75	87.3613	363
0.1261	3344.74				1	1	1	1	1e+09	0	530	4.01	134.356	400
0.1261	4220.39				1	1	6	0.230769	0.8413	1.14157	27286	5.915	38.6715	295.611
0.1261	2839.91				1	1	1	1	1e+09	0	225	3.06	135.928	362
0.1261	1715.83				1	1	1	1	1e+09	0	160	3.09	136.04	274
0.1261	5269.21				1	1	2	0.4	0.6135	0.748837	543	4.235	41.9116	374.584
0.126	3963.24				1	2	4	0.2	0.0245	0.365158	39963	12.0375	13.299	300.826
0.126	3588.62				1	1	1	1	1.1435	1.5431	232	4.67	88.2393	373
0.126	3412.88				1	1	1	1	1e+09	0	522	4.07	135.015	406
0.126	1652.11				1	1	2	1	1e+09	0	670	4.6	137.512	270.478
0.126	688.016				1	1	34	0.708333	1e+09	0	622310	52.8129	169.35	226.743
0.126	3578.04				1	1	1	1	1e+09	0	529	4.85	134.069	418
0.126	3247.89				1	1	3	1	1e+09	0	1807	4.52333	141.013	399.065
0.126	4015.28				1	2	10	0.188679	0.7013	1.03384	24868	17.136	24.553	293.652
0.126	2958.48				1	1	2	1	0.2294	0.728098	358	3.015	94.1084	329.475
0.126	1728.93				1	1	17	0.944444	0.4867	0.205289	16833	10.8706	127.459	266.445
0.126	3573.55				1	1	1	1	1e+09	0	863	7.36	131.421	415
0.126	2950.75				1	1	1	1	0.3825	0.882353	170	3.18	91.2397	326
0.126	3540.61				1	1	1	1	1e+09	0	752	6.43	133.003	414
0.126	3529.48				1	1	1	1	1e+09	0	603	5.14	134.875	415
0.126	3490.91				1	1	1	1	1e+09	0	733	5.91	133.899	411
0.126	3276.88				1	1	1	1	1e+09	0	540	3.86	136.676	397
0.126	3054.69				1	1	3	1	0.1352	0.348371	543	3.06	98.2251	341.133
0.126	4032.24				1	4	7	0.291667	1.1802	1.51001	26147	7.56429	19.4085	300.125
0.1259	3028.96				1	1	3	1	1e+09	0	1089	4.1	143.109	384
0.1259	2755.02				1	1	1	1	1e+09	0	153	3.46	137.582	357
0.1259	3933.8				1	1	3	0.0612245	1.1216	1.46694	1191	3.8	19.5344	292.284
0.1259	777.331				1	1	1	1	1e+09	0	1022	6.51	133.606	198
0.1259	1756.15				1	1	1	1	1e+09	0	1140	3.64	137.88	279
0.1259	5333.8				1	1	2	0.05	0.4408	0.565972	1006	5.53	13.6457	407.913
0.1259	2929.48				1	1	1	1	1.224	1.72727	154	3.82	91.9073	325
0.1259	2960.13				1	1	1	1	1e+09	0	156	3.54	138.504	374
0.1259	2997.68				1	1	1	1	0.0968	0.395706	326	5.16	90.5608	329
0.1259	3446.21				1	1	1	1	1e+09	0	374	3.16	139.403	413
0.1259	2831.58				1	1	1	1	1e+09	0	287	3.85	138.581	364
0.1259	3479.42				1	1	1	1	1.5772	1.99394	165	4.51	91.7992	368
0.1259	2840.45				1	1	3	1	0.265	0.252252	666	3.27333	99.886	326
0.1258	3466.03				1	1	1	1	1e+09	0	440	3.76	138.849	414
0.1258	2711.94				1	1	1	1	0.0948	0.632265	3527	3.91	92.9593	309
0.1258	3511.9				1	1	2	1	2.1047	2.51633	393	6.38	92.79	371.537
0.1258	1741.6				1	1	1	1	1e+09	0	1295	3.17	140.02	280
0.1258	2828.85				1	1	1	1	1e+09	0	302	4.06	138.795	364
0.1258	3521.41				1	1	1	1	1e+09	0	478	4.38	138.508	418
0.1258	2700.25				1	1	1	1	0.3395	0.878822	5265	5.05	91.8753	307
0.1258	3472.68				1	1	1	1	1e+09	0	641	5.41	137.328	413
0.1258	3478.42				1	1	1	1	1.4631	1.88	175	4.47	92.8778	369
0.1258	3319.08				1	1	1	1	1e+09	0	535	4.08	139.367	403
0.1258	2825.39				1	1	2	1	1e+09	0	740	4.89	141.566	366.5
0.1258	3436.2				1	1	3	1	0.8228	1.24637	649	3.35333	101.014	373.827
0.1258	1708.96				1	1	1	1	1e+09	0	674	4.24	139.579	277
0.1257	2917.45				1	1	1	1	1e+09	0	234	3.03	141.85	374
0.1257	2815.43				1	1	1	1	1e+09	0	232	3.09	141.847	366
0.1257	3519.57				1	1	1	1	1.4202	1.83069	189	4.8	93.6522	373
0.1257	3583.12				1	1	1	1	1.5894	1.9899	396	10.25	86.6708	371
0.1257	1559.99				1	2	2	0.0058309	1e+09	0	4266	4.715	51.5876	74.1561
0.1257	1019.64				1	2	5	0.0160772	1e+09	0	22009	6.144	60.7822	22.6059
0.1257	1530.12				1	1	1	1	1e+09	0	270	3.06	142.598	266
0.1257	2760.39				1	1	1	1	1e+09	0	299	4.13	141.161	361
0.1257	1729.61				2	4	22	0.6875	0.5919	0.100049	97384	6.97455	150.702	289.742
0.1257	1590.94				1	1	22	1	0.3654	0.34835	44996	22.6232	138.921	267.091
0.1257	3488.32				1	1	1	1	1.5322	1.9476	229	5.92	93.1016	370
0.1257	3359.25				1	1	1	1	1e+09	0	543	4.35	141.219	408
0.1257	3144.86				1	1	2	1	0.8449	1.31427	450	4.255	98.671	348.647
0.1257	1689.99				1	1	10	1.11111	0.4723	0.225869	3983	5.385	132.187	268.122
0.1256	3572.7				1	1	1	1	1e+09	0	610	5.3	140.487	424
0.1256	3592.54				1	1	1	1	1e+09	0	758	5.04	140.932	426
0.1256	3558.62				1	1	1	1	0.7482	1.15254	236	3.87	96.5911	379
0.1256	3567.42				1	1	1	1	1e+09	0	691	6.59	138.901	422
0.1256	3084.3				1	1	1	1	1e+09	0	353	3.09	143.771	389
0.1256	2965.63				1	1	4	1	1.3593	1.85682	1154	9.5275	98.7724	334.699
0.1256	3375.1				1	1	2	1	1e+09	0	1432	5.84	143.48	411.503
0.1256	3409.13				1	1	1	1	1e+09	0	818	6.58	139.309	410
0.1256	3564.14				1	1	1	1	1.4638	1.86726	226	5.33	95.1583	378
0.1256	3566.51				1	1	1	1	1e+09	0	998	9.18	135.972	419
0.1256	3425.89				1	1	1	1	1e+09	0	752	6.21	139.996	412
0.1256	1324.75				3	1	9	0.169811	1e+09	0	24766	4.32444	184.865	292.169
0.1256	3436.61				1	1	1	1	1e+09	0	1055	8.48	137.155	410
0.1256	4050.35				1	2	7	0.12963	0.9015	1.22848	9484	5.71286	32.8749	288.079
0.1256	3528.3				1	1	1	1	1.3733	1.78235	170	4.54	96.9682	377
0.1256	2060.19				1	1	2	1	1e+09	0	4638	3.6	147.589	312.542
0.1255	2824.65				1	1	1	1	0.3929	0.912664	229	3.14	99.1244	324
0.1255	3379.79	[8,8,1,5,1]-[6,0,0,0],	1.393	3379.79	1	1	1	1	1e+09	0	521	4.31	143.609	412
0.1255	2966.14				1	1	2	1	1e+09	0	589	4.43	146.733	382.699
0.1255	2845.7				1	1	7	1	1e+09	0	3115	3.54857	164.532	391.058
0.1255	2693.9				1	1	3	1	1e+09	0	699	3.09333	152.373	367
0.1255	3537.6				1	1	1	1	1.6752	2.08278	302	8.14	93.2386	374
0.1255	2128.69				1	1	1	1	1e+09	0	731	3.41	145.678	316
0.1255	2932.36				1	1	1	1	1e+09	0	327	4.14	144.681	378
0.1255	2326.59				1	1	4	1	1e+09	0	848	3.1375	155.666	341.5
0.1255	3443.43				1	1	1	1	1e+09	0	579	5.08	143.62	417
0.1255	2699.56				1	1	1	1	0.3302	0.869585	2239	4.19	98.9295	314
0.1255	2540.09				1	1	1	1	1e+09	0	167	3.09	146.43	349
0.1254	784.976				1	1	1	1	1e+09	0	1082	6.69	142.007	207
0.1254	3998.2				1	3	6	0.075	1.3065	1.64167	15550	5.77	18.6121	298.253
0.1254	1967.17				1	1	1	1	1e+09	0	2445	3.77	146.339	304
0.1254	3557.33				1	2	2	0.0714286	0.1658	0.238711	6358	3.875	17.4071	299.715
0.1254	3277.8				1	1	1	1	1e+09	0	375	3	147.604	408
0.1254	2443.25				1	1	1	1	1e+09	0	198	5.15	145.021	340
0.1254	3332.81				1	1	2	1	1e+09	0	1558	6.34	146.701	411.409
0.1254	3992.21				1	3	5	0.166667	0.8146	1.15074	22783	5.25	24.8582	291.538
0.1254	2984.16				1	1	2	1	0.0895	0.584192	582	5.58	102.121	339.5
0.1254	5373.28				1	1	2	0.0338983	0.7797	0.898649	901	6.035	21.1801	403.473
0.1254	3505.09				1	1	1	1	1e+09	0	570	4.95	145.787	424
0.1254	3231.53				1	1	1	1	0.3138	0.769565	230	5.49	99.2301	356
0.1254	1790.98				1	1	7	0.538462	1e+09	0	2346	5.91429	125.498	269.349
0.1253	1484.04				2	1	3	1.5	1e+09	0	733	3.48	238.527	358.318
0.1253	3439.34				1	1	3	0.5	1e+09	0	1878	7.8	107.054	380.113
0.1253	2824.88				1	1	3	1	0.2151	0.304627	2334	10.5867	99.1066	324
0.1253	2688.9				1	1	4	0.5	0.0271	0.51399	11349	3.735	70.4133	284.648
0.1253	3530.51				1	1	1	1	0.3574	0.766129	248	4.7	100.795	381
0.1253	1601.7				1	1	1	1	1e+09	0	466	3.97	147.986	277
0.1253	851.365				1	1	3	0.75	1e+09	0	1969	4.22333	133.307	203.504
0.1253	1626.77				1	1	1	1	1e+09	0	1248	3.98	148.022	279
0.1253	864.335				1	1	19	0.204301	0.7517	0.0763177	889745	57.7642	47.9262	23.2878
0.1253	3462.65				1	1	1	1	1e+09	0	425	4.14	148.114	423
0.1253	3454.64				1	1	1	1	1.1612	1.5819	232	4.59	101.742	376
0.1253	4036.26				1	3	8	0.123077	1.4798	1.80904	9208	6.17125	31.0618	288.787
0.1253	2238.99				1	1	1	1	1e+09	0	247	3.79	149.032	328
0.1253	2090.67				1	1	1	1	1e+09	0	1397	4.12	148.659	316
0.1253	1613.74				1	1	1	1	1e+09	0	1366	3.1	150.043	280
0.1253	2091.67				1	1	1	1	1e+09	0	954	3.61	149.58	317
0.1252	3170.66				1	1	1	1	1e+09	0	440	3.37	150.002	402
0.1252	775.056				1	2	10	0.030581	1e+09	0	24697	4.554	88.1681	152.384
0.1252	3533.71				1	1	2	0.5	1e+09	0	1369	6.12	108.269	388.725
0.1252	2957.33				1	1	1	1	0.1035	0.60241	249	3.9	103.724	339
0.1252	3187.76				1	1	1	1	1e+09	0	420	3.29	150.661	404
0.1252	2273.11				1	1	1	1	1e+09	0	229	3.56	150.357	332
0.1252	3537.99				1	1	3	0.6	1.3023	1.70983	557	4.64333	76.7128	357.504
0.1252	1170.75				1	1	1	1	1e+09	0	1253	3.76	150.767	246
0.1252	2083.16				1	1	2	1	1e+09	0	946	4.66	152.747	319.5
0.1251	3089.4				1	1	3	1	0.1424	0.335731	834	3.98	111.372	357
0.1251	3439.59				1	1	1	1	1e+09	0	485	4.72	149.922	423
0.1251	2763.91				2	1	4	0.333333	1e+09	0	1168	3.8775	148.002	368.116
0.1251	4068.37				1	2	5	0.111111	1.0708	1.39495	7566	7.36	30.561	291.806
0.1251	4066.4				1	2	4	0.097561	1.4151	1.73952	12640	5.1425	29.4532	292.759
0.1251	3942.4				1	1	2	0.0540541	2.0686	2.41256	3354	7.61	24.9948	287.497
0.1251	1819.16				1	1	1	1	1e+09	0	3142	3.14	152.941	299
0.1251	2141.82				1	1	1	1	1e+09	0	316	4.04	151.649	323
0.1251	2770.23				1	1	7	1	0.5846	1.11291	1981	5.47143	123.013	343.622
0.1251	5838.72				1	1	6	1	0.627	0.672794	2264	5.94833	119.472	341.665
0.1251	2110.69				1	1	2	1	1e+09	0	694	5.305	153.452	322.363
0.1251	2091.18				1	1	1	1	1e+09	0	293	3.73	152.618	320
0.1251	3429.51				1	1	1	1	0.6053	1.02991	234	3.01	107.712	380
0.125	1588.26				1	1	1	1	1e+09	0	2384	3.02	154.04	282
0.125	5719.01				1	1	1	1	1.4827	1.5473	148	3.25	107.754	344
0.125	3421.58				1	1	1	1	1.3918	1.81761	159	3.66	107.333	379
0.125	2748.33				1	1	1	1	1e+09	0	266	3.93	153.107	372
0.125	2322.36				1	1	1	1	1e+09	0	236	3.69	153.497	339
0.125	3101.05				1	1	1	1	1e+09	0	413	3.12	154.458	401
0.125	2737.39				1	1	6	0.857143	0.3502	0.183267	1516	3.91167	111.779	329.815
0.125	3360.95				1	1	1	1	1e+09	0	489	4.41	153.086	420
0.125	635.048				1	1	2	1	1e+09	0	2194	4.415	156.337	209.578
0.125	2687.46				1	1	2	0.666667	1e+09	0	591	4.26	128.809	342.931
0.125	2822.43				1	1	2	0.666667	1e+09	0	410	6.185	126.298	351
0.125	3205.98				1	1	2	1	0.9241	1.38389	422	4.255	110.734	365.5
0.125	980.469				1	1	1	1	1e+09	0	690	3.4	154.683	235
0.125	2788.39				1	1	1	1	1e+09	0	485	6.17	150.967	373
0.125	2171.47				1	1	1	1	1e+09	0	135	3.69	154.325	328
0.125	3229.11				1	1	1	1	1e+09	0	367	3.03	155.42	412
0.125	2117.2				1	1	2	0.666667	1e+09	0	8633	4.3	129.625	299.047
0.1249	3301.08				1	1	1	1	0.1207	0.565517	290	3.77	108.779	371
0.1249	3230.94				1	1	3	1	0.2727	0.183087	1218	5.33	113.277	370
0.1249	4056.25				1	3	3	0.0441176	0.2933	0.619335	4531	5.92333	14.7568	306.659
0.1249	3485.43				1	1	1	1	0.3493	0.765125	281	6.54	105.328	382
0.1249	2935.93				1	1	6	1	0.251	0.753257	1389	4.39333	124.456	358.054
0.1249	2914.09				1	1	1	1	1e+09	0	399	3.93	155.113	387
0.1249	2934.22				1	1	1	1	1.0751	1.57764	161	3.82	109.535	343
0.1249	3000.48				1	1	1	1	0.6481	1.14013	157	4.02	109.342	348
0.1249	3391.53				1	1	1	1	1.3876	1.81818	165	3.8	109.689	379
0.1249	1749.71				1	1	2	1	1e+09	0	4956	3.19	159.885	300.5
0.1249	3165.37				1	1	1	1	1e+09	0	418	3.35	156.416	408
0.1249	3060.59				1	1	1	1	1e+09	0	434	3.29	156.63	400
0.1249	3304.1				1	1	1	1	1.2996	1.7439	164	3.63	110.542	373
0.1249	3129.49				1	1	1	1	0.6939	1.16568	169	3.9	110.229	359
0.1248	1494.93				1	1	1	1	1e+09	0	703	3.11	157.356	278
0.1248	2136.22				1	1	1	1	1e+09	0	211	4.81	155.087	326
0.1248	3587.81				1	1	4	0.102564	1e+09	0	1756	4.76	90.3397	375.036
0.1248	3040.97				1	1	1	1	1.03	1.51572	159	3.54	111.168	353
0.1248	2047.66				1	1	1	1	1e+09	0	208	3.06	158.029	322
0.1248	1859.82				1	1	12	0.857143	1e+09	0	2833	3.7025	180.876	330.122
0.1248	1369.02				1	1	2	1	1e+09	0	416	3.08	161.726	272.5
0.1248	3765.93				1	1	4	0.210526	0.5427	0.914407	823	3.795	55.5581	354.217
0.1248	607.017				1	1	1	1	1e+09	0	810	4.42	156.956	208
0.1248	621.031				1	1	2	1	1e+09	0	3012	7.28	156.491	208.633
0.1248	2099.68				2	1	5	0.714286	0.3374	0.971148	14062	4.576	142.95	310.999
0.1248	3398.89				1	1	1	1	1e+09	0	788	5.23	156.112	426
0.1248	1612.92				1	1	7	1	0.5773	0.132933	7244	6.45714	127.961	257.854
0.1247	2052.18				3	2	9	0.160714	0.0787	0.562497	19767	6.41	141.303	305.628
0.1247	2926.71				1	1	1	1	1e+09	0	453	3.4	159.124	392
0.1247	1638.38				1	1	2	1	1e+09	0	10430	3.63	162.536	294.424
0.1247	1991.18				1	1	1	1	1e+09	0	460	3.36	159.457	319
0.1247	2135.47				1	1	1	1	1e+09	0	166	3.04	160.147	331
0.1247	2985.15				1	1	4	1	0.0969	0.397631	1529	5.6525	120.83	358.287
0.1246	3441.94				1	1	4	0.8	0.6879	1.11059	1392	5.57	104.648	377.911
0.1246	2036.15				1	1	1	1	0.0101	0.653846	364	4.75	112.932	276
0.1246	3103.97				1	1	1	1	1.296	1.77181	149	5.31	112.229	359
0.1246	2022.34				1	1	1	1	1e+09	0	164	3.24	161.014	323
0.1246	3464.47				1	1	3	0.375	1e+09	0	1700	5.18333	113.142	388.171
0.1246	522.109				1	1	1	1	1e+09	0	2024	13.54	147.612	192
0.1246	3271.81				1	1	3	1	0.2257	0.675115	795	3.60667	122.122	382.049
0.1246	770.018				1	1	4	1	1e+09	0	32896	18.945	151.677	215.498
0.1246	2952.7				1	1	1	1	1e+09	0	489	3.49	162.087	397
0.1245	5349.45				1	1	2	0.25	0.3857	0.508403	578	3.89	56.462	366.324
0.1245	2050.67				2	1	3	0.5	1e+09	0	449	3.48333	169.609	333.815
0.1245	3246.41				1	1	2	1	0.8331	1.28655	342	3.64	119.564	377.5
0.1245	3018.11				1	1	1	1	0.4369	0.92623	244	4.04	115.96	356
0.1245	2875.56				1	1	2	1	0.0128	0.524476	707	6.015	116.538	345.405
0.1245	2042.16				1	1	1	1	0.1173	0.525523	1195	5.29	114.461	278
0.1245	3593.06				1	1	3	0.107143	1e+09	0	1380	5.24333	92.7079	377.817
0.1245	591.997				1	1	31	0.645833	1e+09	0	584500	55.1645	177.331	227.197
0.1245	2901.22				1	1	1	1	1e+09	0	472	3.4	163.123	394
0.1245	2144.09				1	1	1	1	1e+09	0	215	3.39	163.471	335
0.1245	3480.86				1	1	3	0.75	0.5992	1.01571	970	5.86667	99.8927	376.206
0.1245	2018.64				1	1	1	1	0.0412	0.605263	418	6.05	114.305	276
0.1245	3212.74				1	1	3	1	0.4178	0.876448	777	3.95	123.703	379
0.1244	1917.61				1	1	3	1	1e+09	0	810	3.81333	170.072	323.848
0.1244	3363.54				1	1	2	1	0.0163	0.451299	813	4.13	120.504	387.621
0.1244	2050.18				1	1	2	1	1e+09	0	434	3.555	167.332	331.5
0.1244	2046.71				2	1	6	0.0631579	1e+09	0	5237	4.37333	143.78	307.677
0.1244	2557.5				1	1	1	1	1e+09	0	187	3.65	164.065	368
0.1244	1309.09				1	1	1	1	1e+09	0	415	5.27	161.923	268
0.1244	3388.39				1	1	1	1	0.896	1.32708	373	5.31	115.935	385
0.1244	3219.07				1	1	1	1	1e+09	0	409	3.69	164.208	420
0.1244	1623.35				1	1	1	1	1e+09	0	3797	3.12	165.29	296
0.1244	1920.57				1	1	1	1	1e+09	0	519	3.32	164.992	319
0.1244	3368.53				1	1	1	1	0.9754	1.40957	188	4.52	117.492	385
0.1244	1747.64				1	1	3	0.75	1e+09	0	19996	4.25667	150.126	290.58
0.1244	3394.4				1	2	2	0.0243902	1e+09	0	1851	4.195	77.0079	346.545
0.1244	1623.96				1	1	1	1	1e+09	0	4420	3.49	165.242	296
0.1244	3367.53				1	1	1	1	0.8979	1.33228	316	4.28	118.57	386
0.1243	1343.45				1	1	1	1	1e+09	0	288	3.25	166.23	275
0.1243	2134.75				1	1	1	1	1e+09	0	146	3.3	166.203	337
0.1243	2876.89				1	1	1	1	0.5215	1.03302	212	4.33	119.03	348
0.1243	1608.61				1	1	2	1	1e+09	0	6271	3.195	169.914	299.469
0.1243	2909.5				1	1	2	1	0.6877	1.19413	384	3.875	122.874	354.401
0.1243	3247.31				1	1	1	1	1.0087	1.46199	171	3.16	120.994	379
0.1243	2956.87				1	1	3	1	1e+09	0	867	3.08	173.705	408.945
0.1243	2995.87				1	1	2	1	1e+09	0	874	3.5	170.149	408.446
0.1243	3237.32				1	1	1	1	0.3157	0.770492	305	5.34	118.777	376
0.1243	2724.62				1	1	1	1	0.0365	0.57193	285	4.51	119.965	337
0.1243	526.07				1	1	20	0.952381	1e+09	0	94590	18.8145	206.316	251.015
0.1243	3181.48				1	1	2	0.4	1e+09	0	802	5.175	118.428	371.274
0.1242	3548.28				1	1	3	0.176471	1e+09	0	1543	5.26667	102.996	384.594
0.1242	2362.3				1	1	1	1	1e+09	0	201	3.62	167.366	356
0.1242	1779.66				1	1	1	1	1e+09	0	2607	3.18	168.037	311
0.1242	2696.77				1	1	2	1	1e+09	0	476	4.41	169.649	384.5
0.1242	1709.2				1	1	2	1	1e+09	0	7502	3.78	170.965	308.405
0.1242	2639.06				1	1	6	1	0.7623	1.31122	1185	4.03667	137.38	347.709
0.1242	3315.64				1	1	4	1	0.5122	0.954711	1878	3.9675	131.15	394.512
0.1242	1514.92				1	1	8	1	0.5476	0.178087	5261	6.405	141.212	263.423
0.1242	1630.36				1	1	1	1	1e+09	0	2941	3.08	169.74	301
0.1242	3035.62				1	1	1	1	0.493	0.979592	245	3.24	123.587	365
0.1241	2001.37				1	1	2	1	1e+09	0	440	3.715	172.158	332.5
0.1241	1350.78				1	1	1	1	1e+09	0	923	4.09	168.656	278
0.1241	2944.01				1	1	1	1	1e+09	0	304	3.52	169.768	404
0.1241	2058.59				1	1	1	1	1e+09	0	127	4.7	168.173	333
0.1241	2753.48				1	1	1	1	0.0847	0.446237	372	5.52	121.703	341
0.1241	3379.3				1	2	3	0.0202703	0.988	1.42054	1888	5.68667	37.6161	305.969
0.1241	2050.87				1	1	2	1	1e+09	0	329	3.265	174.353	338.574
0.124	2759.57				1	1	1	1	0.3291	0.859031	227	3.4	125.225	345
0.124	2874.43				1	1	1	1	0.5206	1.03247	308	6.38	121.222	350
0.124	2695.76				1	1	1	1	1e+09	0	293	3.45	171.227	386
0.124	2008.16				1	1	3	1	1e+09	0	754	3.93	177.064	337.938
0.124	2089.92				1	1	1	1	1e+09	0	154	3.24	171.717	339
0.124	3278.95				1	1	2	1	0.6528	1.10107	758	3.545	129.054	389.541
0.124	2835.69				1	1	1	1	1e+09	0	434	3.23	172.259	398
0.124	3296.42				1	1	2	1	0.4081	0.853659	656	3.98	128.644	390.5
0.124	1883.15				1	1	1	1	1e+09	0	301	3.86	171.925	323
0.124	1669.97				1	1	6	1	0.5999	0.101378	3115	7.3	137.484	271.849
0.124	1361.98				1	1	3	1	1e+09	0	14986	3.19667	179.771	289.994
0.124	2161.73				1	1	7	1	1e+09	0	1545	4.03857	191.197	364.109
0.124	1939.62				1	1	7	1	1e+09	0	2174	6.70714	187.638	343.14
0.1239	1352.07				1	1	1	1	1e+09	0	3068	3.18	173.554	283
0.1239	2025.16				1	1	1	1	1e+09	0	236	3.73	172.794	335
0.1239	3461.68				1	1	1	1	1.0168	1.43636	440	5.04	125.19	400
0.1239	1976.75				1	1	1	1	1e+09	0	165	3.4	173.588	332
0.1239	2102.17				1	1	2	0.25	1e+09	0	3734	3.21	115.104	283.348
0.1239	1951.3				1	1	1	1	1e+09	0	136	4.43	172.583	329
0.1239	612.25				1	1	5	0.049505	0.5856	0.282034	43867	9.052	55.5628	107.017
0.1239	1325.09				1	1	1	1	1e+09	0	2356	3.79	173.669	281
0.1239	3007.37				1	1	4	0.666667	0.0002	0.490783	1218	5.0275	108.106	347.305
0.1239	1339.1				1	1	2	1	1e+09	0	8701	3.19	178.102	286.531
0.1238	1828.62				1	2	35	0.35	0.5989	0.0774957	15837	5.00314	172.615	319.416
0.1238	1909.61				2	3	7	0.145833	1e+09	0	23792	4.57714	146.346	299.495
0.1238	2830.38				1	1	3	1	0.5812	1.1	480	3.28	135.675	361
0.1238	1748.19				1	2	20	0.714286	0.3758	0.313178	75067	3.5745	158.985	299.481
0.1238	1293.76				1	1	1	1	1e+09	0	897	5.64	172.125	277
0.1238	2828.1				1	1	1	1	0.9564	1.47561	246	5.33	126.853	352
0.1238	1620.55				1	1	1	1	1e+09	0	5252	5.04	173.509	304
0.1238	1344.1				1	1	1	1	1e+09	0	4460	4.01	175.179	284
0.1237	636.067				1	1	74	0.596774	0.8594	0.00451253	182470	34.6766	293.798	347.119
0.1237	3260.86				1	1	1	1	0.2628	0.713978	465	4.06	129.931	389
0.1237	3579.33				1	2	3	0.0208333	0.9315	1.33253	2248	5.88	43.4956	327.528
0.1237	1617.74				1	1	1	1	1e+09	0	3235	3.21	177.729	308
0.1237	3230.5				1	1	2	1	0.5016	0.95749	630	3.98	133.906	390.595
0.1237	1172.08				1	1	2	1	1e+09	0	810	3.92	180.258	275.595
0.1237	2954.97				1	1	3	0.75	0.3944	0.104858	1296	6.24	113.74	348.831
0.1237	2758.38				1	1	1	1	0.2018	0.32833	533	7.61	126.319	346
0.1237	1239.1				1	1	1	1	1e+09	0	727	4.58	176.409	277
0.1236	2801.87				1	1	4	1	0.0379	0.561209	1356	4.5275	140.41	363.5
0.1236	2852.64				1	1	1	1	0.0854	0.600746	268	3.76	131.93	359
0.1236	1245.76				1	1	4	1	1e+09	0	22276	3.635	188.315	289.427
0.1236	1629.73				1	1	3	0.6	1e+09	0	8870	3.36	151.93	283.14
0.1236	1164.42				1	1	1	1	1e+09	0	244	3.62	178.263	273
0.1236	510.998				1	1	18	0.439024	1e+09	0	34148	5.50833	184.537	228.054
0.1236	2937.85				1	1	1	1	1e+09	0	464	3.84	178.251	412
0.1236	3516.67				1	1	2	0.333333	1e+09	0	1745	6.68	122.298	401.418
0.1236	1331.76				1	1	1	1	1e+09	0	4765	3.41	179.146	287
0.1236	3251.83				1	2	3	0.05	1e+09	0	738	3.11	97.7737	356.134
0.1236	1596.53				1	1	9	1	1e+09	0	3321	5.72778	201.939	330.547
0.1236	2685.86				1	1	6	1	0.8011	1.34268	1150	4.31	148.26	362.257
0.1236	2046.22				1	1	2	0.333333	1e+09	0	7642	3.685	127.014	290.871
0.1236	2294.09				1	1	2	1	1e+09	0	458	3.04	183.213	366.5
0.1235	3054.29				1	1	2	0.666667	0.0164	0.5	547	4.755	107.752	350.629
0.1235	2829.7				1	1	2	0.5	1e+09	0	418	3.44	141.87	367.141
0.1235	541.205				1	1	9	0.375	1e+09	0	9553	6.67556	149.88	195.765
0.1235	2960.72				1	1	6	1	0.4233	0.921667	2229	6.59167	146.265	381.808
0.1235	3269.64				1	1	4	1	0.095	0.544764	2049	4.595	142.683	402.44
0.1235	2698.56				1	1	7	0.25	0.0037	0.543273	27747	4.58286	90.7102	305.702
0.1235	2753.05				1	1	1	1	1e+09	0	439	3.33	180.736	400
0.1235	1903.63				1	1	2	1	1e+09	0	482	3.82	183.82	336.5
0.1235	2764.59				1	1	4	1	0.2962	0.825379	797	6.1725	141.285	361.453
0.1235	1820.32				1	1	5	1	1e+09	0	968	3.13	194.738	340.888
0.1235	2699.89				1	2	3	0.0357143	0.0572	0.482195	4548	3.57	52.6827	267.779
0.1234	1334.4				1	1	1	1	1e+09	0	5435	3.47	181.939	290
0.1234	1617.15				1	1	3	0.75	1e+09	0	10864	3.42667	167.935	298.16
0.1234	2731.09				1	1	2	1	0.1979	0.732323	396	3.74	138.958	356.5
0.1234	2761.33				1	1	2	1	0.3355	0.865169	534	4.06	138.588	358.5
0.1234	3426.71				1	1	4	0.0740741	1e+09	0	1609	4.5525	113.381	385.45
0.1234	2064.68				1	1	22	0.709677	0.1171	0.522114	7273	5.90591	176.203	341.508
0.1234	2803.63				1	1	1	1	1e+09	0	299	3.09	182.772	406
0.1234	3316.64				1	1	1	1	1.1443	1.58663	404	4.77	134.559	398
0.1234	1353.3				1	1	1	1	1e+09	0	7189	4.52	181.458	291
0.1234	1036.14				1	1	51	0.536842	0.7835	0.0174483	40166	11.3151	248.867	333.548
0.1234	1806.09				1	1	9	0.692308	0.2883	0.391634	8303	9.92111	128.471	273.506
0.1234	1689.13				1	1	4	1	0.1048	0.593497	12394	3.67	146.705	282.571
0.1234	716.047				1	1	16	0.390244	1e+09	0	128163	20.8781	160.574	220.164
0.1234	3033.51				1	1	1	1	0.0935	0.393411	516	6.68	132.753	374
0.1234	1758.64				1	1	1	1	0.0249	0.712281	855	3.79	136.685	278
0.1234	2148.04				1	1	1	1	1e+09	0	388	5.69	180.161	352
0.1234	702.032				1	1	32	0.695652	0.852	0.00151264	558276	49.1987	166.495	224.987
0.1234	1751.1				1	1	2	0.4	1e+09	0	1190	3.675	136.516	277.24
0.1233	3358.16				1	1	1	1	0.5718	1.00761	394	3.09	138.305	405
0.1233	2864.47				1	1	1	1	0.3892	0.902703	185	4.18	137.003	365
0.1233	620.029				1	1	45	0.9	0.863	0.0033957	1676741	110.682	176.658	228.722
0.1233	2218.25				1	1	1	1	1e+09	0	231	3.14	184.657	362
0.1233	1937.62				1	2	30	0.272727	0.0514	0.607853	15459	5.14133	159.523	314.868
0.1233	606.013				1	1	45	0.849057	0.8652	0.00341748	1518091	102.737	178.461	229.426
0.1233	4000.2				2	3	20	0.384615	1.0993	1.43412	73915	120.141	16.8313	300.191
0.1233	3523.01				1	1	2	0.1	1e+09	0	1154	5.175	111.06	390.678
0.1233	2750.44				1	1	3	1	0.3238	0.855238	525	3.28	145.941	365
0.1232	3232.61				1	1	1	1	0.7666	1.22222	297	3.01	140.146	397
0.1232	1884.79				1	1	1	1	1e+09	0	146	3.26	185.796	337
0.1232	2843.58				1	1	2	1	0.017	0.533708	356	3.36	143.14	369.5
0.1232	3314.22				1	1	1	1	0.41	0.852778	360	3.54	139.749	403
0.1232	3415.43				1	3	4	0.0350877	0.3147	0.741553	4855	4.8575	49.5177	320.702
0.1232	3484.15				2	2	5	0.0342466	0.0676	0.348394	2126	6.306	102.31	378.881
0.1232	2915.16				1	1	4	0.8	0.3163	0.82175	818	3.695	133.026	364.996
0.1232	1832.54				1	1	2	1	1e+09	0	402	3.52	189.449	336.557
0.1232	3253.15				1	1	1	1	0.8175	1.26984	378	4.95	138.536	397
0.1232	2257.72				1	1	5	1	0.0565	0.552383	933	4.73	151.673	332.109
0.1232	3243.14				1	1	1	1	0.2376	0.691542	402	3.85	140.321	398
0.1232	2244.29				1	1	4	1	1e+09	0	1152	3.7225	196.116	375.5
0.1232	1078.75				1	1	1	1	1e+09	0	309	4.21	185.979	274
0.1231	1748.69				1	1	9	0.36	1e+09	0	22539	3.67556	159.965	300.501
0.1231	3183.98				1	1	1	1	0.7481	1.21136	317	3.75	140.958	394
0.1231	1360.46				1	1	1	1	1e+09	0	3651	3.45	187.896	298
0.1231	3324.57				1	1	2	1	1.0738	1.5149	716	4.2	144.348	408.411
0.1231	1967.65				2	1	2	0.153846	1e+09	0	806	3.98	162.818	320.516
0.1231	2804.9				1	1	4	0.666667	0.3771	0.145749	1087	3.9075	123.59	346.917
0.1231	3433.22				1	1	2	1	0.7997	1.22371	697	5.03	143.981	416.56
0.1231	1888.61				1	1	14	0.482759	1e+09	0	2993	3.99786	186.768	338.271
0.123	3265.52				1	1	1	1	0.4266	0.877005	374	3.78	142.566	402
0.123	1683.76				1	1	7	1	1e+09	0	1953	4.05857	207.555	343
0.123	1622.12				1	1	1	1	1e+09	0	630	4.02	188.386	319
0.123	3342.99				1	1	1	1	0.6947	1.13296	361	3.26	143.493	409
0.123	3189.59				1	1	1	1	0.4051	0.867435	347	3.42	143.518	397
0.123	2949.44				1	1	3	1	0.333	0.167134	1191	4.7	148.292	382.95
0.123	3509.59				1	1	1	1	1.2664	1.6784	426	6.56	139.434	418
0.123	524.198				1	1	4	0.2	0.3163	0.56515	50939	13.66	74.9826	119.535
0.123	2765.11				1	1	4	0.8	0.0301	0.559147	914	4.3675	135.987	356.196
0.123	2292.7				1	1	1	1	1e+09	0	159	3.09	190.822	374
0.123	818.151				1	1	10	0.0621118	1e+09	0	11487	7.361	136.165	203.758
0.123	3238.61				1	1	3	1	0.8813	1.33592	1036	4.27333	149.805	407.129
0.1229	518.114				1	1	7	0.269231	1e+09	0	16389	15.3071	133.7	177.776
0.1229	678.314				1	1	13	0.128713	1e+09	0	17164	9.06462	149.699	206.332
0.1229	2092.89				1	1	1	1	1e+09	0	190	3.03	191.484	359
0.1229	1965.74				1	1	3	1	1e+09	0	799	4.27667	196.362	353.911
0.1229	1677.09				1	1	1	1	1e+09	0	241	3.53	191.077	326
0.1229	1044.22				1	1	1	1	1e+09	0	457	3.92	190.685	276
0.1229	3235.22				1	2	3	0.023622	0.9002	1.35539	843	5.03333	59.3414	316.4
0.1229	3503.53				1	1	2	0.133333	1e+09	0	1608	6.215	118.83	396.92
0.1229	5283.8				1	2	4	0.148148	0.0721	0.205128	852	3.5975	74.9175	342.722
0.1229	1672.86				1	1	4	1	1e+09	0	916	3.6	200.909	335.5
0.1229	3250.14				1	1	1	1	0.5508	1.0036	278	3.56	145.772	404
0.1229	1354.46				1	1	1	1	1e+09	0	5487	5.49	189.367	299
0.1229	3306.84				1	1	1	1	0.475	0.918919	333	3.32	146.327	409
0.1229	2442.33				1	1	2	1	0.1897	0.769504	282	4.015	148.593	343.5
0.1229	1659.56				1	1	1	1	1e+09	0	948	7.69	186.451	320
0.1229	3550.71				1	1	3	0.375	1.039	1.44452	956	5.42	98.0717	379.861
0.1229	3073.98				1	1	3	1	0.0688	0.549365	1200	3.58667	152.728	397.147
0.1229	2062.96				1	1	1	1	1e+09	0	164	3.18	192.83	358
0.1228	1152.74				1	1	1	1	1e+09	0	5380	6.81	188.179	282
0.1228	1924.03				1	1	3	0.6	0.4657	0.195614	748	4.03667	119.044	273.324
0.1228	2907.96				1	1	1	1	1.2261	1.73276	232	5.02	144.594	376
0.1228	3468.53				1	1	2	0.333333	1e+09	0	1055	4.49	139.061	414.408
0.1228	1017.32				1	1	1	1	1e+09	0	374	4.23	191.794	275
0.1228	2126.72				1	1	3	0.103448	1e+09	0	3516	3.81333	124.699	294.867
0.1228	1732.33				1	1	5	1	1e+09	0	880	3.714	205.747	345
0.1228	1059.61				1	1	1	1	1e+09	0	1295	4.13	192.479	279
0.1228	2078.62				1	1	2	1	1e+09	0	426	5.555	194.03	360.427
0.1228	2908.96				1	1	1	1	0.3723	0.878788	330	5.1	145.515	377
0.1228	3113.54				1	1	1	1	0.1652	0.639535	516	3.68	147.48	395
0.1228	3305.14				1	1	5	0.16129	0.1442	0.3	1561	4.978	88.8993	351.439
0.1228	3194.91				1	1	1	1	0.6077	1.06916	347	3.42	148.101	402
0.1228	2920.93				1	1	1	1	0.2391	0.743671	316	3.94	147.577	380
0.1227	3255.28				1	1	1	1	0.6558	1.10777	399	3.47	148.369	407
0.1227	1139.08				1	1	2	1	1e+09	0	9915	3.525	197.756	290.506
0.1227	3468.08				1	1	1	1	0.5766	0.995169	414	4.09	147.688	423
0.1227	984.574				1	1	1	1	1e+09	0	373	3.2	195.361	276
0.1227	1022.33				1	1	1	1	1e+09	0	1059	3.38	195.401	279
0.1227	1026.57				1	1	1	1	1e+09	0	1364	3.1	196.069	280
0.1227	2818.87				1	1	1	1	1e+09	0	393	3.55	195.578	420
0.1227	2434.44				1	1	5	1	1e+09	0	2724	4.166	207.682	401.97
0.1227	1789.99				1	1	8	0.4	0.2386	0.443811	4818	5.6475	119.624	263.396
0.1227	998.794				1	1	2	1	1e+09	0	4121	3.77	198.911	280.665
0.1226	593.001				1	1	3	1	1e+09	0	3409	9.73	194.175	244.12
0.1226	674				1	1	28	0.608696	0.7423	0.115576	341054	34.9314	171.851	228.146
0.1226	3030.87				1	1	3	1	0.6022	1.08952	1359	4.02333	155.944	396.985
0.1226	1063.86				1	1	1	1	1e+09	0	2549	5.79	193.146	280
0.1226	2017.61				2	3	13	0.206349	0.0853	0.561352	48172	13.0392	135.524	297.139
0.1226	658.981				1	1	6	1	1e+09	0	7442	9.33167	204.928	260.045
0.1226	540.085				1	1	4	0.8	1e+09	0	33337	19.37	169.287	215.085
0.1226	1325.74				1	1	5	0.714286	1e+09	0	29782	4.084	186.007	293.388
0.1226	3257.84	[8,8,1,4,0]-[6,0,0,0],	4.768	3257.82	1	1	4	1	0.7546	1.20622	1498	5.165	158.459	417.291
0.1226	3310.39				1	1	1	1	0.4995	0.942857	385	3.53	151.049	414
0.1226	1617.35				2	1	4	0.036036	1e+09	0	14195	3.4925	169.412	299.652
0.1226	554.899				1	1	24	0.705882	1e+09	0	130909	4.785	248.459	295.418
0.1226	2274.11				1	1	1	1	0.0182	0.624454	229	3.6	151.279	333
0.1226	2902.15				1	1	1	1	0.5451	1.05263	190	3.83	151.049	382
0.1226	3565.19				1	1	2	0.153846	1e+09	0	1673	6.81	126.162	409.085
0.1225	2721.35				1	1	5	1	0.124	0.659965	1427	3.986	164.23	381.008
0.1225	3288.06				1	1	4	1	0.6658	1.11267	1216	3.6725	161.564	422.765
0.1225	1948.63				1	2	14	0.388889	0.058	0.599435	49511	4.46929	134.498	290.706
0.1225	3385.28				1	1	2	1	1.2779	1.70947	564	4.42	154.711	423.532
0.1225	1630.56				1	1	3	0.6	1e+09	0	10815	4.14333	171.283	302.559
0.1225	2712.26				1	1	3	0.09375	0.2755	0.812924	7006	4.16333	83.3764	299.442
0.1225	2605.43				1	1	6	0.857143	0.061	0.615227	1749	4.65833	155.812	363.504
0.1225	1140.08				1	1	1	1	1e+09	0	5866	3.71	199.171	292
0.1225	3475.94				1	1	1	1	1.2909	1.70818	538	6.11	150.072	426
0.1224	1778.85				1	1	3	1	1e+09	0	882	4.23	205.084	347.983
0.1224	1738.13				1	1	3	0.6	1e+09	0	16851	6.18	169.748	309.456
0.1224	1537.52				1	1	1	1	1e+09	0	404	5.03	198.018	322
0.1224	1927.98				1	1	4	0.4	0.1042	0.556513	1869	5.825	111.223	265.812
0.1224	1708.68				1	3	11	0.289474	1e+09	0	25240	3.62727	156.193	293.592
0.1224	994.554				1	1	1	1	1e+09	0	1208	7.6	195.578	277
0.1224	915.314				1	1	1	1	1e+09	0	440	3.77	200.79	276
0.1224	2212.83				1	1	2	1	1e+09	0	505	3.495	204.514	381.432
0.1224	1358.64				1	1	1	1	1e+09	0	2244	3	202.039	312
0.1224	812.989				1	1	1	1	1e+09	0	243	3.15	201.811	269
0.1224	3484.49				1	1	3	0.0731707	1e+09	0	1549	4.74333	129.057	405.655
0.1223	3120.48				1	1	2	1	0.136	0.609244	952	3.715	158.435	406.5
0.1223	2188.22				1	1	9	0.529412	0.0221	0.597705	6852	3.81667	141.801	316.789
0.1223	3099.52				1	1	2	1	0.0993	0.575812	903	4.67	157.272	403.693
0.1223	634.044				1	1	31	0.688889	0.8619	0.00233969	620686	55.9094	173.858	227.021
0.1223	1929.62				2	1	11	0.1375	0.0323	0.628147	7330	5.41364	156.194	310.912
0.1223	2583.75				1	1	6	0.857143	0.4698	0.0878076	1726	3.825	159.745	365.738
0.1223	1484.66				1	1	3	1	1e+09	0	710	3.63333	208.223	328.062
0.1223	2110.2				2	1	3	0.0681818	0.3898	0.242268	9396	5.21	125.459	294.332
0.1223	2118.7				1	1	10	0.37037	0.4905	0.140217	41600	5.684	130.91	300.449
0.1223	1748.89				1	1	4	1	1e+09	0	1416	5.15	209.949	350.5
0.1223	1777.66				1	2	20	0.444444	0.3095	0.374835	67823	5.6245	161.168	303.974
0.1223	1550.12				1	1	1	1	1e+09	0	259	3.94	202.03	327
0.1223	542.241				1	1	11	0.115789	1e+09	0	17143	11.6364	150.838	196.804
0.1223	1989.61				1	2	21	0.153285	0.362	0.28903	97488	6.82952	140.067	299.488
0.1222	512.026				1	1	8	1	1e+09	0	55728	21.54	202.922	246.519
0.1222	935.067				1	1	1	1	1e+09	0	919	5.78	200.242	277
0.1222	1461.97				1	1	1	1	1e+09	0	265	3.06	203.939	322
0.1222	1705.98				2	2	15	0.125	0.2239	0.471702	16921	13.746	149.609	286.797
0.1222	845.811				1	1	1	1	1e+09	0	256	3.79	203.238	273
0.1222	1355.96				1	1	1	1	1e+09	0	1691	3.1	204.249	314
0.1222	2026.65				2	2	2	0.0512821	1e+09	0	2338	17.085	143.024	305.348
0.1222	882.821				1	1	1	1	1e+09	0	445	3.81	203.337	276
0.1222	1980.72				1	1	1	1	0.6313	1.28373	793	4.38	157.277	316
0.1222	1857.65				1	3	21	0.318182	0.1462	0.525575	57218	5.24143	146.868	295.944
0.1222	2194.89				1	1	1	1	0.2684	0.887179	195	3.07	159.489	335
0.1222	3309.28				1	1	2	1	0.9149	1.35837	653	3.14	162.692	425.556
0.1221	1303.78				1	1	3	1	1e+09	0	3016	3.78667	211.222	316.882
0.1221	875.793				1	1	1	1	1e+09	0	680	3.01	205.888	278
0.1221	3433.79				1	1	2	0.0869565	1e+09	0	1250	5.165	130.312	402.936
0.1221	1707.44				3	1	5	0.15625	1e+09	0	1901	5.014	231.052	368.354
0.1221	602.005				1	1	3	1	1e+09	0	2685	6.21667	208.393	259.044
0.1221	1906.82				1	1	2	1	1e+09	0	550	3.765	208.569	361.5
0.1221	1709.71				1	1	1	1	0.9121	1.60715	6654	6.87	155.52	293
0.1221	2423.3				1	1	4	1	1e+09	0	2308	4.56	214.061	407.477
0.1221	3254.12				1	1	1	1	0.6466	1.09877	243	3.86	159.46	418
0.1221	2056.66				1	1	2	1	0.4664	1.10692	318	7.275	158.824	323.5
0.1221	808.049				1	1	1	1	1e+09	0	231	3.15	207.198	274
0.122	1330.43				1	1	5	0.5	1e+09	0	24334	4.804	177.143	284.892
0.122	1246.42				1	1	1	1	1e+09	0	3806	3.77	206.836	308
0.122	1296.5				1	1	7	1	0.6622	0.097803	12336	18.9314	159.869	264.959
0.122	1988.61				1	1	2	1	0.1448	0.796012	920	6.085	160.95	320.291
0.122	2121.06				1	1	1	1	1e+09	0	391	4.92	205.276	375
0.122	3256.86				1	1	1	1	0.6727	1.12446	233	3.52	161.245	420
0.122	1746.14				2	4	15	0.157895	0.2945	0.394786	64208	6.89533	148.52	288.855
0.122	2651.7				1	1	2	1	1e+09	0	648	3.12	211.181	422.5
0.122	568.656				1	1	3	1	1e+09	0	1886	4.87333	212.178	260.215
0.122	1910.41				1	1	2	1	1e+09	0	486	3.24	211.288	364.5
0.122	3325.16				1	1	1	1	0.4519	0.892944	411	3.5	161.892	426
0.122	1337.77				2	1	3	0.046875	1e+09	0	2180	3.82333	177.221	285.546
0.122	792.848				1	1	3	1	1e+09	0	2851	5.56333	211.668	277.278
0.122	2069.66				1	1	1	1	0.2338	0.872222	180	6.36	158.305	324
0.122	1321.75				1	1	2	1	1e+09	0	1238	3.49	211.431	318.5
0.1219	2038.24				1	1	2	1	0.0313	0.674657	418	4.77	164.266	327.498
0.1219	2051.19				1	1	1	1	0.2878	0.929178	353	5.4	160.753	325
0.1219	643.982				1	1	2	1	1e+09	0	629	3.68	212.52	266.461
0.1219	1948.14				1	1	2	0.666667	1e+09	0	419	3.68	184.881	341.05
0.1219	3340.33				1	1	2	0.666667	0.676	1.11461	937	4	138.744	404.042
0.1219	1300.42				1	1	1	1	1e+09	0	1124	3.31	210.603	316
0.1218	1512.25				1	1	5	1	1e+09	0	1330	3.812	223.043	345.045
0.1218	1309.76				1	1	1	1	1e+09	0	968	3.67	210.871	317
0.1218	801.862				1	1	1	1	1e+09	0	622	3.92	210.683	277
0.1218	1950.02				1	2	4	0.0526316	1e+09	0	1316	3.915	132.494	288.811
0.1218	1462.94				1	1	1	1	1e+09	0	310	4.75	209.863	328
0.1218	1969.14				1	1	2	1	1.3148	1.9691	748	8.9	161.555	319.37
0.1218	1740.1				1	2	6	0.1	1e+09	0	8615	4.505	142.544	282.407
0.1218	539.028				1	1	2	1	1e+09	0	1243	4.475	213.656	259.371
0.1218	1897.14				1	1	1	1	1e+09	0	187	3.61	211.829	364
0.1218	2049.65				1	1	1	1	0.699	1.34058	138	4.42	164.873	329
0.1218	870.046				1	1	1	1	1e+09	0	2821	6.41	208.338	280
0.1217	1160.06				1	1	2	0.666667	1e+09	0	5802	3.815	187.629	282.024
0.1217	1990.64				1	1	36	0.363636	0.3079	0.343002	18683	23.7308	198.658	358.159
0.1217	3431.01				1	1	2	0.333333	0.232	0.656371	970	5.925	111.259	383.665
0.1217	800.045				1	1	2	1	1e+09	0	5990	3.43	216.351	282.526
0.1217	3282.03				1	1	7	0.538462	0.5645	1.01228	3053	5.56429	145.424	406.152
0.1217	1975.2				1	1	2	0.666667	4.4111	5.06442	4437	18.335	122.98	281.27
0.1217	1685.94				1	1	1	1	1e+09	0	295	4.26	212.383	348
0.1217	1519.38				1	1	5	1	1e+09	0	1420	4.092	225.44	348
0.1217	1390.31				1	1	1	1	1e+09	0	200	3.05	214.557	327
0.1216	1708.56				1	1	3	1	1e+09	0	1320	6.41333	216.61	354
0.1216	1775.79				1	1	1	1	1e+09	0	149	4.09	213.34	356
0.1216	1531.15				1	1	1	1	1e+09	0	255	4.04	213.517	337
0.1216	2014.67				1	1	1	1	1e+09	0	234	4	213.615	375
0.1216	864.556				1	1	1	1	1e+09	0	3375	7.66	208.769	280
0.1216	3159.85				1	1	2	0.666667	0.5365	1.00351	609	4.34	142.854	394.005
0.1216	1374.45				1	1	8	0.8	1e+09	0	2225	4.3125	219.401	330.602
0.1216	1350.12				2	1	6	0.08	1e+09	0	5443	3.78833	196.49	305.783
0.1216	3069.2				1	1	1	1	0.3159	0.797136	419	3.54	168.955	413
0.1216	2221.73				1	1	7	0.137255	1e+09	0	2984	3.58286	162.338	339.953
0.1216	983.578				1	1	1	1	1e+09	0	4316	3.41	215.439	296
0.1216	2420.98				1	1	2	0.666667	1e+09	0	555	3.39	190.858	384.092
0.1216	1739.39				1	1	1	1	1e+09	0	247	3.61	215.194	355
0.1216	1708.19				1	4	26	0.265306	0.4803	0.214957	65629	3.82885	162.369	299.729
0.1216	873.321				1	1	1	1	1e+09	0	5553	3.98	215.082	287
0.1216	1300.08				1	1	1	1	1e+09	0	777	4.96	213.629	319
0.1215	1878.63				1	1	1	1	0.1362	0.804665	343	3.39	170.279	321
0.1215	1058.85				1	1	1	1	1e+09	0	3574	5.5	213.538	300
0.1215	2006.02				1	1	1	1	1.5845	2.23293	249	7.98	164.294	325
0.1215	3382.64				1	2	4	0.0740741	0.7349	1.16687	846	3.6675	93.5709	362.186
0.1215	2206.74				1	1	3	0.75	1e+09	0	800	3.36333	202.191	378.631
0.1215	2895.47				1	1	3	0.6	1.2423	1.75088	611	4.68	142.046	372.473
0.1215	1533.57				1	1	6	0.857143	1e+09	0	1965	4.78167	218.918	342.59
0.1215	1265.59				1	1	1	1	1e+09	0	572	3.65	216.333	319
0.1215	1700.75				1	1	2	1	1e+09	0	588	4.26	218.723	355.5
0.1215	2220.73				1	1	5	0.0892857	1e+09	0	1697	3.444	153.766	331.302
0.1215	1746.82				1	1	2	1	1e+09	0	484	3.325	220.112	360.5
0.1215	1486.14				1	1	2	1	1e+09	0	492	3.785	219.545	339.5
0.1215	1059.85				1	1	1	1	1e+09	0	3263	3.13	217.46	304
0.1214	1914.6				1	1	4	1	0.1911	0.853908	746	3.645	181.237	334.777
0.1214	1701.5				1	1	2	1	1e+09	0	540	3.85	220.664	357.5
0.1214	1351.3				1	1	1	1	0.0536	0.697865	2436	3.92	171.615	281
0.1214	1283.95				1	1	1	1	1e+09	0	444	4.39	216.894	321
0.1214	1996.59				1	2	10	0.357143	0.2551	0.905087	40028	4.94	137.566	297.533
0.1214	1266.6				1	1	1	1	1e+09	0	352	3.48	218.254	321
0.1214	2911.69				1	1	3	1	0.1212	0.384833	6223	4.24333	177.94	53.758
0.1214	1778.16				1	2	17	0.361702	0.4332	0.251114	45148	4.80294	160.912	303.757
0.1214	1336.43				1	1	2	1	1e+09	0	576	4.435	220.308	328.528
0.1214	1077.75				1	1	3	0.6	1e+09	0	2669	4.62	190.147	278.09
0.1214	1581.59				1	1	3	1	1e+09	0	627	3.05667	225.563	353
0.1214	1848.99				1	1	2	1	1e+09	0	318	3.29	222.103	370.5
0.1214	1951.67				1	1	2	1	0.5368	1.19384	402	9.305	168.106	324.552
0.1214	1360.8				2	1	5	0.119048	1e+09	0	7822	3.308	201.284	311.414
0.1214	1582.38				1	1	2	1	1e+09	0	482	3.475	222.001	349.5
0.1214	1738.66				1	2	6	0.214286	1e+09	0	26655	4.20167	160.189	299.938
0.1214	1654.71				1	1	1	1	1e+09	0	348	5.05	216.831	350
0.1214	1208.26				1	1	3	1	1e+09	0	737	3.33	225.739	323.912
0.1213	1824.58				1	1	14	0.666667	0.4981	0.17892	3370	4.63071	186.003	332.488
0.1213	1347.79				1	1	1	1	1e+09	0	212	3.28	219.89	329
0.1213	1427.09				1	1	3	1	1e+09	0	621	3.03333	226.673	342
0.1213	2715.28				1	2	2	0.0190476	0.9683	1.50518	4349	5.615	83.495	299.798
0.1213	1796.44				1	1	1	1	1e+09	0	521	7.31	214.722	359
0.1213	1669.12				1	1	3	0.176471	1e+09	0	9818	3.22333	158.559	292.857
0.1213	1722.2				1	1	1	1	1e+09	0	280	4.01	219.541	358
0.1213	1781.43				1	1	1	1	1e+09	0	351	4.76	218.898	362
0.1213	1584.93				1	1	1	1	1e+09	0	514	7.47	215.301	343
0.1213	928.821				1	1	1	1	1e+09	0	5494	4.34	219.731	296
0.1213	1050.17				1	2	25	0.625	1e+09	0	12390	7.4372	252.152	337.933
0.1213	2040.19				1	2	3	0.0107527	0.0284	0.671529	13786	5.15667	88.0581	251.443
0.1213	1113.5				1	1	1	1	1e+09	0	3334	4.07	220.255	311
0.1212	2388.88				1	1	1	1	0.0299	0.618182	275	3.66	175.282	366
0.1212	1947.14				1	1	13	0.764706	0.1208	0.778547	3121	3.87077	193.911	350.003
0.1212	1630.95				1	2	15	0.384615	0.5251	0.182349	25868	10.3593	151.512	282.818
0.1212	1481.02				1	1	3	1	1e+09	0	981	4.67667	226.446	346
0.1212	2025.64				1	1	1	1	0.3359	0.98125	160	5.08	173.755	336
0.1212	1486.79				1	1	3	1	1e+09	0	1250	5.93	224.997	345.003
0.1212	1663.91				1	1	1	1	1e+09	0	290	4.24	221.11	355
0.1212	647.046				1	1	1	1	1e+09	0	437	3.75	221.818	276
0.1212	2936.27				1	1	1	1	0.7249	1.22711	273	4.89	174.375	408
0.1212	1771.36				1	1	1	1	1e+09	0	239	3.15	222.687	365
0.1212	1624.95				1	1	2	0.666667	0.1879	0.520512	1455	11.5	141.228	272.064
0.1212	1444.16				1	1	1	1	1e+09	0	231	3.61	222.336	339
0.1212	1938.14				1	3	19	0.184466	0.3997	0.259395	11303	4.79526	146.787	302.173
0.1212	1145.52				1	1	4	1	1e+09	0	1034	3.7325	232.089	325.343
0.1212	1449.74				1	1	2	1	1e+09	0	542	3.95	225.398	342.5
0.1212	1750.12				1	1	2	0.5	0.5189	0.169847	1285	6.245	134.799	275.447
0.1212	1908.11				1	2	9	0.409091	0.0931	0.75696	66253	6.31889	142.47	295.502
0.1212	1576.12				1	1	1	1	1e+09	0	240	3.48	222.992	350
0.1212	1869.62				1	1	13	0.203125	0.2897	0.38024	14880	4.42	148.3	298.315
0.1211	3445.07				1	1	4	0.097561	0.1182	0.540323	1527	4.2625	110.828	384.336
0.1211	1364.4				1	1	3	1	1e+09	0	1119	5.84	226.588	337
0.1211	805.069				1	1	2	1	1e+09	0	10618	3.49	226.931	293.5
0.1211	624.267				1	1	13	0.0467626	1e+09	0	11547	9.02846	175.464	227.86
0.1211	2013.53				1	1	1	1	0.5399	1.18717	187	3.48	177.705	339
0.1211	562.981				1	1	1	1	1e+09	0	397	5.16	221.408	269
0.1211	660.706				1	1	1	1	1e+09	0	794	5	221.748	277
0.1211	1628.12				1	1	4	0.4	1e+09	0	4656	3.7275	183.304	314.389
0.1211	1412.98				1	2	22	0.258824	0.5864	0.155362	26623	13.5323	161.465	275.685
0.1211	975.066				1	1	1	1	1e+09	0	3535	3.39	224.106	304
0.1211	1907.08				1	3	15	0.159574	0.0452	0.618813	16515	5.34	132.532	285.483
0.1211	2924.33				1	1	6	0.230769	0.215	0.289006	1810	4.09167	129.433	362.123
0.1211	2749.38				1	1	2	0.5	0.0226	0.508929	398	3.24	140.291	359.266
0.1211	1187.07				1	1	2	1	1e+09	0	600	3.97	226.988	323.5
0.1211	1205.88				1	1	1	1	1e+09	0	244	3.13	225.013	323
0.1211	1788.68				1	1	3	0.75	0.339	0.343659	12949	4.21333	163.589	307.258
0.1211	1928.62				1	2	3	0.103448	1e+09	0	6988	3.20333	147.912	302.552
0.1211	1639.6				1	1	11	0.366667	1e+09	0	6274	7.49909	198.945	330.929
0.1211	1444.5				1	1	1	1	1e+09	0	438	6.92	220.309	337
0.121	1730.88				1	1	1	1	1e+09	0	274	3.67	224.86	364
0.121	1351.57				3	1	5	0.192308	1e+09	0	1384	3.694	255.559	364.965
0.121	2719.82				1	1	3	0.0857143	1e+09	0	748	3.60667	155.497	372.155
0.121	1473.34				1	1	6	1	1e+09	0	1686	3.91	240.77	359.722
0.121	1118.1				1	1	1	1	1e+09	0	660	3.08	225.894	317
0.121	1054.6				1	1	1	1	1e+09	0	4221	4.69	223.872	310
0.121	1943.16				1	1	2	1	0.3838	0.274559	650	14.615	167.611	323.389
0.121	1471.75				1	1	1	1	1e+09	0	303	4.4	224.173	343
0.121	1828.15				1	1	3	0.0681818	1e+09	0	1499	3.74333	153.986	300.75
0.121	525.013				1	1	5	0.5	1e+09	0	6942	6.25	193.164	237.78
0.121	1383.84				1	1	3	1	1e+09	0	855	4.11667	231.064	343
0.121	734.338				1	1	3	0.0416667	1e+09	0	2073	4.81667	150.479	211.503
0.121	1949.13				2	3	6	0.113208	0.2767	0.380703	12313	3.88167	145.86	302.107
0.121	1119.11				1	1	2	1	1e+09	0	1624	4.585	227.315	318.5
0.121	2301.26				1	1	1	1	1e+09	0	280	3.08	226.151	410
0.121	1064.85				1	1	1	1	1e+09	0	2077	3.19	226.069	313
0.121	1918.87				1	1	1	1	0.0045	0.666667	216	3.96	179.125	333
0.121	1525.05				1	1	1	1	1e+09	0	228	3.28	225.995	349
0.121	1505.01				1	1	1	1	1e+09	0	215	3.1	226.566	348
0.121	502.151				1	1	1	1	1e+09	0	506	5.72	223.176	266
0.121	1744.27				1	1	7	1	0.621	0.0686636	2170	4.80429	197.811	338
0.121	1858.15				1	3	14	0.358974	0.1079	0.563804	42694	4.78214	149.852	298.967
0.121	1342.45				1	1	1	1	1e+09	0	418	6.55	222.308	331
0.121	1166.2				1	1	1	1	1e+09	0	385	3.81	226.124	321
0.121	1539.91				1	1	2	1	1e+09	0	424	3.08	230.33	354.5
0.121	565.998				1	1	2	1	1e+09	0	17482	28.39	196.688	244.517
0.121	1136.48				1	1	2	1	1e+09	0	773	4.14	228.969	321.516
0.1209	645.878				1	1	1	1	1e+09	0	830	7.11	221.91	276
0.1209	1507.29				1	1	1	1	1e+09	0	267	3.86	226.387	348
0.1209	1823.57				1	1	1	1	0.5191	1.1962	158	5.28	178.595	325
0.1209	1999.6				1	2	12	0.179104	0.4532	0.196277	48231	5.25167	138.044	298.247
0.1209	1484.4				1	1	1	1	1e+09	0	253	3.62	227.181	347
0.1209	1617.95				2	1	8	0.0733945	0.3404	0.369081	23980	3.80375	169.583	299.87
0.1209	2419.99				1	1	2	0.5	1e+09	0	555	3.28	189.482	382.638
0.1209	1355.13				1	1	3	1	1e+09	0	862	4.15	233.312	342.998
0.1209	2032.68				1	1	6	0.857143	0.0519	0.592397	1605	6.03667	182.608	345.404
0.1209	2841.83				1	1	2	0.333333	0.9337	1.45073	315	6.87	125.222	351.444
0.1209	1791.56				1	1	1	1	1e+09	0	221	7.87	222.104	366
0.1209	1060.6				1	1	1	1	1e+09	0	1451	3.3	228.401	315
0.1209	1904.03				1	1	3	1	0.3171	0.347443	637	3.77667	188.233	340.945
0.1209	2021.18				1	1	2	1	1e+09	0	941	4.115	230.576	392.471
0.1209	1765.07				1	1	1	1	1e+09	0	323	4.25	227.18	369
0.1209	1349.41				1	1	1	1	1e+09	0	293	4.59	226.763	336
0.1209	2040.68				2	1	3	0.107143	0.3154	0.958407	3965	7.18	152.244	315.667
0.1209	2012.51				1	1	1	1	1.3973	2.04478	201	6.23	178.785	340
0.1208	1161.93				1	1	2	1	1e+09	0	590	4.27	230.958	325.5
0.1208	1549.55				1	1	2	1	1e+09	0	438	3.125	232.575	357.5
0.1208	1902.63				1	1	20	0.384615	0.3137	0.351051	9079	7.4225	187.608	340.21
0.1208	1452.38				1	1	1	1	1e+09	0	328	4.69	227.691	345
0.1208	1878.37				1	1	4	0.444444	1e+09	0	786	3.48	192.838	343.538
0.1208	577.18				1	1	1	1	1e+09	0	707	4.45	228.295	277
0.1208	1883.61				1	1	1	1	0.3542	0.313466	453	7.02	178.889	330
0.1208	1564.02				1	1	5	0.714286	1e+09	0	1171	3.6	218.631	344.69
0.1208	1590.04				1	1	1	1	1e+09	0	289	4.11	228.901	357
0.1208	801.663				1	1	1	1	1e+09	0	6122	4.46	228.698	295
0.1208	1106.14				1	1	1	1	1e+09	0	430	3.5	229.831	320
0.1208	1044.87				1	1	2	1	1e+09	0	1236	3.49	233.135	318.5
0.1208	1248.22				1	1	2	1	1e+09	0	448	3.52	233.194	334.5
0.1208	1245.96				1	1	1	1	1e+09	0	280	4.35	228.872	330
0.1208	1222.14				1	1	3	1	1e+09	0	783	4.10667	235.739	335
0.1208	1940.34				1	1	1	1	0.0112	0.647619	315	4.88	182.442	338
0.1208	1291.76				1	1	5	1	1e+09	0	1196	3.442	243.231	347.95
0.1208	2910.63				1	2	2	0.00701754	0.2106	0.295652	918	3.345	96.0792	135.536
0.1207	2036.65				1	1	3	0.75	0.3426	0.301075	469	4.14	169.215	332.322
0.1207	1422.23				1	1	1	1	1e+09	0	320	4.54	229.055	344
0.1207	1721.26				1	1	3	1	1e+09	0	1058	4.49333	235.638	374.024
0.1207	1500.32				1	1	2	1	1e+09	0	518	3.77	233.434	354.5
0.1207	1454.15				1	1	1	1	1e+09	0	408	5.83	227.553	345
0.1207	3586.51				1	1	2	0.0606061	0.3206	0.720539	908	5.115	107.938	392.533
0.1207	1085.84				1	1	1	1	1e+09	0	1484	5.62	228.423	317
0.1207	1049.57				1	1	2	1	1e+09	0	1728	5.55	231.766	317.5
0.1207	1876.4				1	1	3	1	0.2762	0.39261	1299	6.77333	187.454	338
0.1207	1175.57				1	1	3	1	1e+09	0	606	3.17333	238.355	333.965
0.1207	1424.94				1	1	1	1	1e+09	0	335	4.79	229.842	345
0.1207	1444.74				1	1	3	1	1e+09	0	981	4.78667	236.29	353
0.1207	1056.84				1	1	1	1	1e+09	0	703	3.45	231.696	318
0.1207	1909.12				1	3	11	0.323529	0.5855	0.0781827	39755	3.63636	144.129	297.24
0.1207	2031.66				1	1	3	1	0.0413	0.685692	635	4.23667	191.262	353.978
0.1207	1208.12				1	1	2	1	1e+09	0	517	4.045	234.368	332.53
0.1207	1480.35				1	1	1	1	1e+09	0	208	3.06	232.499	352
0.1207	1130.31				1	1	6	1	1e+09	0	2641	6.90667	243.427	335.49
0.1207	1025.59				1	1	1	1	1e+09	0	2854	5.66	229.145	313
0.1207	576.173				1	1	1	1	1e+09	0	1757	3.99	231.374	280
0.1206	2039.69				1	1	1	1	0.2723	0.915493	213	23.94	158.654	322
0.1206	2777.94				1	1	2	0.5	0.072	0.455026	560	4.405	146.798	368.012
0.1206	728.063				1	1	2	1	1e+09	0	8031	3.36	235.992	296.524
0.1206	1371.26				1	1	3	1	1e+09	0	840	4.04667	238.05	349
0.1206	1489.48				1	1	2	1	1e+09	0	820	6.025	232.284	352.5
0.1206	1817.14				1	1	1	1	0.5703	1.24845	161	5.38	184.099	330
0.1206	802.064				1	1	12	0.666667	1e+09	0	43479	4.02333	240.689	307.022
0.1206	1298.44				1	1	4	1	1e+09	0	1015	3.64	242.325	347.567
0.1206	1035.36				1	1	1	1	1e+09	0	1068	4.04	232.38	317
0.1206	1501.16				1	1	1	1	1e+09	0	302	4.44	231.868	353
0.1206	1068.13				1	1	4	1	1e+09	0	844	3.29	243.311	330.5
0.1206	1033.24				1	1	1	1	1e+09	0	727	3.56	233.546	318
0.1206	1714.42				1	1	1	1	1e+09	0	257	3.31	234.151	372
0.1206	1530.6				1	1	1	1	1e+09	0	212	3.04	234.56	358
0.1206	1096.1				1	1	1	1	1e+09	0	220	3.02	234.619	324
0.1205	2043.14				1	1	6	0.105263	0.5272	0.115385	2833	3.85833	129.267	292.884
0.1205	1858.64				1	2	3	0.075	1e+09	0	5757	5.84	151.542	300.696
0.1205	1319.53				1	1	2	1	1e+09	0	568	4.185	236.605	343.5
0.1205	1135.39				1	1	2	1	1e+09	0	498	3.865	237.061	329.522
0.1205	1057.66				1	1	1	1	1e+09	0	338	3.34	234.631	321
0.1205	1737.04				1	1	1	1	1e+09	0	341	4.33	233.378	373
0.1205	1147.03				1	1	3	1	1e+09	0	858	4.48667	239.627	333
0.1205	1672.07				1	1	1	1	1e+09	0	272	3.59	234.471	369
0.1205	3381.18				1	1	4	0.08	0.7606	1.1928	1143	4.685	120.208	388.708
0.1205	1735.25				1	1	2	1	1e+09	0	656	4.135	237.018	376.5
0.1205	3287.38				1	1	3	0.272727	0.3065	0.753495	1462	4.14667	133.821	394.969
0.1205	1489.34				1	1	3	1	1e+09	0	861	4.54	239.794	360
0.1205	1155.87				1	1	1	1	1e+09	0	221	3.42	234.934	329
0.1205	1440.86				1	1	7	1	1e+09	0	2870	5.41	251.55	367.956
0.1205	1761.23				1	1	1	1	1e+09	0	240	3.05	235.481	377
0.1205	3233.87				1	1	3	0.176471	0.0136	0.441734	875	3.34667	127.084	384.037
0.1205	1065.37				1	1	1	1	1e+09	0	297	3.42	235.027	322
0.1205	963.566				1	1	2	1	1e+09	0	2172	4.02	237.482	316.474
0.1205	1058.11				1	1	1	1	1e+09	0	268	3.09	235.597	322
0.1205	1150				1	1	1	1	1e+09	0	260	3.99	234.394	328
0.1205	960.817				1	1	7	1	1e+09	0	3005	6.58714	250.245	329.022
0.1205	2000.1				1	1	6	0.181818	0.4774	0.171994	19184	5.41833	135.141	295.383
0.1205	1341.04				1	1	2	1	1e+09	0	552	3.94	237.919	346.5
0.1205	1869.13				1	3	13	0.288889	0.5073	0.162694	34093	4.20538	150.369	300.345
0.1205	1081.58				1	1	1	1	1e+09	0	239	3.28	235.757	324
0.1205	2063.68				1	1	1	1	0.283	0.356415	491	7.12	184.774	350
0.1205	1407.36				1	1	6	1	1e+09	0	2498	5.61167	248.836	362.616
0.1204	1069.27				1	1	6	1	1e+09	0	1572	4.04	251.222	338.5
0.1204	1017.52				1	1	3	1	1e+09	0	658	3.24	242.772	325.994
0.1204	1955.17				1	1	3	0.230769	1e+09	0	597	3.45	178.504	335.224
0.1204	964.568				1	1	1	1	1e+09	0	1582	3.6	235.929	315
0.1204	1059.11				1	1	1	1	1e+09	0	471	4.65	234.518	321
0.1204	971.067				1	1	2	0.666667	1e+09	0	12504	3.975	211.297	290.877
0.1204	662.039				1	1	8	0.727273	1e+09	0	11493	19.1913	214.938	270.294
0.1204	1006.01				1	1	4	1	1e+09	0	1052	3.9925	245.18	327.5
0.1204	1113.28				1	1	3	1	1e+09	0	640	3.36333	243.252	333.98
0.1204	1997.09				1	2	7	0.269231	0.2051	0.855012	30828	5.60429	138.127	298.134
0.1204	1070.7				1	1	2	1	1e+09	0	446	3.41	240.11	327.5
0.1204	650.082				1	1	20	0.131579	0.7886	0.0731197	41258	15.186	164.794	219.214
0.1204	2510.95				1	1	2	0.4	0.0016	0.567485	326	4.035	143.714	344
0.1204	1899.14				1	1	2	0.666667	0.4634	0.201849	2053	4.73	165.038	317.366
0.1204	994.806				1	1	1	1	1e+09	0	802	3.93	236.559	318
0.1204	1034.2				1	1	1	1	1e+09	0	292	3.36	237.471	322
0.1204	1077.49				1	1	3	1	1e+09	0	617	3.22667	244.085	332.008
0.1204	1978.12				1	2	18	0.137405	0.5027	0.150136	18118	4.76889	163.683	322.203
0.1204	1520.09				1	1	1	1	1e+09	0	406	5.76	234.384	357
0.1204	1358.47				1	1	3	0.214286	1e+09	0	9330	4.39667	177.584	287.532
0.1204	1355.8				1	1	8	0.222222	1e+09	0	22116	3.9075	195.347	305.086
0.1204	2036.46				1	1	2	0.333333	1e+09	0	459	3.325	185.544	348.636
0.1204	1679.27				1	1	4	0.571429	1e+09	0	970	4.7775	209.801	344.895
0.1204	1060.36				1	1	1	1	1e+09	0	265	3.63	237.421	324
0.1204	1693.25				1	1	1	1	1e+09	0	324	4.13	236.81	373
0.1204	2067.26				1	1	1	1	0.5866	1.22543	173	3.68	191.494	357
0.1203	1165.78				1	1	1	1	1e+09	0	302	4.75	236.156	331
0.1203	1360.13				1	1	2	1	0.4166	0.333382	7433	3.52	195.383	305.461
0.1203	1068.61				1	1	1	1	1e+09	0	329	4.5	236.773	324
0.1203	1779.16				1	3	6	0.084507	1e+09	0	18433	4.71833	158.663	301.587
0.1203	1161.07				1	1	2	0.333333	1e+09	0	2971	3.23	186.622	281.096
0.1203	1897.65				1	3	16	0.163265	0.0497	0.615757	50247	7.38375	148.786	300.998
0.1203	2661.82				1	1	2	0.5	0.2107	0.334646	538	4.24	153.304	365.416
0.1203	1640.33				1	1	2	1	1e+09	0	486	3.1	242.458	374.5
0.1203	1029.12				1	1	1	1	1e+09	0	273	3.5	238.869	323
0.1203	1529.99				1	1	2	1	1e+09	0	528	3.5	242.108	365.5
0.1203	1123.07				1	1	3	0.230769	1e+09	0	1930	7.57667	175.874	267.369
0.1203	2030.67				1	1	1	1	0.0379	0.606695	239	3.43	193.361	356
0.1203	1257.1				1	1	2	1	1e+09	0	488	3.475	242.498	344.5
0.1203	1073.5				1	1	2	1	1e+09	0	414	3.24	242.891	330.5
0.1202	1868.63				1	3	10	0.277778	0.1224	0.547697	57672	5.519	143.004	292.941
0.1202	934.068				1	1	3	1	1e+09	0	3982	7.92667	240.099	316.779
0.1202	3444.34				1	1	3	0.333333	0.2789	0.701203	1705	5.45667	142.035	415.485
0.1202	1049.99				1	1	1	1	1e+09	0	212	3.1	240.233	326
0.1202	985.486				1	1	1	1	1e+09	0	477	3.88	239.289	320
0.1202	524.01				1	1	51	0.910714	0.8771	0.00445612	3033407	190.723	185.626	230.163
0.1202	660.873				1	1	2	1	1e+09	0	9737	4.435	242.222	297.488
0.1202	1128.85				1	1	2	1	1e+09	0	414	3.245	243.551	335.5
0.1202	520.162				1	1	1	1	1e+09	0	1140	14.8	224.764	269
0.1202	993.227				1	1	1	1	1e+09	0	556	4.52	238.683	320
0.1202	1984.63				1	1	1	1	4.1336	4.78539	219	16.38	176.97	336
0.1202	1966.66				1	1	5	0.142857	0.4357	0.218978	23952	4.02	135.894	293.516
0.1202	868.831				1	1	1	1	1e+09	0	2666	3.57	240.434	312
0.1202	1845.05				1	1	1	1	0.3051	0.978873	142	3.22	194.911	343
0.1202	1029.71				1	1	2	1	1e+09	0	420	3.225	244.287	328.464
0.1202	1796.23				1	1	3	1	0.0436	0.725085	827	3.92667	200.696	344.958
0.1202	879.948				1	1	6	1	1e+09	0	8804	10.905	247.073	319.511
0.1202	1053.4				1	1	1	1	1e+09	0	224	3.42	240.966	327
0.1202	2028.87				1	1	1	1	0.29	0.934911	169	3.08	195.503	358
0.1202	1031.49				1	1	2	1	1e+09	0	450	3.465	244.184	328.5
0.1202	951.809				1	1	1	1	1e+09	0	549	3.51	240.929	319
0.1202	1042.32				1	1	4	1	1e+09	0	947	3.725	250.279	335.445
0.1202	2179.18				1	1	2	0.333333	0.4479	1.06911	1738	4.21	141.862	316.142
0.1202	1141.14				1	1	6	1	1e+09	0	1284	3.12333	257.588	350.5
0.1202	1224.56				1	1	1	1	1e+09	0	211	3.14	241.549	341
0.1202	559.034				1	1	1	1	1e+09	0	4908	3.21	241.717	289
0.1202	1001.18				1	1	3	1	1e+09	0	765	3.93	247.059	329
0.1202	953.551				1	1	1	1	1e+09	0	386	3.14	241.793	320
0.1201	1136.33				1	1	3	1	1e+09	0	897	4.61	246.465	339
0.1201	1294.76				1	1	1	1	1e+09	0	219	3.14	242.047	347
0.1201	2024.15				2	1	5	0.060241	0.2216	0.424056	1046	3.318	173.116	335.243
0.1201	1312.27				1	1	3	1	1e+09	0	633	3.05667	248.674	355
0.1201	991.956				1	1	3	1	1e+09	0	13258	13.6	234.881	316.099
0.1201	1667.61				1	1	1	1	1e+09	0	276	3.45	241.821	376
0.1201	1333.76				1	1	2	1	1e+09	0	430	3.145	245.489	353.5
0.1201	1898.15				1	2	13	0.154762	0.0087	0.656744	24078	6.26923	151.836	304.086
0.1201	1066.75				1	1	2	1	1e+09	0	418	3.275	245.42	332.5
0.1201	1025.09				1	1	4	1	1e+09	0	868	3.4125	251.685	335.5
0.1201	1457.82				1	1	3	1	1e+09	0	819	3.60667	248.265	366
0.1201	1180.42				1	1	2	1	1e+09	0	620	4.77	243.509	339.5
0.1201	960.075				1	1	1	1	1e+09	0	767	4.9	240.281	319
0.1201	2051.69				1	1	5	0.172414	0.4547	0.186595	13214	4.558	139.154	303.44
0.1201	1554.17				1	1	1	1	1e+09	0	248	4.02	241.712	367
0.1201	1308.4				1	1	3	1	1e+09	0	723	3.49	248.977	355
0.1201	1901.62				1	1	1	1	0.832	1.49689	161	6.58	192.477	345
0.1201	1798.89				1	1	1	1	1e+09	0	470	5.03	240.53	385
0.1201	1631.56				1	1	2	0.111111	1e+09	0	4071	3.35	172.285	303.639
0.1201	1870.6				1	1	11	0.366667	0.4619	0.20782	5403	4.84727	174.491	324.583
0.1201	1367.3				1	1	5	1	1e+09	0	1674	4.442	254.419	365.059
0.1201	2029.2				2	1	12	0.0902256	0.4491	0.195719	4246	9.785	190.61	353.133
0.1201	1868.15				1	1	6	0.171429	0.1221	0.79227	20013	5.05667	142.527	292.426
0.1201	2153.65				1	1	2	0.333333	0.1395	0.485754	1450	3.395	144.97	317.248
0.1201	1691.1				1	1	1	1	1e+09	0	277	3.52	242.979	379
0.1201	1078.94				1	1	1	1	1e+09	0	232	3.64	242.964	331
0.1201	946.68				1	1	1	1	1e+09	0	342	3.38	243.331	321
0.12	2016.63				1	2	8	0.166667	0.1484	0.498374	37935	6.975	137.614	299.152
0.12	1979.12				1	1	1	1	0.0382	0.690909	385	5.66	194.402	353
0.12	987.105				1	1	1	1	1e+09	0	262	3.58	243.162	324
0.12	1385.82				1	1	1	1	1e+09	0	210	3.03	243.909	356
0.12	1337.09				1	1	1	1	1e+09	0	220	3.24	243.728	352
0.12	978.182				1	1	1	1	1e+09	0	306	3.92	242.862	323
0.12	955.565				1	1	2	1	1e+09	0	442	3.2	247.135	325.5
0.12	951.312				1	1	1	1	1e+09	0	289	3.33	243.968	322
0.12	977.16				1	1	2	1	1e+09	0	532	3.97	246.442	326.5
0.12	953.832				1	1	1	1	1e+09	0	314	3.62	243.771	322
0.12	566.32				1	1	11	0.578947	1e+09	0	48444	5.89273	239.223	287.077
0.12	2028.61				1	2	8	0.0740741	0.2749	0.370028	5398	4.06125	133.707	296.184
0.12	926.22				1	1	1	1	1e+09	0	444	3.6	243.935	320
0.12	2017.11				1	2	3	0.230769	0.2523	0.39446	17600	5.28333	129.482	291.057
0.12	1245				1	1	3	1	1e+09	0	675	3.3	250.947	352
0.12	536.318				1	1	1	1	1e+09	0	4853	11.02	234.498	280
0.12	924.826				1	1	1	1	1e+09	0	318	3.14	245.044	321
0.12	1560.28				1	1	1	1	1e+09	0	233	3.03	245.233	371
0.12	1375.19				1	1	2	1	1e+09	0	460	3.195	248.242	359.5
0.12	942.075				1	1	1	1	1e+09	0	301	3.47	244.692	322
0.12	902.874				1	1	1	1	1e+09	0	548	3.5	244.765	319
0.12	1743.88				1	1	5	1	0.0638	0.625899	1390	4.156	210.842	351
0.12	1136.75				1	1	1	1	1e+09	0	199	3.09	245.432	338
0.12	1100.86				1	1	1	1	1e+09	0	301	4.73	243.245	333
0.12	553.612				1	1	1	1	1e+09	0	1775	15.2	229.142	276
0.12	1426.82				1	1	1	1	1e+09	0	268	3.68	244.695	360
0.12	2045.71				1	1	5	0.106383	0.2808	0.922992	12309	3.8	137.428	301.246
0.1199	971.586				2	2	6	0.139535	1e+09	0	17083	4.625	221.903	301.524
0.1199	1788.17				1	2	13	0.156627	0.2277	0.455061	41724	4.90308	157.604	301.234
0.1199	1019.02				1	1	1	1	1e+09	0	303	4.61	243.661	327
0.1199	2985.75				1	1	2	0.4	0.1865	0.30786	816	3.365	152.741	390.245
0.1199	1524.88				1	1	1	1	1e+09	0	276	3.67	245.008	368
0.1199	1049.01				1	1	1	1	1e+09	0	222	3.48	245.31	331
0.1199	1733.65				1	1	1	1	1e+09	0	504	6.25	241.643	381
0.1199	961.237				1	1	1	1	1e+09	0	265	3.63	245.19	324
0.1199	509.994				1	1	26	0.509804	1e+09	0	663372	88.09	190.379	233.818
0.1199	1082.5				1	1	1	1	1e+09	0	213	3.35	245.685	334
0.1199	1499.55				1	1	1	1	1e+09	0	239	3.15	245.994	367
0.1199	1022.95				1	1	3	1	1e+09	0	609	3.19667	252.353	336
0.1199	666.532				1	1	1	1	1e+09	0	6469	6.11	242.291	298
0.1199	1599.33				1	1	3	1	1e+09	0	840	3.47	252.172	381
0.1199	1377.69				1	1	5	1	1e+09	0	1397	3.672	258.374	369.828
0.1199	1411.42				1	1	2	1	1e+09	0	478	3.195	249.402	363.5
0.1199	1711.8				1	1	1	1	1e+09	0	326	3.85	245.356	383
0.1199	1105.38				1	1	1	1	1e+09	0	276	4.35	244.891	335
0.1199	1029.79				1	1	1	1	1e+09	0	237	3.68	245.816	330
0.1199	1049.2				1	1	7	0.0518519	1e+09	0	4479	6.32143	182.729	268.434
0.1199	2020.68				3	1	9	0.0671642	0.3975	1.04368	3318	4.86444	231.472	393.327
0.1199	910.077				1	1	1	1	1e+09	0	1709	6.47	242.2	317
0.1199	1616.74				1	1	5	0.0490196	1e+09	0	5872	3.24	180.49	310.682
0.1199	931.451				1	1	2	1	1e+09	0	416	3.11	250.025	326.5
0.1199	1500.99				1	1	1	1	1e+09	0	236	3.13	246.881	368
0.1199	519.17				1	1	4	0.8	1e+09	0	1620	12.8225	226.796	270.954
0.1199	530.757				1	1	7	0.7	1e+09	0	33171	4.14143	240.783	285.85
0.1199	1054.85				1	1	2	0.5	1e+09	0	16172	5.265	206.409	292.557
0.1198	1786.61				1	1	2	0.666667	1e+09	0	552	3.645	222.456	365.964
0.1198	1972.21				1	1	3	0.0625	0.4296	0.224172	9663	5.01667	127.951	286.007
0.1198	3211.7				1	1	2	0.333333	0.9945	1.45335	565	4.175	148.21	403.425
0.1198	1762.01				1	1	3	1	0.124	0.562857	1050	6.1	204.421	346
0.1198	784.032				1	2	2	0.0408163	1e+09	0	6942	9.36	154.003	218.922
0.1198	2092.36				1	1	3	1	0.1644	0.79932	716	3.72	207.704	375.179
0.1198	1516.3				1	1	3	1	1e+09	0	894	3.75	253.624	375.943
0.1198	963.005				1	1	3	1	1e+09	0	657	3.43	254.052	333
0.1198	1369.71				1	1	3	1	1e+09	0	1100	4.92667	252.23	363.058
0.1198	1273.48				1	1	4	0.8	1e+09	0	1030	3.7175	240.444	343.729
0.1198	1023.69				1	1	1	1	1e+09	0	246	3.86	247.295	331
0.1198	1266.26				1	1	6	0.857143	1e+09	0	2010	4.88333	250.114	352.833
0.1198	2886.28				1	1	3	0.1875	0.4954	1.00541	559	3.34	141.025	370.732
0.1198	3134.99				1	1	2	0.0689655	0.0528	0.418093	644	3.665	127.581	376.783
0.1198	1177.91				1	1	5	1	1e+09	0	1445	4.156	260.206	356
0.1198	798.058				1	1	3	1	1e+09	0	28284	11.4833	244.938	310.957
0.1197	854.056				1	1	1	1	1e+09	0	884	4.33	247.592	318
0.1197	1047.09				1	1	3	0.75	1e+09	0	4413	5.74	231.404	316.944
0.1197	1511.74				1	1	4	1	1e+09	0	1087	3.3925	258.486	380.447
0.1197	1288.12				1	1	2	1	1e+09	0	674	4.905	250.067	354.5
0.1197	1782.56				1	2	14	0.482759	0.3545	0.329095	4031	4.88786	190.582	333.772
0.1197	930.481				1	1	2	1	1e+09	0	468	3.6	252.101	328.5
0.1197	1366.04				1	1	1	1	1e+09	0	242	3.33	249.459	360
0.1197	959.972				1	1	1	1	1e+09	0	229	3.51	249.289	328
0.1197	1357.3				1	1	4	0.08	1e+09	0	21126	4.1525	182.408	292.263
0.1197	654.077				1	1	15	1	1e+09	0	13967	14.3987	280.104	334.837
0.1197	1044.69				1	1	1	1	1e+09	0	225	3.54	249.649	335
0.1197	1024.1				1	1	1	1	1e+09	0	247	3.88	249.262	333
0.1197	1073.84				1	1	1	1	1e+09	0	241	3.82	249.364	337
0.1197	869.072				1	1	1	1	1e+09	0	389	3.84	249.415	321
0.1197	1507.9				1	1	1	1	1e+09	0	467	6.19	246.339	368
0.1197	1352.35				1	1	4	0.8	1e+09	0	907	3.325	243.27	352.738
0.1197	796.441				1	1	2	1	1e+09	0	5134	6.48	249.479	315.371
0.1197	830.341				1	1	2	1	1e+09	0	716	3.835	252.951	321.5
0.1197	580.014				1	1	6	0.193548	1e+09	0	50795	22.475	175.183	224.11
0.1197	954.009				1	1	1	1	1e+09	0	211	3.27	250.757	329
0.1197	1344.78				1	1	2	0.166667	1e+09	0	8690	3.365	184.795	293.67
0.1197	1014.02				1	1	1	1	1e+09	0	245	3.85	250.052	333
0.1196	814.061				1	1	1	1	1e+09	0	1650	4.87	248.727	316
0.1196	941.585				1	1	2	1	1e+09	0	402	3.145	254.231	331.5
0.1196	930.982				1	1	4	1	1e+09	0	1130	4.4525	258.933	335.371
0.1196	1668.19				1	2	11	0.305556	0.4059	1.10746	36494	6.29636	167.161	301.387
0.1196	2026.15				1	2	6	0.1875	0.538	0.107333	5359	4.09	143.455	305.739
0.1196	923.34				1	1	3	1	1e+09	0	741	3.87667	257.161	333
0.1196	1404.03				1	1	3	1	1e+09	0	1516	6.69333	253.473	366.991
0.1196	1076.67				1	1	1	1	1e+09	0	199	3.01	252.142	340
0.1196	1063.5				1	1	3	0.75	1e+09	0	720	3.28667	237.508	324.333
0.1196	1113.88				1	1	3	1	1e+09	0	1170	5.57667	255.225	346
0.1196	1019.15				1	1	1	1	1e+09	0	366	5.7	248.651	332
0.1196	1094.85				1	1	2	0.666667	1e+09	0	1879	3.495	227.505	316.789
0.1196	937.435				1	1	1	1	1e+09	0	223	3.46	252.056	329
0.1196	1255.65				1	1	3	1	1e+09	0	828	3.82667	258.089	359.977
0.1196	936.685				1	1	4	1	1e+09	0	1290	5.055	259.71	336.595
0.1196	1462.57				1	1	2	0.666667	1e+09	0	570	4.055	226.938	345.046
0.1196	1737.5				1	1	1	1	1e+09	0	725	7.13	247.341	387
0.1196	1036.53				1	1	7	1	1e+09	0	1745	3.58571	271.383	356.095
0.1196	1394.79				1	1	2	1	1e+09	0	616	4.075	254.706	367.5
0.1196	979.667				1	1	4	1	1e+09	0	900	3.275	262.192	342.447
0.1195	1389.71				1	1	1	1	1e+09	0	255	3.37	252.603	365
0.1195	2159.72				1	1	1	1	0.0139	0.610345	290	3.68	206.245	379
0.1195	1518.01				1	1	3	0.6	1e+09	0	749	3.64	225.415	347.868
0.1195	998.936				1	1	1	1	1e+09	0	236	3.71	252.235	334
0.1195	1037.64				1	1	1	1	1e+09	0	200	3.1	253.201	338
0.1195	1441.84				1	1	1	1	1e+09	0	235	3.12	253.518	370
0.1195	796.642				1	1	1	1	1e+09	0	543	3.47	253.092	319
0.1195	889.08				1	1	1	1	1e+09	0	259	3.79	252.846	326
0.1195	2033.17				1	1	3	0.5	0.1309	0.513312	700	4.07333	171.469	334.304
0.1195	1053.04				1	1	1	1	1e+09	0	201	3.05	253.994	340
0.1195	1790.76				1	1	1	1	1e+09	0	992	7.43	248.167	392
0.1195	1331.4				1	1	1	1	1e+09	0	284	3.92	253.174	361
0.1195	1398.83				1	1	2	1	1e+09	0	714	4.725	255.389	368.5
0.1194	2000.6				1	2	4	0.0769231	0.4103	0.239056	12089	4.645	130.87	291.151
0.1194	711.265				1	1	2	1	1e+09	0	2340	3.845	257.187	316.402
0.1194	1099.5				1	1	5	1	1e+09	0	1233	3.528	267.284	356.932
0.1194	1025.49				1	1	4	1	1e+09	0	1089	3.9175	263.627	347.474
0.1194	776.852				1	1	1	1	1e+09	0	549	3.5	254.643	319
0.1194	980.05				1	1	3	1	1e+09	0	633	3.1	261.716	342
0.1194	964.445				1	1	1	1	1e+09	0	220	3.47	254.939	334
0.1194	990.801				2	1	4	0.0481928	1e+09	0	4813	4.885	226.159	307.286
0.1194	1014.44				1	1	2	1	1e+09	0	440	3.245	258.52	341.5
0.1194	1598.71				1	1	1	1	1e+09	0	350	4.13	254.221	383
0.1194	985.332				1	1	2	1	1e+09	0	439	3.385	258.823	339.522
0.1194	1091.35				1	1	3	0.6	1e+09	0	2276	3.60333	228.515	317.524
0.1194	642.254				1	1	5	0.0757576	1e+09	0	2000	3.884	191.041	244.847
0.1194	956.525				1	1	3	1	1e+09	0	666	3.29667	262.56	341
0.1194	937.995				1	1	1	1	1e+09	0	217	3.42	256.012	333
0.1193	1204.27				1	1	1	1	1e+09	0	239	3.46	256.14	354
0.1193	1655.76				1	1	1	1	1e+09	0	435	3.8	255.749	389
0.1193	1578.98				1	1	4	1	0.6453	0.070354	2260	8.5	213.268	340.5
0.1193	605.884				1	1	1	1	1e+09	0	6975	6.94	252.045	303
0.1193	1566.48				1	1	4	1	1e+09	0	1923	3.565	266.352	392.605
0.1193	1778.66				1	1	3	0.176471	0.5442	0.140016	10996	5.35667	146.669	289.553
0.1193	1726.49				1	1	6	1	0.004	0.696429	1680	3.79667	226.705	365.5
0.1193	871.15				1	1	1	1	1e+09	0	316	4.82	255.252	327
0.1193	970.671				1	1	1	1	1e+09	0	252	3.94	256.451	336
0.1193	793.047				1	1	21	0.724138	2.2686	3.1078	73757	15.0281	238.806	304.432
0.1193	978.918				1	1	1	1	1e+09	0	196	3.03	257.804	338
0.1193	983.301				1	1	1	1	1e+09	0	215	3.34	257.461	338
0.1193	1930.62				1	1	8	0.296296	0.5388	0.121515	2919	4.8675	173.467	328.263
0.1193	528.963				1	1	1	1	0.0772	0.803547	733	3.76	211.074	256
0.1193	1312.7				1	1	4	1	1e+09	0	1288	4.145	266.14	372.5
0.1193	1057.22				1	1	3	1	1e+09	0	751	3.63	263.704	350.037
0.1193	1344.44				1	1	4	0.0930233	1e+09	0	3283	4.3125	190.655	299.503
0.1193	1792.66				1	1	1	1	0.8449	1.52695	167	4.08	211.018	355
0.1193	1115.06				1	1	1	1	1e+09	0	277	4	257.133	348
0.1192	1351.46				1	1	1	1	3.2551	4.0065	3694	14.19	197.602	307
0.1192	1655.91				1	1	1	1	1e+09	0	384	3.01	258.737	392
0.1192	957.527				1	1	1	1	1e+09	0	256	4.01	257.481	336
0.1192	1789.64				1	1	1	1	0.5246	1.20707	198	3.49	212.255	356
0.1192	1465.93				1	1	3	1	0.5185	0.21489	591	3.09333	219.629	338
0.1192	802.858				1	1	4	0.4	1e+09	0	14120	3.695	218.556	284.951
0.1192	1630.76				1	1	6	0.176471	0.4244	0.283047	15418	3.72833	160.417	291.708
0.1192	1351.14				1	1	1	1	1e+09	0	382	5.09	256.627	366
0.1192	965.81				1	1	3	1	1e+09	0	790	3.78	264.894	344.062
0.1192	796.045				1	1	1	1	1e+09	0	500	5.75	256.139	322
0.1192	909.072				1	1	2	1	1e+09	0	420	3.29	262.781	337.502
0.1192	1014.34				1	1	1	1	0.2288	0.575625	1600	18.66	193.027	276
0.1192	1067.58				1	1	1	1	1e+09	0	224	3.22	259.854	347
0.1192	670.049				1	1	1	1	1e+09	0	1730	3.94	259.015	315
0.1191	1092.04				1	1	1	1	1e+09	0	240	3.45	259.937	349
0.1191	1265.1				1	1	3	0.130435	1e+09	0	8068	3.64	193.993	296.622
0.1191	984.875				1	1	3	0.75	1e+09	0	1033	4.79333	243.998	324.66
0.1191	1456.14				1	1	2	1	1e+09	0	498	3.085	263.896	381.5
0.1191	1332.22				1	1	2	1	1e+09	0	617	4.05	262.669	370.559
0.1191	1444.87				1	1	1	1	1e+09	0	272	3.46	260.28	377
0.1191	1354.1				1	1	4	0.571429	1e+09	0	1100	4.0275	233.55	343.155
0.1191	1589.32				1	1	1	1	1e+09	0	347	3.03	260.957	389
0.1191	2988.4				1	1	2	0.333333	0.2156	0.709592	861	3.245	162.722	400.433
0.1191	956.717				1	1	6	0.857143	1e+09	0	1650	4.02167	264.211	342.667
0.1191	1443.62				1	1	1	1	1e+09	0	244	3.08	261.378	378
0.1191	936.81				1	1	1	1	1e+09	0	213	3.3	261.105	338
0.1191	1054.11				1	1	1	1	1e+09	0	297	4.24	259.91	346
0.1191	2024.75				1	1	4	0.5	0.0658	0.579763	938	4.4725	181.795	343.97
0.1191	1699.83				1	1	6	1	0.0263	0.722877	2388	5.28833	228.91	365.616
0.1191	1591.08				1	1	1	1	1e+09	0	378	3.13	261.819	390
0.1191	1492.94				1	2	15	0.145631	0.3736	0.35554	36059	27.906	148.01	268.498
0.1191	538.026				1	1	53	1	0.8723	0.00702886	4030314	240.747	183.745	229.381
0.1191	2016.14				1	1	2	0.0307692	0.1135	0.533333	616	4.7	136.501	298
0.1191	1774.81				1	1	1	1	0.2343	0.919094	309	4.39	214.417	357
0.119	1295.21				1	1	1	1	1e+09	0	361	4.76	260.011	365
0.119	1772.76				1	1	1	1	0.4636	1.1487	269	4.39	214.578	357
0.119	3123.79				1	1	2	0.166667	0.8437	1.31641	571	3.8	149.262	397.587
0.119	1008.97				1	1	5	0.833333	1e+09	0	1085	3.13	261.249	343.8
0.119	574.332				1	1	8	0.888889	0.6158	1.48935	2218	7.21375	224.043	272.525
0.119	1093.1				1	1	4	1	1e+09	0	1060	3.655	271.286	360.432
0.119	1195.72				1	1	2	1	1e+09	0	712	4.9	263.31	360.5
0.119	1424.43				1	1	2	1	0.1905	0.549451	546	4.3	218.382	333.5
0.119	1747.37				1	1	2	1	0.3007	0.388446	472	3.25	220.036	360.468
0.119	1016.13				1	1	5	1	1e+09	0	1329	3.756	274.916	358.029
0.119	1631.97				1	2	3	0.0272727	1e+09	0	4056	4.12333	178.094	309.481
0.119	935.797				1	1	1	1	1e+09	0	200	3.03	263.184	340
0.119	1773.16				1	1	1	1	0.1152	0.569832	358	5.08	214.547	357
0.119	1393.62				1	1	3	1	1e+09	0	894	4.86	267.297	380
0.119	1332.09				1	1	1	1	1e+09	0	249	3.24	263.12	371
0.119	782.942				1	1	25	0.257732	1e+09	0	9106	6.0396	274.625	339.458
0.119	1001.42				1	1	2	1	1e+09	0	536	3.855	265.54	347.5
0.119	1793.72				1	1	2	1	0.1575	0.524318	609	4.075	219.467	363.532
0.119	1051.83				1	1	4	0.0930233	1e+09	0	4461	3.25	197.658	283.569
0.119	834.349				1	1	1	1	2.031	2.86373	954	8.72	210.136	279
0.119	1512.12				1	1	5	1	0.4302	0.295902	1717	4.988	228.056	350.047
0.119	954.386				1	1	1	1	1e+09	0	216	3.17	263.727	342
0.119	1818.15				1	3	10	0.232558	0.1287	0.54928	28014	5.561	162.064	308.044
0.1189	1330.23				1	1	2	1	1e+09	0	527	3.36	266.82	374.554
0.1189	977.832				1	1	3	1	1e+09	0	1037	4.97667	267.889	348
0.1189	1394.63				1	1	2	1	1e+09	0	1032	6.46	262.719	375.5
0.1189	1561.92				1	1	1	1	1e+09	0	297	3.1	264.105	390
0.1189	1581.74				1	1	3	1	1e+09	0	1276	3.13333	270.54	397.989
0.1189	1727.02				1	1	4	1	0.4416	0.250708	1412	4.74	225.663	364.5
0.1189	1716.8				1	1	3	1	0.4505	0.243405	710	3.63	224.069	362.104
0.1189	1753.53				1	1	2	1	0.4364	0.251736	577	3.945	220.586	361.501
0.1189	795.847				1	1	2	1	1e+09	0	398	3.135	267.654	333.5
0.1189	519.331				1	1	4	0.571429	1e+09	0	10521	3.4825	238.505	282.675
0.1189	1780.96				1	1	1	1	0.2842	0.968085	564	8.22	211.935	355
0.1189	965.312				1	1	6	1	1e+09	0	2125	5.03833	278.369	357.498
0.1189	3449.71				1	1	2	0.105263	0.141	0.280475	1855	6.795	143.133	417.005
0.1189	1181.67				1	1	1	1	1e+09	0	302	4.15	263.911	360
0.1189	1036.33				1	1	4	0.8	1e+09	0	16233	56.8275	186.203	270.899
0.1189	1783.15				1	1	1	1	0.2468	0.930328	244	3.62	218.763	362
0.1189	1770.98				1	1	3	1	0.0989	0.586523	1392	6.17333	221.812	364.095
0.1189	1580.74				1	1	4	1	1e+09	0	1959	3.795	274.285	401.655
0.1189	1630.16				1	1	6	0.0437956	0.5101	0.197506	24289	4.025	155.581	286.825
0.1189	1401.93				1	1	3	1	1e+09	0	1241	4.87333	269.698	383.052
0.1189	1684.72				1	1	1	1	0.2362	0.462766	376	5.52	216.479	352
0.1188	1509.86				1	1	1	1	1e+09	0	333	3.07	266.186	388
0.1188	1737.67				1	3	11	0.15942	0.1522	0.842853	36838	4.38455	163.363	303.034
0.1188	2067.94				1	1	4	0.571429	0.1199	0.51879	1053	4.9325	192.014	357.574
0.1188	1295.69				1	1	1	1	1e+09	0	384	5.06	263.974	369
0.1188	1977.62				1	2	8	0.0720721	0.1124	0.540492	19832	5.9625	153.436	311.917
0.1188	1817.65				1	2	9	0.166667	0.0295	0.707552	32841	6.97444	163.823	309.764
0.1188	952.036				1	1	1	1	1e+09	0	219	3.14	266.911	345
0.1188	1697.13				1	1	1	1	1e+09	0	860	6.45	262.506	399
0.1188	1409.38				1	1	7	1	0.2273	0.515002	2277	4.73857	238.12	352.058
0.1188	1000.41				1	1	1	1	1e+09	0	213	3.07	267.12	349
0.1188	1769.98				1	1	1	1	0.1458	0.539792	289	4.85	218.796	361
0.1188	759.056				1	1	7	0.388889	1e+09	0	39919	4.86	234.287	297.249
0.1188	1756.61				1	1	2	1	0.2058	0.481928	830	5.58	221.344	362.5
0.1187	544.968				1	1	6	1	0.6604	0.217835	2198	16.95	219.052	265.232
0.1187	793.652				1	1	1	1	1e+09	0	218	3.44	267.327	333
0.1187	1789.16				1	1	2	0.105263	0.3503	0.332215	4746	3.75	149.985	293.693
0.1187	945.589				1	1	2	1	1e+09	0	456	3.285	270.917	348.5
0.1187	1928.07				1	2	3	0.0588235	0.1198	0.540904	1665	4.36333	139.311	293.908
0.1187	1337.58				1	1	3	1	1e+09	0	897	3.64	273.69	382
0.1187	1757.45				1	1	3	1	0.1181	0.569491	876	3.86667	227.843	369.065
0.1187	1791.17				1	1	7	0.7	0.0302	0.712476	1529	5.92714	212.92	356.785
0.1187	1768.55				1	1	1	1	0.0826	0.603217	373	5.06	219.908	362
0.1187	1266.1				1	1	4	0.0816327	1e+09	0	4032	3.2725	201.604	304.312
0.1187	1369.55				1	1	2	1	1e+09	0	522	3.15	271.684	382.5
0.1187	1752.69				1	1	3	0.75	1e+09	0	2665	8.06667	247.536	388.384
0.1187	1677.66				1	1	5	1	0.4645	0.235556	1350	3.548	235.033	370
0.1187	1030.36				1	1	2	0.666667	1e+09	0	443	3.41	243.837	328.065
0.1187	1683.04				1	1	4	1	0.0821	0.617121	1718	5.7175	229.123	364.512
0.1187	1033.01				1	1	2	1	1e+09	0	448	3.2	272.064	356.5
0.1187	1563.76				1	1	1	1	1e+09	0	464	3.31	268.961	395
0.1186	993.531				1	1	6	0.857143	0.9421	1.74981	21789	10.16	218.8	300.142
0.1186	1357.13				1	1	2	0.666667	0.7244	1.47488	7918	5.5	196.306	306.148
0.1186	1081.37				1	1	1	1	1e+09	0	224	3.22	269.774	358
0.1186	1551.75				1	1	1	1	1e+09	0	445	3.17	269.902	395
0.1186	1307.47				1	1	2	1	1e+09	0	550	3.595	272.55	378.5
0.1186	1590.68				1	1	2	1	1e+09	0	794	3.025	273.35	401.5
0.1186	1550.97				1	2	9	0.0676692	0.42	0.300049	5039	7.26222	157.496	282.532
0.1186	709.099				1	1	2	1	1e+09	0	692	5.355	270.375	329.421
0.1186	891.36				1	1	1	1	1e+09	0	417	6.51	265.668	339
0.1186	672.201				1	1	2	0.666667	1e+09	0	7428	3.83	244.996	301.15
0.1186	1360.93				1	1	1	1	1e+09	0	445	5.65	266.86	377
0.1186	1348.74				1	1	4	0.333333	1e+09	0	1124	4.3075	222.862	332.046
0.1186	944.995				1	1	2	1	1e+09	0	626	4.52	271.963	349.5
0.1186	1793.31				1	1	2	1	0.7077	1.3896	453	4.92	225.51	369.543
0.1186	944.012				1	1	2	1	1e+09	0	526	4.52	272.04	349.5
0.1186	1613.34				1	1	6	0.0508475	0.4414	0.268788	17898	3.53833	162.027	291.953
0.1186	1294.95				1	1	2	1	1e+09	0	568	3.6	273.531	378.5
0.1186	1638.84				1	1	1	1	1e+09	0	402	3.07	271.075	403
0.1186	1785.68				1	1	1	1	0.0951	0.778243	239	3.54	224.565	368
0.1186	1547.3				1	1	2	0.666667	1e+09	0	507	3.305	246.347	371.097
0.1186	1604.78				1	1	1	1	1e+09	0	462	3.5	270.745	400
0.1186	1743.53				1	1	2	1	0.3483	0.341463	492	3.25	228.369	368.5
0.1185	982.489				1	1	2	0.666667	1e+09	0	456	3.405	246.415	326.89
0.1185	1092.33				1	1	5	1	1e+09	0	1572	4.076	282.903	371.989
0.1185	1561.4				1	1	1	1	1e+09	0	369	3.3	271.145	397
0.1185	1797.87				1	1	1	1	0.3232	1.00442	226	3.01	225.61	370
0.1185	1379.29				1	1	6	1	0.676	0.0709819	3066	7.34	235.856	347.435
0.1185	1479.57				1	1	1	1	0.1307	0.861905	210	3.08	225.56	345
0.1185	1423.84				1	1	4	1	0.4874	0.252642	1465	5.2575	232.395	347.467
0.1185	577.982				1	1	3	0.157895	1e+09	0	8211	10.52	198.308	247.076
0.1185	1010.27				1	1	4	1	1e+09	0	1048	3.5075	280.846	363.5
0.1185	1346.79				1	1	1	1	0.5858	1.33796	216	4.55	223.969	333
0.1185	1430.49				1	1	1	1	0.036	0.775	240	3.57	225.407	341
0.1185	1430.75				1	1	1	1	0.0785	0.81746	252	3.75	225.387	341
0.1185	542.183				1	1	2	1	1e+09	0	8262	8.4	268.493	314.455
0.1185	1787.36				1	1	1	1	1.7259	2.40873	252	8.16	219.434	363
0.1185	556.04				1	1	1	1	1e+09	0	3064	10.92	261.952	309
0.1185	1249.2				1	1	1	1	1e+09	0	234	3.03	272.618	374
0.1185	743.056				1	1	6	0.272727	1e+09	0	25066	3.95	227.694	289.401
0.1185	1698.97				1	1	6	1	0.2402	0.45656	2504	5.285	239.758	376.396
0.1185	1555.73				1	1	1	1	1e+09	0	431	3.21	272.59	398
0.1185	1493.38				1	1	1	1	1e+09	0	458	3.35	272.478	393
0.1185	797.858				1	1	9	0.257143	1e+09	0	45682	7.15111	232.532	298.535
0.1185	1418.91				1	1	2	1	0.0989	0.64191	754	5.55	226.815	341.5
0.1185	1380.26				1	1	2	0.5	1e+09	0	387	3.315	234.19	345.845
0.1185	1162.77				1	1	1	1	1e+09	0	317	4.22	271.393	366
0.1185	1328.18				1	1	3	0.75	1e+09	0	797	3.53333	258.133	365.706
0.1185	1302.06				1	1	1	1	1e+09	0	339	4.31	271.474	377
0.1185	1605.02				1	1	4	0.571429	1e+09	0	2142	6.96	241.91	371.183
0.1185	1396.35				1	1	1	1	0.4861	1.23039	204	3.93	226.083	339
0.1185	1550.69				1	1	1	1	1e+09	0	435	3.24	272.985	398
0.1184	1329.77				1	1	5	0.294118	0.2766	0.478206	13359	4.348	180.076	287.773
0.1184	1829.16				1	2	6	0.133333	0.5715	0.104807	9566	3.93667	161.212	308.054
0.1184	2207.75				1	1	7	0.318182	0.2465	0.370232	1611	3.99286	188.733	365.252
0.1184	1409.57				1	1	1	1	1e+09	0	414	4.2	272.047	386
0.1184	1292.09				1	1	2	1	0.1294	0.631364	500	3.93	229.702	334.446
0.1184	1376.91				1	1	1	1	0.1869	0.560484	248	3.85	226.607	338
0.1184	1246.97				1	1	1	1	1e+09	0	351	4.47	271.793	373
0.1184	1376.67				1	1	1	1	0.3324	0.415042	359	5.62	224.626	336
0.1184	1482.47				1	1	1	1	0.3644	1.09524	231	3.62	227.333	347
0.1184	1754.66				1	2	8	0.0592593	0.4907	0.197258	7516	4.56625	161.481	302.484
0.1184	1015.84				1	1	1	1	1e+09	0	239	3.39	273.91	357
0.1184	1618.51				1	1	1	1	1e+09	0	457	3.58	273.669	404
0.1184	1795.98				1	1	1	1	0.766	1.44747	257	5.84	224.758	369
0.1184	1523.22				1	1	1	1	0.4899	1.21429	238	4.19	227.138	350
0.1184	1193.49				1	1	2	1	1e+09	0	522	3.33	277.485	374.5
0.1184	1069.87				1	1	3	0.5	1e+09	0	743	3.75333	238.534	325.859
0.1184	1749.2				1	2	5	0.166667	0.5552	0.133684	16596	3.63	162.985	303.56
0.1184	1047.92				1	1	2	1	1e+09	0	994	7.04	272.895	358.5
0.1183	1557.27				1	1	1	1	1e+09	0	460	4.3	273.469	399
0.1183	794.453				1	1	7	0.777778	0.3166	0.522419	84271	13.8914	218.017	283.753
0.1183	977.334				1	1	3	0.6	1e+09	0	1033	5.24	245.58	325.652
0.1183	1478.75				1	1	1	1	0.2245	0.955882	204	3.03	229.624	349
0.1183	1292.56				1	1	2	1	1e+09	0	538	3.105	278.719	383.5
0.1183	1734.78				2	1	4	0.363636	0.4327	0.258398	1157	3.815	227.895	367.34
0.1183	927.626				1	1	2	1	1e+09	0	682	5.015	276.325	352.5
0.1183	1762.61				1	1	2	1	0.1174	0.569296	938	6.155	228.873	370.5
0.1183	1551.93				1	1	3	1	1e+09	0	1268	3.33667	281.882	406.994
0.1183	1133.15				1	1	1	1	0.079	0.706714	283	3.26	229.714	322
0.1183	1384.89				1	1	7	1	0.6435	0.102589	2086	4.12429	247.982	360
0.1183	1133.44				1	1	3	1	0.0813	0.866987	624	3.21333	236.692	329
0.1183	1545.58				1	1	1	1	1e+09	0	411	3.11	276.386	401
0.1183	1571.59				1	1	2	0.666667	1e+09	0	1038	6.56	247.314	373.967
0.1183	1564.31				1	1	1	1	0.0619	0.656	250	3.59	229.918	356
0.1183	1562.42				1	1	1	1	1e+09	0	469	3.6	276.066	402
0.1182	1623.75				1	1	6	0.0638298	0.278	0.430607	13275	3.91667	168.503	299.245
0.1182	541.649				1	1	2	1	0.5128	1.3915	996	6.715	229.511	275.431
0.1182	1577.45				1	1	1	1	1e+09	0	422	3.31	276.888	404
0.1182	1713.72				1	1	1	1	0.0232	0.671186	295	3.91	230.206	368
0.1182	1292.45				1	2	8	0.444444	1e+09	0	2318	4.2175	242.927	347.699
0.1182	1417.01				1	1	3	1	0.1175	0.623594	1053	5.09667	235.504	350.04
0.1182	1736.11				1	1	1	1	0.0031	0.69403	268	3.49	231.451	371
0.1182	1439.88				1	1	2	1	1e+09	0	856	3.12	281.171	397.5
0.1182	1741.86				1	1	3	0.75	0.0474	0.73736	721	3.56	217.238	357.237
0.1182	1564.48				1	1	1	1	0.0304	0.748276	290	4.12	230.904	357
0.1182	1783.76				1	1	1	1	0.2289	0.454545	396	5.03	229.715	373
0.1182	933.256				1	1	1	1	1e+09	0	260	3.77	277.384	354
0.1182	1606.89				1	1	1	1	1e+09	0	465	3.65	277.58	407
0.1182	1072.6				1	1	2	1	0.4591	0.336149	592	3.6	234.961	322.5
0.1182	1065.77				1	1	6	1	0.3368	0.459515	1436	3.79	247.523	334.526
0.1182	952.138				1	1	2	1	1e+09	0	462	3.21	281.436	359.532
0.1182	572.028				1	1	3	1	0.1587	0.71529	16353	4.38333	237.6	285.901
0.1182	1457.97				1	1	1	1	0.3615	1.09615	208	3.32	232.253	350
0.1182	1207.73				1	1	2	1	1e+09	0	648	4.105	280.368	378.5
0.1182	1739.14				1	1	1	1	0.3726	0.317844	538	7.08	227.213	367
0.1182	4021.13				1	1	1	1	12.5639	12.8955	1971	145.95	39.6636	279
0.1182	1556.09				1	1	1	1	1e+09	0	410	3.21	278.562	404
0.1182	1797.21				1	1	5	0.714286	0.1856	0.866896	1126	5.094	219.166	363.504
0.1181	1078.13				1	1	1	1	0.1093	0.685065	308	3.04	233.027	321
0.1181	1776.44				1	1	3	1	0.1087	0.575854	1464	6.18333	235.302	378.012
0.1181	1446.08				1	1	3	1	0.1451	0.591436	1582	7.66667	233.412	350.227
0.1181	1498.48				1	1	4	0.8	0.1312	0.597098	840	3.475	225.677	346.6
0.1181	962.677				1	1	1	1	1e+09	0	225	3.23	279.077	358
0.1181	1665.49				1	1	6	1	0.548	0.153962	2108	4.23667	247.839	381.852
0.1181	1769.15				1	1	1	1	0.0566	0.629091	275	3.45	232.861	375
0.1181	1769.3				1	1	1	1	0.0742	0.759857	279	3.51	232.849	375
0.1181	984.322				1	1	3	0.375	1e+09	0	5041	3.76	233.168	313.788
0.1181	1778.39				1	1	1	1	0.0593	0.625	336	4.23	232.136	375
0.1181	1745.24				1	1	7	0.7	0.2161	0.473414	2270	4.29286	226.424	366.689
0.1181	573.177				1	1	3	0.428571	1e+09	0	9296	5.83667	235.204	283.595
0.1181	1378.35				1	1	1	1	0.399	0.348131	428	6.35	229.494	341
0.1181	1272.64				1	1	2	1	0.39	0.373786	412	3.09	237.28	340.5
0.1181	1597.92				1	1	3	1	1e+09	0	1142	3.25667	286.283	415
0.1181	1402.76				1	1	2	1	0.0981	0.84141	454	3.315	237.081	350.5
0.1181	1766.25				1	1	2	1	0.1316	0.817768	581	3.68	236.617	378.528
0.1181	875.625				1	1	1	1	1e+09	0	281	4.12	278.901	351
0.1181	1477.96				1	1	3	1	0.4882	0.243301	1866	9.12	232.686	352
0.1181	1582.09				1	1	1	1	0.4878	1.20295	271	4.48	232.524	360
0.1181	1612.47				1	1	8	0.170213	1e+09	0	2178	3.27375	233.714	363.572
0.1181	529.977				1	1	5	0.2	1e+09	0	4459	7.302	221.281	266.286
0.1181	1730.11				1	4	8	0.091954	0.6237	0.0681818	27835	3.975	153.671	292.749
0.118	1316.88				1	1	4	0.666667	1e+09	0	1533	5.0825	259.873	366.56
0.118	1707.81				1	1	2	1	0.1274	0.567944	574	3.665	237.169	374.5
0.118	1020.59				1	1	4	0.571429	0.586	0.217437	21811	3.7675	208.531	291.993
0.118	1760.39				1	1	1	1	0.1833	0.87037	324	4.07	233.548	375
0.118	1059.35				1	1	2	1	0.481	0.316288	604	3.985	236.936	323.437
0.118	1456.46				1	1	7	1	0.5934	0.141467	3598	6.80571	249.371	367
0.118	1466.89				1	1	2	1	0.0468	0.686441	472	3.37	238.054	356.5
0.118	1690.93				1	1	5	0.833333	0.2099	0.488095	1382	3.626	233.612	369.619
0.118	1757.77				1	1	2	1	0.1567	0.530787	882	5.555	235.262	376.509
0.118	1724.33				1	1	1	1	0.2712	0.963964	222	3.1	235.374	374
0.118	902.95				1	1	7	0.636364	1e+09	0	1799	3.77571	269.502	343.743
0.118	1940.1				1	1	3	0.111111	1e+09	0	644	3.15	213.863	369.402
0.118	908.82				1	1	4	0.0701754	1e+09	0	5562	4.59	211.903	286.604
0.118	994.305				1	1	6	0.193548	1e+09	0	34899	11.6567	219.989	301.391
0.118	966.327				1	1	1	1	1e+09	0	220	3.03	281.791	361
0.118	1045.87				1	1	1	1	0.0097	0.78979	333	3.3	235.556	321
0.118	1466.51				1	1	1	1	0.0877	0.64557	237	3.44	235.583	354
0.118	1624.75				1	1	5	0.0684932	0.5946	0.113768	15588	3.858	170.856	301.676
0.118	1423.01				1	1	2	1	0.6268	1.36699	315	3.08	239.432	354.438
0.118	1548.5				1	1	1	1	0.2085	0.511945	293	4.03	235.157	360
0.1179	1554.37				1	1	2	1	0.1822	0.901638	533	3.55	239.234	364.537
0.1179	1455.26				1	1	2	1	0.0819	0.653137	542	3.93	238.966	356.5
0.1179	1012.41				1	1	3	0.75	1e+09	0	786	3.81333	267.512	350.333
0.1179	1762.92				1	1	1	1	0.0698	0.616915	402	5.02	234.35	376
0.1179	1775.14				1	1	2	1	0.0148	0.669965	793	4.93	237.852	380.46
0.1179	1026.02				1	1	4	1	1e+09	0	1000	3.1575	292.612	376.5
0.1179	540.989				1	1	2	1	0.491	0.387887	655	10.985	229.724	275.592
0.1179	1939.13				1	2	2	0.333333	0.2494	0.409598	720	5.43	172.648	328.111
0.1179	1742.9				1	1	1	1	1e+09	0	428	4.08	281.918	422
0.1179	1511.38				1	1	5	1	0.4413	0.284902	1964	5.156	247.883	369.817
0.1179	1620.36				1	1	6	0.041958	0.4462	0.262859	16171	4.41167	172.833	303.309
0.1179	1887.61				1	1	4	0.190476	0.1944	0.861467	915	3.9375	179.476	330.901
0.1178	1518.87				1	1	1	1	0.0048	0.720238	336	8.96	230.48	353
0.1178	1439.7				1	1	1	1	1e+09	0	478	3.62	283.686	400
0.1178	991.058				1	2	11	0.142857	1e+09	0	12833	4.81273	234.248	315.395
0.1178	1570.67				1	1	7	1	0.5749	0.141997	2451	4.19429	256.641	383.222
0.1178	1753.07				1	1	1	1	0.3357	0.352531	573	7.42	233.121	374
0.1178	963.871				1	1	3	0.75	1e+09	0	627	3.03667	270.65	349.667
0.1178	979.116				1	1	3	1	1e+09	0	699	4.27667	289.789	370
0.1178	1680.55				1	1	1	1	1e+09	0	636	5.59	281.806	417
0.1178	882.926				1	1	1	1	1e+09	0	412	5.97	281.329	354
0.1178	1025.76				1	1	3	0.75	1e+09	0	699	3.39	270.466	354.333
0.1178	944.482				1	1	1	1	1e+09	0	273	3.71	284.503	362
0.1178	566.461				1	1	8	0.380952	1e+09	0	28396	3.68625	256.381	304.246
0.1178	1696.78				1	1	2	0.5	1e+09	0	675	4.065	245.747	382.213
0.1178	1558.55				1	1	1	1	1e+09	0	619	4.94	283.369	409
0.1178	1358.15				1	1	2	0.666667	1e+09	0	523	3.415	261.072	370.994
0.1178	791.047				1	1	18	0.315789	1e+09	0	12713	10.8289	273.502	338.971
0.1178	1633.55				1	1	8	0.1	0.615	0.0920191	8343	5.43	184.858	316.368
0.1177	1613.9				1	1	3	1	0.1291	0.839262	1198	5.09333	243.988	373.958
0.1177	1660.97				1	1	1	1	1e+09	0	354	3.2	286.341	420
0.1177	1627.96				1	2	6	0.041958	0.5325	0.175411	2819	7.29333	162.235	293.307
0.1177	1104.49				1	1	1	1	0.1236	0.666667	192	3.02	240.961	331
0.1177	1338.75				1	1	3	0.0405405	1e+09	0	4562	5.95333	209.75	318.152
0.1177	3070.14				1	2	3	0.0344828	0.488	0.969102	1005	4.47667	156.174	400.293
0.1177	934.321				1	2	7	0.175	1e+09	0	24062	6.92143	224.052	300.752
0.1177	1411.72				1	1	2	1	0.0438	0.698113	848	6.16	240.379	354.5
0.1177	1080.36				1	1	6	0.857143	1e+09	0	1740	3.63	290.852	379
0.1177	1493.19				1	1	2	1	0.1305	0.598566	558	3.72	243.993	364.5
0.1176	1454.99				1	1	2	1	0.3793	0.355769	832	5.78	241.986	359.5
0.1176	1770.13				1	1	1	1	0.1302	0.815718	369	4.35	240.784	383
0.1176	1624.6				1	1	2	1	0.0121	0.696356	494	3.115	245.692	376.5
0.1176	1411.96				1	1	1	1	0.6543	1.39623	212	4.32	240.86	355
0.1176	1039.6				1	1	2	1	1e+09	0	658	4.12	290.547	375.5
0.1176	1450.31				1	1	1	1	1e+09	0	432	4.49	286.854	404
0.1176	982.09				1	1	2	1	0.1944	0.615112	474	3.535	246.009	326.454
0.1176	1166.78				1	1	3	0.05	1e+09	0	925	3.95333	215.609	310.531
0.1176	1088.54				1	1	1	1	1e+09	0	255	3.23	289.211	378
0.1176	2779.01				1	1	3	0.0810811	0.0577	0.58458	1098	3.88667	172.475	393.773
0.1176	1954.66				1	1	3	0.166667	0.2077	0.86428	831	5.03	178.065	334.746
0.1176	1537.27				1	1	2	1	1e+09	0	758	3.29	292.537	416.5
0.1176	1587.62				1	1	3	1	1e+09	0	1431	4.54333	294.091	422
0.1176	1721.99				1	1	1	1	0.2106	0.903727	322	3.99	242.558	381
0.1176	940.061				1	1	1	1	0.0283	0.787781	311	3.07	243.85	321
0.1176	1532.9				1	1	1	1	0.1592	0.882038	373	4.92	241.38	365
0.1176	1542.7				1	1	1	1	1e+09	0	285	3.29	289.611	414
0.1175	1529.31				1	1	7	1	0.6037	0.119738	2892	4.44571	261.662	385.001
0.1175	545.975				1	1	32	0.288288	1e+09	0	107916	46.2669	275.037	321.296
0.1175	1570.48				1	1	2	0.666667	1e+09	0	880	3.305	265.427	391.993
0.1175	1378.01				1	1	3	1	0.289	0.458204	889	4.06	249.611	361.09
0.1175	870.919				1	1	1	1	1e+09	0	290	4	289.27	361
[truncated: 390 more rows]

## Sheet: a-2
Score	MW	Compound Key	PPM Error	Theoretical MW	NumAdductStates	NumCharges	NumScans	Density	AvgA:A+2Error	AvgA:A+2Ratio	Total Volume	AvgSignalNoise	CentroidScanError	CentroidScan
0.919	3955.24	[8,8,1,14,0]-[0,0,0,0],	2.813	3955.23	8	7	1697	11.1645	0.9224	1.82293	85752109	94.6585	12.0782	294.628
0.3889	3875.28	[8,8,1,13,0]-[0,0,0,0],	2.711	3875.27	5	7	530	3.50993	0.767	1.71134	12924811	33.342	8.4187	293.33
0.319	4007.32				7	7	343	2.25658	1.0397	1.91174	735864	32.0241	31.0098	340.944
0.243	3458.22				4	6	137	3.7027	0.3477	1.52059	795018	11.9606	10.2374	286.131
0.2228	3817.23				6	5	88	1.69231	0.5637	1.53982	371335	6.95443	6.719	291.431
0.1918	4031.28	[8,8,1,14,1]-[2,0,0,0],	2.031	4031.29	4	2	148	1.54167	0.0756	0.783264	3118634	19.8684	19.2867	292.133
0.1916	3954.24				4	7	60	0.458015	0.3838	1.28493	140641	10.2428	17.0181	289.626
0.187	596.273				1	1	383	0.909739	2.7292	0.0120351	4714466	46.683	78.1931	176.665
0.1835	3977.21				1	5	120	2.5	1.2554	2.14388	4638526	65.1172	17.0286	291.039
0.1799	578.262				1	1	350	0.831354	2.7489	0.00217351	3028976	32.802	54.4572	151.812
0.1798	3795.31	[8,8,1,12,0]-[0,0,0,0],	2.288	3795.32	1	6	155	1.04027	0.4456	1.43373	1238788	10.4453	3.1971	293.594
0.1798	4014.28	[8,8,1,14,1]-[1,0,0,0],	2.46	4014.27	2	5	120	1.22449	0.1728	0.695335	2446478	23.8263	15.9537	294.412
0.1785	3876.28				2	6	113	0.768707	0.488	1.43185	810739	13.5876	7.6429	294.168
0.1779	4052.29				5	4	30	0.483871	0.2991	1.14648	92881	13.3083	10.7214	302.001
0.1774	4235.41				5	1	68	1.51111	0.8547	1.60167	282416	6.23853	29.4544	294.62
0.1709	560.252				1	1	318	0.764423	2.7605	0.000394988	3034534	44.2336	91.7943	188.033
0.1709	3900.25				4	3	46	1	0.2016	0.72909	354173	7.14239	12.8594	290.437
0.1699	3715.3				1	5	107	1.52857	0.5319	1.56392	560934	7.34477	1.2413	293.072
0.1696	3457.22	[9,9,1,1,0]-[12,0,0,0],	2.334	3457.21	3	5	34	0.918919	0.3072	0.866228	204263	7.20059	15.5131	291.345
0.1635	3796.29				1	6	80	0.792079	0.3006	1.28828	557125	8.28713	0.496	296.356
0.1625	3897.26				1	4	78	1.90244	0.8157	1.74798	880578	14.3833	13.2584	289.853
0.1607	4234.4				5	2	17	0.188889	0.8439	1.59141	33673	5.94588	22.4883	301.524
0.1598	3993.18				1	4	66	1.88571	1.123	2.00279	424131	10.5132	16.4189	292.639
0.1595	3794.29				1	6	60	0.759494	0.0097	0.998391	446855	8.7255	3.5891	293.139
0.1586	3874.27				3	4	39	0.319672	0.1141	1.05905	180440	12.2905	3.3588	298.328
0.1575	3716.29				1	5	71	0.922078	0.2291	1.26053	507437	7.36577	3.1818	295.074
0.1564	4033.21				1	4	57	1.67647	1.272	2.12981	385971	10.4453	13.735	297.804
0.1553	598.234				1	1	172	0.855721	2.7299	0.0102282	9537133	92.032	35.1113	63.4819
0.154	4056.2				3	4	24	0.208696	0.7505	1.59573	36175	13.9808	21.8369	291.128
0.153	3635.31				1	5	62	0.666667	0.5001	1.57594	242410	5.97968	9.9623	296.834
0.1519	4013.28				1	3	73	1.52083	0.9304	1.79913	814314	17.7185	14.8301	295.474
0.1518	3737.27				1	4	57	1.1875	0.1046	1.12456	338652	13.2467	2.2176	295.411
0.15	4085.34				3	1	48	0.979592	0.7045	1.53379	90247	12.9035	0.7247	314.047
0.1497	3998.2				2	4	31	0.534483	1.3032	2.1802	188572	14.0268	15.0778	294.291
0.1495	3636.31				1	4	58	0.90625	0.2893	1.36461	325767	5.91793	6.9913	293.926
0.1483	4015.21				2	5	12	0.144578	0.0847	0.782991	66613	9.44	21.184	289.24
0.1481	3555.32				1	4	49	0.942308	0.2801	1.39983	223652	5.07204	14.3637	296.277
0.1463	3816.23				1	4	40	0.869565	0.705	1.6817	250985	7.29375	4.8272	293.261
0.1459	3980.22				1	2	70	1.42857	0.2506	0.636248	1132541	12.8136	14.5192	293.735
0.1455	3714.29				1	5	28	0.405797	0.0889	1.12152	155072	7.06107	0.7453	292.514
0.1447	3736.26				1	4	33	0.804878	0.4631	1.48363	192863	6.42788	2.6137	290.517
0.1443	3999.19				1	4	39	0.829787	1.0053	1.88175	364476	18.8856	26.3409	283.09
0.1435	3978.21				1	5	24	0.48	0.4063	1.29421	1016862	49.6646	10.5378	297.592
0.1431	3510.3				2	2	4	1.33333	0.8738	0.270531	3459	6.8525	7.4605	271.662
0.143	4067.34				3	2	16	0.228571	0.29	1.12906	72098	6.41688	17.0505	296.605
0.1428	3634.3				1	4	32	0.603774	0.0723	1.00413	194898	6.35531	1.6467	288.456
0.1421	1032.14				2	2	67	1.04688	1e+09	0	44435	9.44478	220.394	345.887
0.1421	4034.21				1	4	34	0.666667	0.7103	1.56757	240873	17.6818	24.7277	286.874
0.1417	3556.32				1	4	27	0.613636	0.0282	1.09095	138186	4.56815	12.0515	294.027
0.1417	3496.39				1	3	40	0.97561	0.156	1.30799	146201	4.14375	16.9394	295.199
0.1412	580.224				1	1	112	0.817518	2.7498	0.000218031	4256231	59.386	39.144	58.3327
0.1411	3657.31				1	3	40	0.869565	0.4734	1.5372	151065	5.221	5.541	293.777
0.1402	1729.11				2	4	16	0.183908	1.3975	0.722937	68146	6.0025	119.495	288.195
0.1401	3820.23				1	2	2	2	0.1195	1.09401	1860	4.45	17.6636	316
0.1389	1434.48				1	2	110	1.01852	2.2133	0.0685222	142521	14.6695	211.389	361.824
0.1389	522.236				1	1	140	0.404624	1e+09	0	721595	20.8047	88.3808	182.263
0.1388	2025.65				3	2	17	0.34	1.5284	0.429527	4201	4.60588	151.697	338.781
0.1387	3482.2	[9,9,1,1,1]-[11,0,0,0],	2.677	3482.19	2	3	14	0.119658	0.2601	0.899601	40939	10.3679	0.509	276.872
0.1384	3416.41				1	4	18	0.428571	0.2711	0.924682	76148	3.60889	19.3084	292.61
0.1383	4051.3				1	4	21	0.333333	0.488	1.3359	28773	8.15619	2.8545	309.806
0.1379	3963.24				1	4	13	0.5	0.6208	0.275321	305621	15.0085	19.3162	287.885
0.1379	4036.27				2	3	18	0.285714	1.0887	1.9448	61921	43.4106	23.7824	287.947
0.1376	4012.28				1	4	17	0.404762	1.7378	2.60705	109331	10.6706	21.0308	289.211
0.1375	4000.2				1	4	17	0.361702	0.4637	1.33959	90139	12.5194	11.6703	297.822
0.1372	3738.26				1	3	30	0.6	0.297	1.31644	122675	5.27367	4.6207	297.875
0.1372	3797.29				1	4	19	0.260274	0.3173	1.3044	154698	8.68053	11.7026	285.211
0.1369	3459.22				1	4	18	0.230769	0.0534	1.22578	103959	5.79444	10.5083	286.464
0.1367	3554.33				1	4	21	0.155556	0.0178	1.10247	111705	5.44095	10.0619	291.914
0.1366	3656.32				1	3	29	0.58	0.1616	1.22594	134085	5.34586	11.9756	300.15
0.1366	1008.3				3	2	14	0.155556	1e+09	0	14770	4.505	181.822	305.837
0.1363	3495.39				1	4	12	0.272727	0.2158	0.936717	35381	3.95333	14.6746	292.873
0.1359	600.196				1	1	90	0.697674	2.7361	0.00297357	2037582	33.5534	40.773	57.9418
0.1358	1990.62				3	1	35	0.246479	1.7205	0.256628	24217	11.3831	137.97	322.882
0.1357	622.18				1	1	87	0.659091	1e+09	0	1299965	22.7161	45.0584	55.0193
0.1355	3637.3				1	4	10	0.217391	0.1654	1.24016	42840	6.531	11.3817	298.377
0.1354	3896.26				1	3	23	0.522727	0.166	1.09882	156265	7.97913	5.5363	297.513
0.1353	2303.11				2	1	5	1.25	1.3544	0.451484	1582	4.826	64.7064	268.991
0.1352	1990.11				3	2	4	0.1	1.634	0.343387	1966	4.8975	141.689	326.569
0.1352	3991.28				3	1	5	0.0980392	0.6896	1.57043	10725	6.362	17.1538	291.786
0.135	3658.3				1	2	15	1.15385	0.1242	1.18745	79054	4.52867	4.7701	283.527
0.135	508.057				1	1	85	0.691057	2.7292	0.0603354	4430861	75.7496	49.423	43.5798
0.1348	1708.21				2	3	18	0.124138	1.7541	0.377812	66658	3.50556	128.771	296.176
0.1347	3992.21				1	3	17	0.586207	0.4941	1.37437	95263	5.85882	17.2827	291.715
0.1347	3498.39				1	4	13	0.121495	0.5326	0.618312	51349	5.04077	24.1718	302.556
0.1345	4076.41				2	2	12	0.3	0.588	1.4221	59366	6.19667	22.9525	291.265
0.1345	3976.22				1	4	9	0.183673	0.0534	0.942426	26857	12.0233	17.9331	290.073
0.1344	1978.12				2	3	21	0.137255	1.5482	0.4358	26912	7.39286	144.956	329.093
0.1343	4001.19				2	3	20	0.434783	0.1004	0.774953	190300	138.785	14.3476	295.207
0.1341	3415.41				1	3	22	0.468085	0.3363	0.860026	97957	3.95182	27.626	300.866
0.1338	4219.39				2	1	27	0.54	0.6299	1.38568	108305	6.46111	24.5347	298.546
0.1335	5395.32				2	2	3	0.130435	1e+09	0	1525	4.45667	2.9213	393.06
0.1333	3576.35				1	2	32	0.695652	0.3589	1.4671	136507	4.9375	7.9552	291.172
0.133	2010.58				1	2	3	1.5	1.7802	0.185982	3978	5.96	87.5373	273.687
0.1329	3898.26				1	3	16	0.380952	0.143	1.07479	91983	7.8575	10.9767	292.196
0.1329	788.372				1	1	104	0.52	1e+09	0	228353	11.9699	135.015	245.395
0.1325	3717.29				1	3	13	0.333333	0.1957	1.2266	106888	7.92846	0.1029	292.057
0.1324	3957.22				1	3	25	0.203252	0.3551	1.25457	244993	9.8036	17.1553	289.673
0.1323	4066.41				2	2	7	0.114754	0.7634	1.60303	19526	5.22143	19.8931	293.705
0.1322	3199.18				2	1	6	0.666667	0.1853	1.12959	6927	6.5	15.362	275.197
0.1321	3818.24				1	3	13	0.288889	0.3531	1.32869	62740	5.25538	1.4345	296.778
0.1321	1884.61				1	1	94	0.878505	1.7282	0.307042	76100	9.84053	175.179	353.519
0.1321	659.268				1	1	108	0.507042	2.7052	0.00144764	430902	33.1736	116.938	219.315
0.1321	2011.09				2	1	4	1	1.2425	0.723412	3503	6.315	86.8702	273.051
0.132	3577.35				1	2	29	0.617021	0.3207	1.42835	138923	4.71621	14.5493	297.828
0.1317	3200.19				2	1	2	0.666667	0.121	1.1933	1555	7.255	12.2536	272.151
0.1316	1418.2				1	2	9	1.5	1e+09	0	2995	4.81111	173.775	323.2
0.1315	1018.13				1	2	86	0.671875	2.4427	0.0673197	165996	26.2069	218.215	342.839
0.1314	4035.23				1	3	13	0.276596	0.7338	1.59055	38774	7.88462	12.7939	298.871
0.1313	3919.24				1	3	13	0.288889	0.4619	1.38213	30292	4.37923	24.1922	280.282
0.1308	1668.22				1	3	17	0.62963	0.3709	1.78291	104089	7.55	127.258	292.184
0.1307	2046.67				2	2	28	0.187919	1.5235	0.422896	14717	7.42179	152.524	340.911
0.1306	4077.39				1	2	3	1	1.2021	2.03566	2122	4.74667	40.0739	274.205
0.1305	1897.64				1	3	37	0.253425	1.5084	0.519669	164551	6.95027	125.165	304.313
0.1305	3877.27				1	3	10	0.2	0.1677	1.11099	46426	11.23	5.2133	307.085
0.1304	3335.39				1	3	7	0.304348	0.4809	0.75931	31559	5.73571	26.9946	295.274
0.1303	1944.64				1	1	86	0.877551	1.5253	0.477023	96006	13.8028	186.97	369.032
0.1303	1858.16				1	3	27	0.3375	1.8122	0.237481	86308	4.39852	116.352	293.052
0.1299	1909.13				1	3	15	0.46875	1.7831	0.238672	94761	5.134	110.449	290.309
0.1299	2717.61				2	1	6	0.545455	0.5081	1.07064	31991	4.65667	52.3573	282.338
0.1298	529.918				1	1	44	0.956522	2.67	0.107514	529865	17.7336	70.7898	23.5682
0.1298	3476.34				1	3	8	0.166667	0.2248	0.938147	17313	3.54875	19.9934	297.011
0.1297	3927.38				2	1	16	0.228571	0.6233	1.53905	94943	10.7238	14.7822	290.196
0.1297	1782.58				1	2	43	0.826923	1.7741	0.317013	17648	6.43047	169.959	341.973
0.1296	3417.4				1	3	12	0.0923077	0.0493	1.24455	54190	4.02667	21.7324	295.095
0.1295	621.032				1	1	51	0.927273	1e+09	0	229486	8.76804	126.995	227.002
0.1293	4050.87				2	1	2	0.333333	0.3203	1.16842	5828	3.29	4.9758	307.658
0.1293	3575.38				1	3	3	0.1875	0.1982	1.30688	10912	4.15333	17.8665	301.023
0.1292	4055.24				1	3	6	0.15	0.4316	1.27734	29986	5.115	22.8854	290.02
0.1291	1949.13				1	3	15	0.384615	1.6301	0.369786	59324	4.55333	112.745	295.085
0.129	3994.18				1	2	11	0.611111	1.2224	2.10164	76626	9.56545	17.8384	291.281
0.1288	790.333				1	1	49	0.418803	1e+09	0	234680	7.88449	23.1113	87.3908
0.1288	772.323				1	1	53	0.427419	1e+09	0	284016	8.1883	41.0945	68.2911
0.1288	4050.29				1	3	7	0.0786517	0.1401	0.988532	7825	15.7114	2.9437	315.542
0.1287	4021.18				1	3	12	0.25	5.5359	6.40035	23058	35.2633	33.2561	277.537
0.1287	4041.85				2	1	5	0.277778	0.1786	0.674508	30915	4.496	19.4038	292.671
0.1287	3932.34				2	1	8	0.177778	0.0709	0.983955	23342	4.27	8.7608	296.525
0.1285	3979.21				1	3	7	0.0636364	0.311	1.19842	65420	15.92	8.4692	299.723
0.1284	702.032				1	1	52	0.912281	1e+09	0	1521788	55.9163	122.184	227.212
0.1284	2101.18				2	1	16	0.4	1.7497	0.166815	69748	3.8375	98.91	290.676
0.1283	1946.15				2	1	29	0.47541	1.1961	0.805389	11501	7.62379	159.158	341.313
0.1283	4948.18				1	1	3	1	1e+09	0	693	3.26667	1.2614	367
0.1282	3931.32				2	1	5	0.15625	0.1272	1.04082	20042	4.402	4.0915	301.132
0.1282	3899.26				1	3	4	0.0714286	0.7292	1.66042	7253	6.4625	20.0626	283.173
0.1281	955.805				2	2	9	0.157895	1e+09	0	8204	3.45111	175.19	295.95
0.1281	1869.64				1	3	16	0.280702	2.0095	0.033878	54218	4.2225	119.596	297.008
0.1281	716.047				1	1	60	1	2.6669	0.00863952	3879223	123.73	119.382	225.279
0.1281	5374.25				2	1	3	0.0666667	1e+09	0	1282	4.89	4.2777	390.398
0.128	5333.33				1	1	2	1	1e+09	0	1369	5.365	1.368	393.506
0.128	1668.19				1	3	14	0.358974	0.5396	1.61416	65922	7.04143	129.361	294.284
0.128	5261.9	[8,8,1,28,0]-[11,0,0,0],	2.875	5261.92	1	1	1	1	1e+09	0	387	3.53	0.7104	387
0.128	5126.05				1	1	1	1	1e+09	0	308	3.7	0.7118	380
0.128	5183.42				1	1	1	1	1e+09	0	407	4.38	0.1549	383
0.1279	5380.25				2	1	4	0.0645161	1e+09	0	2856	6.3875	9.5172	404.564
0.1279	5221.11				1	1	1	1	1e+09	0	388	4.18	2.1814	383
0.1279	1778.16				1	3	20	0.19802	1.9639	0.129595	65833	4.3035	121.627	293.368
0.1279	5365.51				1	1	1	1	1e+09	0	692	5.37	0.8666	395
0.1279	4537.72				1	1	1	1	1e+09	0	213	3.1	4.8159	338
0.1278	5372.08				1	1	1	1	1e+09	0	458	3.64	4.4593	399
0.1278	5327.11				1	1	1	1	1e+09	0	781	6.27	0.7531	391
0.1278	5261.26				1	1	1	1	1e+09	0	346	3.73	4.6706	383
0.1278	5379.14				1	1	2	1	1e+09	0	1418	6.01	5.5291	389.449
0.1278	4441.76				1	1	1	1	1e+09	0	226	3.47	5.8667	331
0.1278	1868.64				1	3	17	0.202381	1.7607	0.283248	67954	3.76824	115.07	292.42
0.1278	5264.9				1	1	1	1	1e+09	0	543	5.5	2.8964	385
0.1278	5276.56	[8,8,1,30,1]-[0,0,0,0],	2.844	5276.55	1	1	1	1	1e+09	0	373	4.01	5.6194	383
0.1278	5237.84				1	1	1	1	1e+09	0	689	5.97	2.7814	389
0.1278	5364.72				1	1	1	1	1e+09	0	736	5.9	2.9158	397
0.1278	1738.13				1	3	19	0.234568	1.778	0.337486	65414	4.86421	128.804	298.063
0.1278	1977.62				1	3	23	0.194915	1.3192	0.66508	84008	7.99174	130.353	314.459
0.1278	5217.57				1	1	1	1	1e+09	0	341	4.11	5.962	379
0.1278	4954.58				1	1	1	1	1e+09	0	248	3.29	7.3418	376
0.1278	1729.61				1	3	8	0.363636	2.0028	0.117377	32726	6.47	114.69	283.422
0.1277	5360.46				1	1	1	1	1e+09	0	704	5.61	4.1798	398
0.1277	5393.54				1	1	1	1	1e+09	0	1066	8.42	0.1289	396
0.1277	5298.63				1	1	1	1	1e+09	0	930	7.3	2.0129	392
0.1277	5316.72				1	1	1	1	1e+09	0	654	5.97	4.1086	387
0.1277	5044.46				1	1	1	1	1e+09	0	301	4.19	7.2306	367
0.1277	4359.44				1	1	1	1	1e+09	0	245	3.31	8.7637	323
0.1277	5245.29				1	1	1	1	1e+09	0	834	6.88	3.3195	390
0.1277	5083.49				1	1	2	1	1e+09	0	1157	5.76	8.8674	385.518
0.1277	2752.85				1	1	1	1	1e+09	0	1525	3.24	10.1656	222
0.1276	5352.66				1	1	1	1	1e+09	0	710	5.7	6.6634	400
0.1276	5150.36				1	1	1	1	1e+09	0	218	3.01	10.7958	370
0.1276	1971.7				2	1	9	0.6	1.0863	0.901168	4734	5.11444	134.289	318.029
0.1276	5242.17				1	1	2	1	1e+09	0	1701	6.66	9.0296	395.517
0.1276	5214.65				1	1	2	1	1e+09	0	1765	6.91	8.6911	393.472
0.1276	540.086				1	1	52	0.83871	1e+09	0	798710	35.291	136.276	231.264
0.1276	5309.95				1	1	2	1	1e+09	0	1074	6.29	10.1594	380.53
0.1276	5125.29				1	1	2	1	1e+09	0	714	5.01	12.7414	366.5
0.1276	5248.92				1	1	1	1	1e+09	0	478	5.77	7.9057	379
0.1276	5320.71				1	1	2	1	1e+09	0	1269	7.09	9.8148	381.541
0.1276	4767.72				1	1	1	1	1e+09	0	249	3.42	11.9259	369
0.1276	5185.95				1	1	1	1	1e+09	0	618	4.81	9.998	393
0.1276	5319.33				1	1	1	1	1e+09	0	560	6.02	8.2704	383
0.1276	5103.35				1	1	1	1	1e+09	0	624	6.13	8.1187	386
0.1276	2109.69				2	1	8	0.533333	1.3993	0.512595	15619	4.625	118.947	311.241
0.1276	1857.65				1	3	17	0.166667	1.6486	0.401361	74337	4.41118	112.927	289.595
0.1275	4014.71				1	1	10	1	0.9217	1.78966	47136	5.253	20.2256	290.167
0.1275	5082.4				1	1	1	1	1e+09	0	561	5.12	10.4176	387
0.1275	5384.44				1	1	1	1	1e+09	0	713	6.51	8.3068	387
0.1275	5135.19				1	1	1	1	1e+09	0	658	5.43	10.1451	390
0.1275	5293.24				1	1	1	1	1e+09	0	509	4.12	12.3466	402
0.1275	5063.79				1	1	1	1	1e+09	0	512	4.67	11.5714	387
0.1275	5182				1	1	3	1	1e+09	0	2699	7.17667	15.2369	397.994
0.1275	5358.57				1	1	1	1	1e+09	0	953	7.7	7.2968	401
0.1275	4333.58				1	1	2	1	1e+09	0	744	5.53	14.3398	344.5
0.1275	5134.46				1	1	1	1	1e+09	0	648	5.19	11.1902	391
0.1275	5299.08				1	1	1	1	1e+09	0	386	4.81	12.0149	378
0.1275	4936.87				1	1	1	1	1e+09	0	216	3.21	14.5606	353
0.1275	5225.8				1	1	1	1	1e+09	0	891	6.92	9.5279	395
0.1275	5313.68				1	1	2	1	1e+09	0	947	6.175	14.4273	376.493
0.1275	5265.42				1	1	2	1	1e+09	0	832	5.65	15.4286	372.5
0.1274	5376.95				1	1	1	1	1e+09	0	1003	7.94	9.1574	404
0.1274	5096.24				1	1	1	1	1e+09	0	485	3.78	15.5597	393
0.1274	5394.22				1	1	1	1	1e+09	0	1197	9.65	7.0868	403
0.1274	5298.04				1	1	1	1	1e+09	0	798	6.46	12.0491	402
0.1274	5305.07				1	1	1	1	1e+09	0	826	9.02	8.3866	382
0.1274	5334.48				1	1	1	1	1e+09	0	869	6.88	11.7903	404
0.1274	5320.19				1	1	1	1	1e+09	0	1230	9.76	7.6764	399
0.1274	568.024				1	1	54	0.473684	2.6946	0.0621182	790810	20.967	64.992	31.7284
0.1274	716.348				1	1	14	1	1e+09	0	127555	9.13357	60.4539	45.4617
0.1274	5341.33				1	1	1	1	1e+09	0	316	4.19	16.6342	376
0.1274	5372.62				1	1	1	1	1e+09	0	709	7.63	11.574	383
0.1274	5290.42				1	1	1	1	1e+09	0	809	6.53	13.5215	403
0.1273	5264.2				1	1	1	1	1e+09	0	765	6.2	14.147	402
0.1273	5068.2	[9,9,1,22,0]-[8,0,0,0],	0.122	5068.2	1	1	1	1	1e+09	0	686	5.5	15.298	391
0.1273	5371.19				1	1	4	1	1e+09	0	3415	7.1875	23.9534	418.439
0.1273	3177.54				1	3	6	0.0612245	0.8276	0.499105	5268	3.38833	54.6008	313.094
0.1273	5280.16				1	1	1	1	1e+09	0	823	6.52	15.1578	404
0.1273	3719.28				1	1	1	1	1e+09	0	539	3.38	20.0778	272
0.1273	4804.17				1	1	3	1	1e+09	0	1216	3.93	26.6695	386.003
0.1273	4342.36				1	1	7	1	0.3425	1.03088	6891	4.60286	16.3996	314.305
0.1273	1327.08				2	2	2	0.0588235	1e+09	0	7686	4.385	148.418	292.195
0.1273	5215.59				1	1	3	1	1e+09	0	2352	6.54	23.0988	407.938
0.1273	873.119				1	1	9	1	1e+09	0	10382	6.91556	45.2893	160.924
0.1273	641.257				1	1	65	0.359116	1e+09	0	174589	19.4512	91.8437	193.104
0.1272	5037.85				1	1	1	1	1e+09	0	609	4.73	19.1793	393
0.1272	5311.98				1	1	2	1	1e+09	0	624	4.465	23.315	367.5
0.1272	1842.61				1	1	72	0.72	1.8222	0.236053	69824	12.6482	183.061	358.797
0.1272	4070.31				2	1	5	0.0793651	0.3638	1.20126	7892	10.53	4.5004	309.339
0.1272	5249.84				1	1	5	1	1e+09	0	4042	6.432	32.1858	419.148
0.1272	5346.88				1	1	1	1	1e+09	0	361	4.87	19.9785	373
0.1272	550.014				1	1	33	0.846154	2.7625	0.00406773	309701	14.3252	73.5581	22.0458
0.1272	5225.38				1	1	1	1	1e+09	0	785	6.21	18.554	404
0.1272	5140.81				1	1	2	1	1e+09	0	1249	4.925	24.243	404.447
0.1272	5231.76				1	1	1	1	1e+09	0	385	3.25	23.1585	409
0.1272	5120.86				1	1	1	1	1e+09	0	682	5.42	20.0331	399
0.1271	5335.36				1	1	1	1	1e+09	0	771	6.8	18.7358	411
0.1271	5258.45				1	1	1	1	1e+09	0	239	4.42	22.4965	365
0.1271	4075.4				1	2	10	0.37037	0.445	1.27969	61185	6.236	14.5036	299.652
0.1271	614.278				1	1	64	0.202532	2.621	0.110325	1244766	28.3464	49.1556	50.4322
0.1271	4133.16				1	1	1	1	1e+09	0	291	4.2	23.2646	341
0.1271	5146.73				1	1	1	1	1e+09	0	861	6.91	19.4293	400
0.1271	5200.63				1	1	2	1	1e+09	0	572	4.18	27.4119	356.5
0.1271	5042.69				1	1	1	1	1e+09	0	626	5.02	22.8793	397
0.1271	1777.66				1	2	25	0.555556	1.7631	0.330692	117263	4.79	117.76	289.469
0.127	3840.25				1	1	1	1	1e+09	0	758	3.38	26.577	273
0.127	4953.57				1	1	2	1	0.3997	0.753125	408	3.3	6.0117	374.608
0.127	4993.82				1	1	1	1	1e+09	0	540	4.33	25.909	397
0.127	5284.99				1	1	1	1	1e+09	0	582	5.11	24.8584	414
0.127	3856.28				1	1	1	1	1e+09	0	785	3.35	27.5707	273
0.127	4097.4				1	1	1	1	0.5909	1.41352	873	4.61	1.5186	314
0.127	5149.94				1	1	1	1	1e+09	0	638	5.2	25.2305	406
0.127	5371.65				1	1	1	1	1e+09	0	867	7.74	21.486	416
0.127	1898.13				1	3	19	0.131944	1.5713	0.456491	100692	7.18211	124.659	303.838
0.127	4039.86				1	1	2	1	0.157	0.697192	11406	3.82	7.4787	304.473
0.127	5216.53				1	1	1	1	1e+09	0	592	5.22	26.1021	411
0.127	5285.51				1	1	1	1	1e+09	0	709	6.22	24.8264	414
0.1269	5969.26				1	1	3	1	1e+09	0	2412	6.41667	32.5621	399
0.1269	5218.28				1	1	1	1	1e+09	0	757	6.56	24.994	410
0.1269	5176.88				1	1	1	1	1e+09	0	565	4.9	27.5607	410
0.1269	4831.5				1	1	2	1	0.1452	0.565517	580	4	8.4717	369.5
0.1269	4519.89				1	1	1	1	1e+09	0	302	4.18	29.2895	371
0.1269	5180.82				1	1	1	1	1e+09	0	755	6.38	26.3161	409
0.1269	2120.19				2	1	10	0.166667	1e+09	0	16694	4.1	86.6834	279.628
0.1269	2026.66				2	2	5	0.172414	1.6705	0.286913	2767	28.532	134.832	321.978
0.1268	5317.21				1	1	1	1	1e+09	0	754	6.83	26.861	418
0.1268	4253.45				1	1	1	1	0.136	0.873156	339	3.91	7.1928	318
0.1268	3481.2				1	1	1	1	0.3392	1.49953	1053	6.53	3.3183	274
0.1268	5057.2				1	1	1	1	0.563	0.859649	228	3.02	8.9801	384
0.1268	5234.93				1	1	1	1	1.4084	1.60769	260	5.01	6.0382	380
0.1268	5213.63	[8,8,1,29,1]-[1,0,0,0],	1.769	5213.62	1	1	1	1	1e+09	0	210	3.09	33.7177	351
0.1268	5112.82				1	1	1	1	1.605	1.87124	233	4.29	7.5314	386
0.1268	1338.1				2	1	5	0.454545	1e+09	0	24669	3.884	136.749	281.209
0.1268	3480.2				1	1	7	0.875	0.089	1.24985	24311	5.66	0.1882	277.445
0.1268	3502.19				1	1	2	1	0.2858	1.43457	810	6.645	8.1194	270.5
0.1268	4983.13				1	1	1	1	1e+09	0	532	4.29	32.5715	403
0.1268	734.339				1	1	17	1	1e+09	0	19649	7.93294	86.5805	193.611
0.1268	5196.73				1	1	1	1	0.6747	0.894958	238	5.46	6.6699	377
0.1267	4347.89				1	1	1	1	0.9436	1.62893	159	3.74	9.9522	341
0.1267	5167.92				1	1	1	1	1e+09	0	740	6.56	30.1161	412
0.1267	4501.76				1	1	2	1	1e+09	0	662	4.065	37.9134	378.5
0.1267	4081.37				2	1	6	0.105263	0.8049	1.63628	25077	7.06333	33.5109	281.014
0.1267	5662.12				1	1	1	1	1e+09	0	350	4.5	35.5213	377
0.1267	4004.31				1	1	1	1	0.0689	0.94256	5188	3.53	12.7478	297
0.1266	4806.82				1	1	1	1	0.3265	0.760369	217	3.2	13.498	346
0.1266	5142.87				1	1	1	1	0.891	1.14072	334	7.69	6.6685	387
0.1266	3903.33				1	1	1	1	0.0795	1.00851	2115	5.3	10.5125	314
0.1266	1956.16				2	2	2	0.0060241	1e+09	0	14421	12.815	141.166	41.6104
0.1266	4216.34				1	1	1	1	1e+09	0	319	4.65	36.1074	359
0.1266	2080.88				1	1	1	1	1e+09	0	596	3.37	38.5077	152
0.1266	3258.49				1	1	2	1	0.3123	0.970084	7695	3.44	19.001	282.513
0.1266	5096.74				1	1	1	1	0.9876	1.2626	377	5.78	11.5285	389
0.1266	4007.7				1	1	1	1	1e+09	0	264	3.87	39.042	349
0.1266	4995.49				1	1	1	1	0.6937	1.02424	330	3.09	15.8057	387
0.1266	5026.86				1	1	1	1	1e+09	0	530	4.68	37.8605	411
0.1265	4975.53				1	1	1	1	0.3992	0.740602	266	3.99	15.043	385
0.1265	747.177				1	1	13	1	2.577	0.0815101	57101	5.84154	58.1666	49.6601
0.1265	5084.24				1	1	1	1	1e+09	0	630	5.52	37.3032	414
0.1265	3945.39				1	1	1	1	0.4533	1.35925	373	5.23	13.9046	320
0.1265	4358.37				1	1	2	1	0.3832	1.06279	1844	6.265	16.3432	315.354
0.1265	4473.98				1	1	3	1	1e+09	0	1188	3.53	49.1358	388
0.1265	3852.25				1	1	2	1	0.3271	1.2841	755	4.895	19.1887	319.51
0.1265	5115.47				1	1	1	1	1e+09	0	843	7.36	36.3674	415
0.1265	2100.68				2	1	4	0.235294	1e+09	0	11789	3.7275	92.1918	283.927
0.1264	5672.24				1	1	1	1	1e+09	0	356	4.86	41.1484	372
0.1264	548.303				1	1	1	1	1e+09	0	2413	5.45	40.4978	55
0.1264	5843.11				1	1	1	1	1e+09	0	351	4.03	42.7412	381
0.1264	4817.72				1	1	3	1	1.3423	1.77025	728	4.14	25.7695	385.944
0.1264	5842.28				1	1	1	1	1e+09	0	314	3.77	43.6899	380
0.1264	5157.98				1	1	2	1	0.3498	0.591281	868	4.36	22.155	403.423
0.1264	4539.89				1	1	2	1	1e+09	0	792	3.145	48.5497	391.5
0.1264	4189.28				1	1	2	1	1e+09	0	2269	3.94	47.5766	273.638
0.1264	3740.26				1	1	1	1	0.029	1.04736	1288	4.08	19.3786	274
0.1264	4399.46				1	1	1	1	1e+09	0	299	3.61	44.7554	379
0.1263	4068.89				1	1	1	1	0.2165	1.05472	3454	4.42	19.7515	294
0.1263	922.321				1	1	8	1	1e+09	0	33076	8.53625	64.6208	54.0637
0.1263	3337.44				1	2	11	0.289474	0.4586	0.780462	45020	3.51455	25.1323	293.538
0.1263	4398.52				1	1	1	1	1e+09	0	299	3.59	45.8135	380
0.1263	710.247				1	1	8	1	1e+09	0	71373	18.15	51.5844	53.953
0.1263	2722.27				1	1	1	1	1e+09	0	2406	3.86	45.7302	276
0.1263	5342.29				1	1	1	1	1.9539	2.09434	159	4.87	19.694	373
0.1263	3855.23				1	1	1	1	0.6396	1.59498	558	6.33	17.4941	318
0.1263	5345.1				1	1	1	1	1e+09	0	303	4.48	44.8683	348
0.1263	5632.87				1	1	2	1	1e+09	0	486	3.575	50.208	360.5
0.1263	1902.63				1	1	62	0.704545	1.8089	0.216482	43087	9.73242	171.982	351.44
0.1263	4764.77				1	1	1	1	1e+09	0	534	4.31	46.1086	403
0.1263	4080.83				1	1	2	1	0.0616	0.893329	17869	5.975	24.0198	290.472
0.1262	527.25				1	1	2	1	1e+09	0	6613	3.13	52.6725	41.5202
0.1262	2718.61				1	1	1	1	1e+09	0	1626	5.14	45.9574	276
0.1262	5051.02				1	1	1	1	0.6166	0.916667	444	6.9	19.3632	394
0.1262	4689.34				1	1	1	1	1e+09	0	382	3.09	49.7847	402
0.1262	3390.22				1	1	2	1	1e+09	0	492	3.6	52.8217	324.5
0.1262	4254.43				1	1	1	1	1e+09	0	356	4.81	47.746	373
0.1262	3175.47				1	1	1	1	1e+09	0	3082	3.05	50.6346	309
0.1262	2720.26				1	1	1	1	1e+09	0	4050	3.49	50.8549	281
0.1262	5023.89				1	1	1	1	0.9391	1.25402	311	4.98	24.045	397
0.1261	798.173				1	1	15	0.9375	2.4883	0.14228	67679	6.868	60.7745	50.2137
0.1261	3257.24				1	1	2	1	1e+09	0	994	3.865	54.9893	318.424
0.1261	552.281				1	1	18	1	2.7618	0.00349616	796741	44.47	51.8866	43.8579
0.126	3579.31				1	1	1	1	0.1013	1.00528	1704	3.35	29.5992	313
0.126	2101.68				2	1	4	0.2	1e+09	0	15633	3.4925	95.832	287.629
0.126	500.165				1	1	13	0.866667	1e+09	0	177305	24.9615	40.0423	52.4713
0.126	558.213				1	1	5	1	2.4926	0.269443	12825	13.618	29.0247	67.0875
0.126	4917.09				1	1	1	1	0.4182	0.791667	336	3.06	30.6656	397
0.126	4334.8				1	1	1	1	0.2423	0.934884	215	4.03	29.764	360
0.126	2326.09				1	1	3	1	1e+09	0	784	4.48333	61.435	267.144
0.126	822.193				1	1	1	1	1e+09	0	1220	3.69	55.4772	57
0.126	4931.06				1	1	1	1	0.5319	0.89769	303	4.72	29.8	397
0.126	3819.25				1	2	7	0.269231	0.4325	1.40757	27322	5.77	12.1696	286.106
0.126	2321.15				1	1	3	1	1e+09	0	901	4.19667	62.7202	268.123
0.126	1005.84				2	2	17	0.261538	2.2513	0.265464	11283	10.5435	252.244	376.106
0.1259	2034.15				2	1	4	0.266667	1e+09	0	18451	4.735	112.157	299.768
0.1259	4838.25				1	1	1	1	0.4647	0.881356	295	2.33	34.5533	396
0.1259	3655.31				1	2	2	0.285714	0.1126	1.17752	11177	4.115	1.109	287.003
0.1259	3918.29				1	1	1	1	0.5199	1.4407	919	5.65	31.4151	273
0.1258	4061.37				1	1	1	1	0.0278	0.870215	6087	4.79	33.2855	280
0.1258	4957.42				1	1	1	1	0.7468	1.09811	265	4.94	33.1654	402
0.1258	946.209				1	1	2	1	1e+09	0	2506	3.495	63.7077	56.4577
0.1258	3985.17				1	1	2	1	0.288	0.596091	614	4.485	37.9386	346.5
0.1258	3256.42				1	1	2	1	0.7584	0.525056	7975	3.315	40.0095	303.393
0.1258	632.249				1	1	19	0.76	2.4722	0.249299	67779	18.8568	26.0864	74.6155
0.1258	784.034				1	2	24	0.363636	1e+09	0	218943	16.5463	114.121	224.232
0.1258	5321.88				1	1	4	0.8	1e+09	0	1957	6.7775	21.3073	370.121
0.1258	4747.03				1	1	5	0.714286	1e+09	0	1937	5.688	7.4545	348.337
0.1258	4730.69				1	1	3	1	0.1672	0.6428	1257	3.34667	44.2214	399
0.1258	3917.71				1	1	1	1	1e+09	0	229	3.25	61.6206	366
0.1258	2499.98				1	1	2	1	1e+09	0	11767	3.4	66.0277	282.517
0.1257	3564.86				1	1	3	1	1e+09	0	825	4.05	68.4949	351
0.1257	800.14				1	1	48	1	1e+09	0	39792	11.3767	224.463	335.573
0.1257	3463.96				2	1	3	0.272727	1e+09	0	1628	5.64667	113.799	390.049
0.1257	2964.56				1	1	6	1	1e+09	0	1432	3.555	81.2407	326.531
0.1257	730.364				1	1	3	1	1e+09	0	25526	7.69333	64.7086	42.0758
0.1257	3305.4				1	1	1	1	1e+09	0	232	3.51	63.5803	330
0.1257	4945.24				1	1	1	1	1.2111	1.56917	253	4.38	37.9208	406
0.1257	597.231				1	1	63	0.229091	2.4608	0.279847	66490	10.9656	83.359	181.89
0.1257	1748.19				1	2	18	0.529412	1.8336	0.276363	88998	3.57889	125.003	294.886
0.1257	4967.81				1	1	1	1	0.6844	1.0301	299	4.41	38.5212	408
0.1257	5785.03				1	1	1	1	1.0292	0.927083	192	4.19	39.141	381
0.1256	3815.23				1	2	6	0.206897	0.6907	1.66795	28867	6.62833	1.6343	296.392
0.1256	510.234				1	1	20	1	2.7594	0.0289091	1376776	70.624	48.2186	44.9192
0.1256	2780.05				1	1	1	1	1e+09	0	6824	4.55	64.148	298
0.1256	636.066				1	1	57	0.982759	1e+09	0	87193	22.04	242.65	343.589
0.1256	5127.29				1	1	2	1	0.7347	0.993007	286	3.125	45.8653	333.5
0.1256	3579.78				1	1	1	1	1e+09	0	256	3.77	66.57	350
0.1256	3882.1				1	1	1	1	0.4369	0.503731	268	3.98	41.8282	344
0.1256	2665.19				1	1	2	1	1e+09	0	9794	3.21	71.7876	298.519
0.1255	2699.91				2	1	6	0.0789474	0.3933	1.19513	6260	4.975	62.7858	291.669
0.1255	2717.28				1	1	4	1	1.4634	0.115505	36464	5.09	53.5568	283.517
0.1255	4798.23				1	1	2	1	0.1536	0.592233	824	3.415	48.5342	407.5
0.1255	2064.68				1	1	54	0.666667	1.6659	0.270674	32829	9.5387	156.25	345.754
0.1255	3877.9				1	1	6	1	0.1759	1.11878	949	4.90833	61.5595	363.471
0.1255	752.35				1	1	59	0.324176	1e+09	0	85701	10.6795	121.567	229.715
0.1255	4203.35				1	1	1	1	0.3586	1.12318	1786	3.21	46.0872	276
0.1254	564.174				1	1	2	1	1e+09	0	9998	7.565	67.9983	28.4834
0.1254	3873.23				1	1	1	1	0.5863	1.53175	252	11.07	34.3781	336
0.1254	5464.06				1	1	1	1	1e+09	0	243	3.68	70.2428	330
0.1254	2686.54				1	1	1	1	1e+09	0	5419	3.5	70.9454	299
0.1254	4932.49				1	1	1	1	0.6584	1.02344	256	3.99	45.7113	413
0.1254	4722.35				1	1	1	1	1.1924	1.67257	452	6.06	42.7386	397
0.1254	1779.75				1	1	1	1	1e+09	0	2986	4.77	69.8393	102
0.1254	3895.29				1	1	1	1	0.3743	1.30769	481	9.18	39.0105	342
0.1254	5642.34				1	1	1	1	1e+09	0	338	4.87	70.2954	341
0.1254	851.366				1	1	5	1	1e+09	0	4533	6.544	82.6092	196.895
0.1254	5200.19				1	1	2	0.666667	1e+09	0	741	3.86	0.1493	384.034
0.1253	3031.93				1	1	3	1	1e+09	0	789	4.01	79.6361	329.103
0.1253	551.163				1	1	6	0.857143	1e+09	0	31839	18.2383	37.3399	58.3352
0.1253	4241.34				1	1	1	1	0.2162	0.959925	1073	3.1	49.4424	275
0.1253	3996.19				1	2	9	0.195652	0.7472	1.62533	30265	11.8333	10.855	298.389
0.1253	3257.51				1	1	1	1	0.9862	0.296678	16405	10.49	39.5486	303
0.1253	4916.43				1	1	2	1	0.6961	1.06988	1011	6.115	50.0251	416.318
0.1253	538.026				1	1	61	0.968254	2.7666	0.00646582	6017022	202.9	134.131	228.992
0.1253	3074.7				1	1	3	1	1e+09	0	714	3.60333	82.8822	335
0.1252	4063.38				1	2	7	0.159091	0.0402	0.881488	28419	4.14429	9.8612	303.549
0.1252	3942.4				1	1	9	0.75	0.092	0.999589	51156	5.55667	23.2674	282.643
0.1252	582.185				1	1	37	0.330357	1e+09	0	395323	15.6081	50.5929	47.0054
0.1252	3336.44				1	2	7	0.25	0.1845	1.05513	32776	6.27143	28.5525	296.897
0.1252	5139.59				1	1	2	0.666667	1e+09	0	983	5.315	2.9179	383.046
0.1252	5373.76	[9,9,1,27,1]-[0,0,0,0],	2.909	5373.78	1	1	2	0.666667	1e+09	0	1237	4.985	3.675	390.97
0.1251	536.124				1	1	6	1	1e+09	0	11077	12.2967	83.8612	178.604
0.1251	3839.21				1	1	8	0.727273	0.1822	0.781904	30428	3.8625	18.4868	281.026
0.1251	777.329				1	1	1	1	1e+09	0	720	5.38	76.304	186
0.1251	906.435				1	1	2	1	1e+09	0	1371	4.93	80.8547	198.554
0.1251	2117.2				1	1	1	1	1e+09	0	777	3.32	80.2407	273
0.1251	5271.38				1	1	2	0.666667	1e+09	0	2011	8.915	0.173	388.125
0.1251	821.196				1	1	8	0.8	1e+09	0	20267	3.83	61.3091	51.1063
0.1251	4760	[8,8,1,23,0]-[5,0,0,0],	4.695	4759.97	1	1	1	1	0.4426	0.902098	286	5.5	53.4045	410
0.1251	700.155				1	1	2	1	1e+09	0	5930	4.485	83.4122	21.4995
0.1251	3933.32				1	2	3	0.166667	0.0068	0.91938	6459	4.12	1.005	306.352
0.1251	3182.22				1	1	1	1	1e+09	0	238	3.45	81.2167	340
0.125	544.203				1	1	1	1	1e+09	0	6463	9.76	72.2436	23
0.125	3466.91				1	1	2	1	1e+09	0	518	3.845	85.0384	361.471
0.125	2914.48				1	1	1	1	1e+09	0	261	3.7	81.8147	324
0.125	2036.62				1	1	1	1	1e+09	0	287	3.13	83.2363	271
0.125	798.049				1	1	35	0.686275	1e+09	0	579289	30.3731	112.934	223.915
0.125	5303.68				1	1	2	0.666667	1e+09	0	1603	6.36	6.7475	397.048
0.125	2815.15				1	1	1	1	1e+09	0	294	3.04	83.9724	320
0.125	3586.27				1	1	2	1	1e+09	0	818	5.755	83.668	367.5
0.125	3562.08				1	1	2	1	1e+09	0	777	5.46	84.1567	366.489
0.125	2992.27				1	1	1	1	1e+09	0	294	4.51	81.9924	329
0.125	2033.64				1	1	1	1	1e+09	0	397	3.81	83.4206	271
0.1249	2992.59				1	1	3	1	1e+09	0	1512	7.69333	85.9724	333
0.1249	2325.1				1	1	2	1	0.7641	1.02972	568	4.11	63.7697	269.417
0.1249	1934.64				2	1	2	0.25	1e+09	0	3925	4.06	130.418	311.86
0.1249	2147.78				1	1	23	0.92	1e+09	0	6635	5.90087	145.4	340.055
0.1248	2952.14				1	1	3	1	1e+09	0	1173	5.93	90.4796	335
0.1248	2019.14				1	1	1	1	1e+09	0	489	5.37	84.3201	271
0.1248	2858.39				1	1	1	1	1e+09	0	231	3.45	87.2916	326
0.1248	770.361				1	1	60	0.3	1e+09	0	54786	8.6165	139.864	249.128
0.1248	3128.58				1	1	3	1	1e+09	0	658	3.23667	95.5298	350.988
0.1248	3463.38				1	1	2	1	1e+09	0	540	3.795	91.2381	367.452
0.1248	1908.62				1	2	20	0.333333	1.4071	0.614958	83720	5.0815	110.397	290.225
0.1247	5204.92				1	1	3	0.6	1e+09	0	1377	5.29	3.3076	380.87
0.1247	4974.38				1	1	3	0.75	0.0375	0.304579	1164	3.89	15.9609	385.847
0.1247	704.092				1	1	6	1	1e+09	0	21505	6.28833	105.296	210.452
0.1247	4073.39				1	2	9	0.121622	1.2271	2.06288	25444	6.34222	19.4517	294.579
0.1247	1960.62				1	1	2	1	1e+09	0	4636	4.16	93.4919	276.544
0.1247	4079.37				1	2	7	0.152174	0.7388	1.57132	14252	5.59714	20.1044	294.296
0.1247	1869.14				1	2	18	0.375	1.9746	0.0690587	72280	3.93	115.628	293.01
0.1247	4226.9				1	1	1	1	1e+09	0	432	3.79	90.4528	414
0.1247	2712.92				1	1	1	1	1.0695	0.511802	5889	4.01	66.3097	296
0.1247	2259.7				1	1	2	1	1e+09	0	10401	10.9	84.1213	117.472
0.1247	547.107				1	1	3	1	1e+09	0	6202	13.76	83.5658	178.99
0.1247	2700.92				1	1	2	1	0.9786	0.609269	13145	5.5	68.5969	297.543
0.1246	3566.41				1	1	2	1	1e+09	0	1446	10.1	85.8991	368.5
0.1246	3436.18				1	1	1	1	1e+09	0	227	3.48	92.4727	367
0.1246	880.563				1	1	6	1	1e+09	0	16630	4.935	109.447	6.64847
0.1246	2918.95				1	1	1	1	1e+09	0	345	5.25	90.5375	333
0.1246	2711.29				1	1	1	1	0.6667	0.9155	4284	3.94	68.4112	298
0.1246	4045.34				1	1	1	1	0.3012	0.55	320	3.68	68.7087	381
0.1246	2890.1				1	1	1	1	1e+09	0	209	3.18	94.3258	335
0.1245	3482.51				1	1	6	1	0.9764	0.18323	1781	4.40833	87.8715	365.271
0.1245	3597.91				1	1	1	1	1e+09	0	340	4.11	94.4463	379
0.1245	3765.91				1	1	14	0.7	0.16	0.844295	3644	4.48286	49.8581	344.827
0.1245	3497.4				1	2	4	0.181818	0.3561	0.795354	12957	4.2675	23.0166	301.339
0.1245	1933.64				2	1	2	0.2	1e+09	0	3859	4.01	129.591	310.97
0.1245	1122.05				1	1	1	1	1e+09	0	3161	23.06	66.9333	198
0.1245	3916.24				1	2	3	0.166667	0.4435	0.478365	12913	4.15667	16.8979	287.39
0.1245	2618.7				1	1	1	1	1e+09	0	544	4.71	95.151	319
0.1245	3050.59				1	1	1	1	1e+09	0	311	4.57	95.3764	346
0.1245	3583.76				1	1	1	1	1e+09	0	499	6.61	92.3238	376
0.1245	3095.32				1	1	3	1	1e+09	0	774	3.76333	104.604	358
0.1244	3520.05				1	1	1	1	1.1534	2.2924	171	5.77	70.2732	350
0.1244	3248.14				1	1	2	1	1e+09	0	428	3.045	102.63	365.5
0.1244	3262.26				1	1	2	1	0.8798	0.400433	462	3.36	77.7541	341.5
0.1244	3828.3				1	1	1	1	0.1013	1.07143	154	3.41	74.1638	373
0.1244	2900.7				1	1	2	1	1e+09	0	578	4.215	101.168	342.5
0.1244	2885.2				1	1	1	1	1e+09	0	242	3.52	98.6295	339
0.1244	3460.66				1	1	2	1	0.7598	1.93137	408	5.805	74.4548	350.5
0.1244	5722.86				1	1	2	1	1.1441	1.07604	434	4.385	76.7868	339.5
0.1244	2834.91				1	1	4	1	1e+09	0	1024	4.67	108.248	345.5
0.1244	3878.24				1	1	1	1	0.1534	1.09615	312	4.51	73.0678	375
0.1244	1974.68				1	1	2	1	1e+09	0	7802	3.165	103.576	287.5
0.1244	2042.17				2	1	3	0.0731707	1e+09	0	12100	3.88333	108.071	296.179
0.1244	634.044				1	1	60	0.967742	2.7105	0.0100105	7930879	257.778	126.444	227.257
0.1244	3259.47				1	1	2	1	1e+09	0	524	3.69	102.927	366.5
0.1244	3438.29				1	1	5	1	0.295	1.47886	900	3.838	89.3749	364.033
0.1244	1748.7				1	2	10	0.37037	1e+09	0	52496	3.427	118.645	288.56
0.1244	3735.27				1	2	3	0.136364	0.3621	1.38317	12740	6.33667	9.7376	283.332
0.1244	3560.4				1	1	1	1	1e+09	0	528	6.58	95.7715	378
0.1243	3151.55				1	1	2	1	1e+09	0	459	3.4	104.56	361.442
0.1243	1590.94				1	1	3	1	1e+09	0	705	3.12667	108.866	269
0.1243	1708.71				1	3	5	0.0549451	1.9883	0.143311	15052	3.698	131.751	299.187
0.1243	3590.95				1	1	1	1	1e+09	0	557	6.08	97.8779	382
0.1243	3382.38				1	1	2	1	0.067	1.28148	270	3.365	81.3079	352.5
0.1243	3506.84				1	1	4	1	0.539	1.68525	891	5.44	85.6129	364.521
0.1243	2710.93				1	1	2	1	0.7772	0.805189	4396	3.945	80.8982	310.465
0.1243	3311.08				1	1	3	1	0.1459	1.10759	474	3.19333	86.228	353
0.1243	2842.32				1	1	3	1	1e+09	0	846	4.13333	109.288	347
0.1242	964.909				2	1	2	0.5	1e+09	0	494	4.025	205.194	326.518
0.1242	3222.96				1	1	1	1	0.2243	1.07746	142	3.8	78.691	340
0.1242	1750.62				1	1	2	1	1e+09	0	6028	4.18	106.461	276.494
0.1242	2125.72				1	1	1	1	1e+09	0	5232	3.56	103.713	297
0.1242	1247.64				1	1	2	1	1e+09	0	14363	8.64	100.394	38.4588
0.1242	2698.55				1	1	2	1	0.9648	0.624349	8255	4.975	81.6497	310.449
0.1242	3050.99				1	1	2	1	0.4874	0.908629	394	4.075	82.8521	333.5
0.1242	1752.09				1	1	1	1	1e+09	0	1385	4.19	103.875	274
0.1242	3338.41				1	1	3	0.75	0.0046	1.234	13349	3.63667	31.3589	299.825
0.1242	4054.19				1	2	5	0.128205	0.0188	0.827463	19407	4.192	24.3349	288.505
0.1242	2833.27				1	1	2	1	1e+09	0	474	3.465	109.349	346.5
0.1242	2766.66				1	1	1	1	1e+09	0	280	4.06	104.979	338
0.1242	3958.21				1	1	1	1	0.9103	1.80919	283	5.03	79.11	386
0.1242	1338.44				2	1	8	0.115942	1e+09	0	26669	3.64125	143.706	288.187
0.1242	3936.17				1	1	1	1	1e+09	0	517	4.48	104.476	410
0.1241	3975.26				1	1	1	1	0.8157	1.70524	458	10.46	71.0529	379
0.1241	2865.59				1	2	3	0.5	0.9221	0.575548	764	7.07667	97.4407	336.596
0.1241	3576.01				1	1	1	1	1e+09	0	655	6.63	101.804	385
0.1241	2826.52				1	1	1	1	1e+09	0	175	3.08	107.268	344
0.1241	3739.29				1	2	2	0.0769231	0.1038	1.12265	7614	4.91	1.3324	294.651
0.1241	2984.15				1	1	1	1	0.0556	1.48824	170	4.06	81.4955	328
0.1241	2746.96				1	1	1	1	1e+09	0	351	5.28	104.2	336
0.1241	5865.98				1	1	1	1	1.5209	1.37436	195	3.91	82.1593	343
0.1241	3261.56				1	1	3	1	1e+09	0	780	3.16333	115.298	379
0.1241	2799.58				1	1	1	1	1e+09	0	228	4.16	106.938	342
0.1241	3125.39				1	1	1	1	1e+09	0	211	3.02	108.74	364
0.1241	3553.88				2	1	2	0.0625	1e+09	0	811	4.3	109.919	391.744
0.1241	2975.81				1	1	3	1	1e+09	0	975	4.76667	113.957	359.945
0.1241	980.477				1	1	1	1	1e+09	0	1159	3.48	108.71	231
0.1241	3325.21				1	1	1	1	1e+09	0	283	3.75	108.352	376
0.124	1634.57				1	1	4	1	1e+09	0	25338	3.535	120.722	283.562
0.124	1720.21				1	1	1	1	1e+09	0	2351	3.04	109.851	278
0.124	3010.96				1	1	3	1	1e+09	0	879	4.19667	115.833	364
0.124	1817.65				1	2	16	0.372093	1.5938	0.478095	53527	5.43313	123.572	297.76
0.124	4032.84				1	1	4	0.666667	1.1028	1.96084	14175	5.1625	18.6242	292.892
0.124	3535.93				1	1	1	1	1e+09	0	436	3.5	110.289	391
0.124	3524.11				1	1	1	1	1e+09	0	451	3.72	110.022	390
0.124	2945.73				1	1	3	1	0.9359	0.517857	1090	6.33667	88.9918	333.115
0.124	3378.67				1	1	4	1	0.6605	1.87694	668	5.2075	94.4747	365.437
0.124	4053.26				1	1	1	1	0.2589	1.10575	7518	41.64	27.7822	285
0.124	3561.53				1	1	2	1	0.7035	0.412736	469	4.055	89.1538	371.452
0.124	2798.14				1	1	2	1	1e+09	0	416	3.07	115.527	350.5
0.124	3911.32				1	1	3	0.75	0.4202	1.34479	636	4.15333	36.3111	340.294
0.124	3597.15				1	1	1	1	1e+09	0	761	5.98	107.493	392
0.124	1599.59				1	1	2	1	1e+09	0	2726	4.28	113.911	274.582
0.124	3418.81				1	1	1	1	1e+09	0	489	5.35	108.549	382
0.124	3339.86				1	1	1	1	1e+09	0	386	4.82	109.444	378
0.124	2698.25				1	1	3	1	1.0022	0.587121	570	3.12667	95.1194	323.9
0.1239	2212.17				1	1	2	1	1e+09	0	2107	3.565	115.671	314.318
0.1239	2944.42				1	1	1	1	0.2574	1.19708	137	3.5	87.9583	332
0.1239	3500.29				1	1	2	1	0.1438	1.00606	330	3.285	91.9979	370.5
0.1239	2989.88				1	1	1	1	1e+09	0	201	3.81	112.14	359
0.1239	1624.35				1	1	2	1	1e+09	0	7536	3.405	117.281	279.486
0.1239	1741.1				2	1	2	0.0869565	1e+09	0	5330	3.24	122.286	291.73
0.1239	3475.88				1	1	1	1	1e+09	0	411	3.3	114.012	391
0.1239	2813.64				1	1	1	1	1e+09	0	168	3.52	114.066	350
0.1238	2997.2				1	1	1	1	1e+09	0	328	4.81	112.687	360
0.1238	3589.69				1	1	1	1	0.0792	1.18	250	3.89	90.9558	375
0.1238	2037.2				1	1	3	1	0.5367	1.41493	26128	7.76333	93.1677	280.967
0.1238	3502.47				1	1	1	1	1e+09	0	512	4.05	115.363	394
0.1238	3165				1	1	2	1	0.1983	1.53183	311	5.45	92.7696	350.486
0.1238	2930.51				1	1	2	1	0.599	0.863067	408	3.775	95.397	338.576
0.1237	2102.18				1	1	1	1	1e+09	0	2372	3.02	118.172	310
0.1237	3595.7				1	1	1	1	1e+09	0	1089	8.6	109.583	394
0.1237	2039.68				1	1	1	1	1e+09	0	6996	4.58	116.047	304
0.1237	3478.87				1	1	2	1	0.3908	0.77082	424	3.24	97.4253	374.599
0.1237	1827.59				2	1	8	0.285714	1.4876	0.578882	2835	5.72375	166.424	341.229
0.1237	3516.2				1	1	1	1	1e+09	0	872	6.78	113.512	393
0.1237	1991.1				2	1	4	0.0597015	1.5654	0.411483	6313	4.8375	102.06	287.002
0.1237	3551.04				1	1	1	1	1e+09	0	560	4.45	117.352	399
0.1237	1998.59				1	1	1	1	0.4991	1.47361	3448	4.73	92.5935	278
0.1237	3048.92				1	1	1	1	0.2224	1.17483	143	4.75	92.4803	343
0.1237	3588.62				1	1	1	1	1e+09	0	1014	8	112.022	396
0.1237	2270.51				1	1	1	1	1e+09	0	312	3.61	118.737	321
0.1237	2875.76				1	1	1	1	1e+09	0	229	3.34	119.215	359
0.1237	3568.57	[8,8,1,8,1]-[3,0,0,0],	3.847	3568.58	1	1	1	1	0.0981	1.21053	323	5.15	92.2655	375
0.1237	2221.75				1	1	42	0.736842	1.5259	0.324593	18710	5.41381	183.85	383.091
0.1237	3462.35				1	1	1	1	0.7044	1.875	160	4.14	93.85	370
0.1237	3418.39				1	1	6	0.545455	0.2119	0.982812	28166	3.64	10.753	284.177
0.1237	1330.76				2	1	5	0.102041	1e+09	0	18730	4.536	141.56	285.565
0.1237	2899.43				1	1	1	1	0.6953	0.783784	259	3.89	94.7477	336
0.1237	2898.95				1	1	2	1	1e+09	0	514	3.665	123.277	364.5
0.1237	3472.65				1	1	1	1	0.2122	0.95279	233	5.02	93.2115	370
0.1236	3867.28				1	1	7	0.583333	0.1349	1.08359	11458	10.2843	13.0929	314.346
0.1236	3584.52				1	1	1	1	1e+09	0	612	4.96	118.276	402
0.1236	2483.55				1	1	1	1	1e+09	0	143	3.61	120.529	336
0.1236	3448.92				1	1	2	1	1e+09	0	1999	7.83	118.171	393.488
0.1236	3415.79				1	1	1	1	1e+09	0	721	5.78	117.737	391
0.1236	2666.3				1	1	3	1	1e+09	0	669	3.24667	129.2	356
0.1236	2109.19				2	1	4	0.105263	1.1652	0.746908	15202	5.9975	113.707	305.97
0.1236	5366.74				1	1	3	0.5	1e+09	0	2990	7.95333	8.5002	402.71
0.1236	3444.29				1	1	1	1	0.3013	0.879227	207	5.66	93.9696	369
0.1236	1559.82				1	1	1	1	1e+09	0	2967	3.94	121.206	37
0.1236	4078.37				1	2	2	0.105263	0.2326	1.06565	6630	3.885	24.7502	289.589
0.1236	3484.13				1	1	1	1	0.0385	1.12016	258	3.81	97.5	375
0.1236	1999.1				1	1	1	1	1e+09	0	8051	5.52	119.562	305
0.1236	3557.82				1	1	1	1	1e+09	0	1006	8.02	115.932	398
0.1235	3378.26				1	2	4	0.034188	0.1617	1.05501	5392	4.31	16.1181	287.055
0.1235	3012.26				1	1	1	1	0.2821	1.69939	163	4.07	97.7527	346
0.1235	2179.19				1	1	1	1	1e+09	0	325	3.35	123.398	320
0.1235	2850.96				1	1	1	1	0.7848	0.720812	197	3.63	98.7521	337
0.1235	1309.09				1	1	1	1	1e+09	0	339	3.62	123.338	266
0.1235	3553.41				1	1	1	1	0.0646	1.18533	259	4.97	97.2051	379
0.1235	2228.71				1	1	5	1	1e+09	0	1256	5.8	135.382	335.054
0.1235	1740.1				1	1	1	1	1e+09	0	6765	4.12	123.619	293
0.1235	3429.73				1	1	1	1	1e+09	0	561	4.49	122.873	397
0.1235	3518.94				1	1	1	1	1e+09	0	878	6.97	119.342	399
0.1235	1616.75				1	1	1	1	1e+09	0	6270	3.29	125.265	287
0.1235	1623.96				1	1	3	1	1e+09	0	23668	4.83	130.845	293.026
0.1235	3596.36				1	1	1	1	1e+09	0	706	5.76	121.542	406
0.1235	5191.14				1	1	4	0.571429	0.1076	0.330909	4031	11.0125	2.8357	386.159
0.1235	3507.29				1	1	1	1	1e+09	0	789	6.33	121.064	400
0.1235	3397.46				1	1	1	1	1e+09	0	745	5.88	121.873	394
0.1235	2955.07				1	1	1	1	1e+09	0	218	3.03	126.298	371
0.1234	3560.74				1	1	1	1	1e+09	0	591	4.82	123.751	406
0.1234	1820.05				1	1	1	1	1e+09	0	2698	5.81	122.338	52
0.1234	3414.97				1	1	1	1	1e+09	0	719	5.68	122.787	396
0.1234	2863.35				1	1	2	1	0.5827	0.916167	719	7.765	99.2399	338.256
0.1234	3421.15				1	1	2	1	1.2826	2.47582	416	6.825	100.962	374.558
0.1234	3512.85				1	1	1	1	1e+09	0	847	6.84	121.72	401
0.1234	1787.7				1	1	1	1	1e+09	0	3467	3.21	127.668	300
0.1234	2653.47				1	1	2	1	1e+09	0	324	4.37	129.496	355.5
0.1234	1623.36				1	1	1	1	1e+09	0	5907	3.16	127.856	290
0.1234	3441.63				1	1	1	1	0.356	1.53801	171	3.28	103.134	378
0.1234	1751.1				1	1	1	1	1.3693	0.739033	889	3.79	102.937	273
0.1234	1357.3				1	1	1	1	1e+09	0	1091	3.3	128.35	274
0.1234	1596.53				1	1	37	0.755102	2.1765	0.0165312	15693	6.17865	177.11	337.591
0.1234	1785.29				2	1	2	0.5	1.307	0.782609	734	5.48	203.219	375.402
0.1234	2052.19				2	1	5	0.0833333	1.2026	0.740745	5914	4.824	120.79	309.519
0.1234	1631.37				1	1	1	1	1e+09	0	6497	3.63	128.359	291
0.1233	1349.96				1	1	1	1	1e+09	0	960	3.3	128.805	274
0.1233	903.361				1	1	28	0.101449	1e+09	0	18405	3.61286	24.201	141.71
0.1233	1347.62				1	1	1	1	1e+09	0	1091	3.3	128.95	274
0.1233	2755.22				1	1	1	1	0.9786	0.579545	264	3.97	103.688	336
0.1233	3595.29				1	1	1	1	1e+09	0	747	6.31	124.609	409
0.1233	1937.63				1	3	13	0.131313	1.62	0.386198	4246	4.06615	205.486	387.113
0.1233	1360.63				1	1	3	1	1e+09	0	20864	3.94667	137.184	283.041
0.1233	1689.12				1	1	1	1	1.3034	0.838906	329	4.72	103.779	270
0.1233	5148.09				1	1	3	0.6	1e+09	0	3487	10.1067	36.7128	417.368
0.1233	3564.24				1	1	1	1	1e+09	0	710	5.99	126.534	409
0.1233	1737.65				1	2	12	0.333333	1.7816	0.334129	88372	5.37833	121.811	291.04
0.1233	2836.21				1	1	2	1	0.6545	0.859206	587	6.33	105.406	342.739
0.1233	1327.4				1	1	1	1	1e+09	0	1234	3.73	130.203	274
0.1233	1357.47				1	1	1	1	1e+09	0	2297	3.68	130.339	276
0.1233	1819.14				1	1	1	1	1e+09	0	6286	6.12	126.718	301
0.1233	3369.84				1	1	1	1	0.4258	0.795556	225	3.21	106.585	377
0.1233	2864.31				1	1	1	1	0.3565	1.14184	141	3.01	106.925	346
0.1233	2844.72				1	1	1	1	3.0683	4.5774	407	19.21	82.1394	320
0.1233	1981.21				1	1	1	1	1e+09	0	1159	3.76	130.671	315
0.1233	1272.42				1	2	6	0.6	1e+09	0	3143	6.175	181.855	322.243
0.1232	2195.78				1	1	2	1	1e+09	0	296	3.62	134.869	332.5
0.1232	3231.34				1	1	1	1	1e+09	0	471	3.67	131.171	393
0.1232	5230.41				1	1	2	0.5	1e+09	0	1651	6.605	16.7499	402.508
0.1232	1292.43				1	1	1	1	1e+09	0	419	5.56	128.371	270
0.1232	2785.85				1	1	1	1	1e+09	0	285	4.04	130.789	365
0.1232	1326.08				1	1	1	1	1e+09	0	1769	3.86	131.285	275
0.1232	3447.81				1	1	1	1	0.3366	1.51515	264	4.59	105.751	381
0.1232	4043.85				1	1	2	0.666667	0.1524	0.6996	5426	3.86	35.0012	277.198
0.1232	1630.37				1	1	1	1	1e+09	0	3544	3.27	132.421	295
0.1232	1361.63				1	1	1	1	1e+09	0	3917	3.08	133.081	279
0.1232	3486.08	[9,9,1,2,0]-[9,0,0,0],	0.869	3486.09	1	1	1	1	1e+09	0	404	3.5	132.379	410
0.1232	1975.17				1	1	1	1	1e+09	0	558	3.07	133.046	317
0.1232	2649.46				1	1	1	1	1e+09	0	169	3.03	133.244	359
0.1232	3281.36				1	1	6	1	0.1963	1.0735	2102	3.72833	126.349	391.279
0.1232	562.213				1	1	5	0.454545	1e+09	0	40043	11.496	12.3499	108.71
0.1232	2358.83				1	1	1	1	1e+09	0	263	3.81	132.261	340
0.1232	2977.73				1	1	2	1	0.4395	0.996667	440	3.88	111.439	357.545
0.1232	3532.32				1	1	1	1	0.4639	0.668367	392	4.69	106.513	387
0.1232	1824.58				1	1	22	0.88	1.6109	0.457152	6423	4.60773	157.13	331.748
0.1232	1352.4				1	1	1	1	1e+09	0	4059	3.19	133.653	279
0.1232	3197.44				1	1	1	1	1e+09	0	436	3.39	133.273	393
0.1232	2636.7				1	1	3	1	1e+09	0	482	3.81	140.021	364.985
0.1232	3411.93				1	1	1	1	1e+09	0	692	5.58	129.976	403
0.1232	1589.24				1	1	2	1	1e+09	0	9665	3.255	137.493	297.523
0.1232	2725.97				1	1	2	1	1e+09	0	502	4.105	136.001	366.5
0.1232	3185.18				1	1	1	1	1e+09	0	386	3	134.033	393
0.1232	1625.15				1	1	1	1	1e+09	0	4832	3.29	133.745	296
0.1232	2234.02				1	1	1	1	1e+09	0	203	3.1	133.999	334
0.1232	1989.1				1	1	1	1	1e+09	0	352	3.05	134.182	319
0.1232	3536.41				1	1	2	1	0.768	0.362027	1387	5.755	109.85	390.59
0.1232	1630.77				2	1	3	0.025	1e+09	0	7756	3.27	132.711	295.315
0.1231	3408.55				1	1	2	1	0.4783	1.67844	538	4.695	111.685	384.5
0.1231	3387.14				1	1	1	1	0.0902	1.12162	296	3.81	109.512	381
0.1231	2040.94				2	1	4	0.0952381	1e+09	0	780	3.8825	151.622	339.654
0.1231	1344.62				1	1	1	1	1e+09	0	4832	3.8	134.136	279
0.1231	3087.37				1	1	4	1	1e+09	0	1546	3.0925	146.582	399.486
0.1231	1265.43				1	1	4	1	1e+09	0	27662	3.645	146.558	286.513
0.1231	3112.51				1	1	3	1	1e+09	0	1538	4.05333	141.601	396.063
0.1231	2822.57				1	1	1	1	0.68	0.841202	233	3.79	110.512	347
0.1231	3221.36				1	1	1	1	0.8345	0.468153	314	4.35	109.79	371
0.1231	2879.42				1	1	4	1	1.0604	0.429708	1450	5.3075	119.428	359.44
0.1231	2964.87				1	1	1	1	0.5803	0.862944	197	10.94	99.6904	345
0.1231	2833.87				1	1	1	1	0.6769	0.83815	173	3.78	110.812	348
0.1231	5117.92				1	1	2	0.5	1e+09	0	1203	4.81	23.8362	402.621
0.1231	2829.09				1	1	1	1	1e+09	0	250	3.38	136.108	373
0.1231	5322.88				1	1	2	0.5	1e+09	0	1098	7.49	19.8702	371.62
0.1231	1358.47				1	1	1	1	1e+09	0	5817	3.43	136.277	282
0.1231	2722.56				1	1	1	1	1e+09	0	200	4.41	134.712	365
0.1231	615.241				1	1	38	0.195876	1e+09	0	32165	5.92447	87.27	186.918
0.1231	1917.11				1	1	1	1	1e+09	0	607	3.34	136.645	317
0.1231	2629.72				1	1	3	1	1e+09	0	513	4.39	142.468	367
0.1231	4688.31				1	1	3	0.6	1e+09	0	1192	3.19	53.4289	405.581
0.1231	3556.98	[9,9,1,3,1]-[6,0,0,0],	0.43	3556.98	1	1	1	1	1e+09	0	665	5.81	132.984	415
0.1231	3544.37				1	1	1	1	1e+09	0	680	5.96	132.765	414
0.123	3423.3				1	1	1	1	1e+09	0	464	4.02	136.271	410
0.123	1360.14				1	1	3	1	1e+09	0	18195	3.39667	145.129	290.955
0.123	2929.96				1	1	3	1	1e+09	0	1111	3.29667	144.884	388.029
0.123	1160.08				1	1	1	1	1e+09	0	344	3.3	137.576	271
0.123	2245.62				1	1	1	1	1e+09	0	150	3.61	137.28	338
0.123	3530.21				1	1	1	1	1e+09	0	689	6.04	133.643	414
0.123	3556				1	1	1	1	1e+09	0	818	7.18	132.045	414
0.123	1600.6				1	1	1	1	1.0917	1.09914	928	4.35	112.267	273
0.123	1170.46				1	1	1	1	1e+09	0	574	3.59	137.932	272
0.123	2887.15				1	1	2	1	1e+09	0	718	4.025	141.009	381.5
0.123	1164.42				1	1	1	1	1e+09	0	362	4.8	136.307	270
0.123	5291.76				1	1	3	0.5	1e+09	0	2348	6.77333	27.1329	416.694
0.123	1355.63				1	1	1	1	1e+09	0	7722	4.36	137.453	283
0.123	1959.17				1	1	1	1	1e+09	0	253	3.24	139.038	322
0.123	539.029				1	1	2	1	1e+09	0	5296	8	135.584	230.507
0.123	3327.83				1	1	1	1	1e+09	0	708	5.6	136.189	404
0.123	3253				1	1	1	1	0.8352	0.450135	371	4.91	112.828	376
0.123	2380.64				1	1	2	1	1e+09	0	726	5.34	140.409	349.5
0.123	3398.05				1	1	1	1	1e+09	0	627	5.29	136.836	409
0.1229	1935.14				1	1	2	1	1e+09	0	401	3.81	142.971	324.444
0.1229	1928.12				1	1	1	1	1e+09	0	397	4.93	137.962	319
0.1229	3995.19				1	2	2	0.0869565	0.1881	0.690573	10847	28.9	0.4172	309.6
0.1229	3527.72				1	1	2	1	1e+09	0	1695	5.905	140.305	420.507
0.1229	3355.69				1	1	1	1	1e+09	0	569	4.73	138.462	408
0.1229	3543.47				1	1	1	1	1e+09	0	614	4.56	138.821	420
0.1229	2200.95				1	1	1	1	1e+09	0	181	4.42	139.049	337
0.1229	1359.64				1	1	1	1	1e+09	0	7424	3.92	140.205	286
0.1229	2911				1	1	1	1	0.5937	0.87907	215	3.14	117.03	359
0.1229	3457.86				1	1	1	1	1e+09	0	757	6.71	136.129	412
0.1229	3573.52				1	1	1	1	1e+09	0	831	6.93	135.958	419
0.1229	1164.76				1	1	1	1	1e+09	0	1598	3.49	141.286	275
0.1229	3517.24				1	1	1	1	1e+09	0	519	3.38	141.447	421
0.1229	2086.66				1	1	1	1	1e+09	0	162	4.25	140.134	331
0.1229	2765.64				1	1	2	1	1.0495	0.502907	414	3.775	120.457	353.415
0.1229	2156.17				1	1	4	1	1e+09	0	564	3.7975	152.325	347.5
0.1229	3428.59				1	1	1	1	0.3269	1.516	500	7.44	111.943	386
0.1228	3507.91				1	1	1	1	1e+09	0	611	5.1	140.026	419
0.1228	538.265				1	1	22	1	2.7466	0.026378	3503604	164.812	50.2898	44.5857
0.1228	1330.43				2	1	9	0.108434	2.268	0.0708988	30962	5.09222	155.807	299.792
0.1228	3194.77				1	1	1	1	1e+09	0	373	3.01	143.438	403
0.1228	3181.76				1	1	2	1	1e+09	0	876	3.505	146.745	405.5
0.1228	2752.12				1	1	1	1	0.5485	1.0113	354	5.28	115.88	348
0.1228	3225.61				1	1	1	1	1e+09	0	653	5.29	140.527	402
0.1228	2159.06				1	1	3	1	1e+09	0	420	4.85	148.646	344
0.1228	2137.34				1	1	2	1	1e+09	0	448	3.26	147.492	341.5
0.1228	3388.55				1	1	1	1	0.0067	1.2044	318	3.35	119.425	391
0.1228	3323.28				1	1	1	1	0.5128	0.734043	376	3.43	119.472	387
0.1228	3578.34				1	1	8	0.380952	0.1851	1.2922	53370	5.45375	3.1269	286.467
0.1228	4030.28				1	1	2	0.666667	0.1192	0.740259	984	7.295	41.6237	352.982
0.1228	2738.63				1	1	1	1	0.9568	0.610442	249	3.67	119.716	351
0.1228	1054.6				1	1	1	1	1e+09	0	527	3.29	145.115	272
0.1228	2094.43				1	1	1	1	1e+09	0	212	3.11	145.652	337
0.1228	2773.76				1	1	2	1	1e+09	0	468	5.935	145.038	378.5
0.1228	2161.29				1	1	1	1	1e+09	0	191	3.91	144.507	340
0.1228	3059.36				1	1	1	1	0.6345	0.756972	251	3.44	120.833	372
0.1227	1065.1				1	1	1	1	1e+09	0	800	3.42	145.464	273
0.1227	3351.36				1	1	1	1	1e+09	0	592	5.25	142.731	412
0.1227	2795.16				1	1	6	1	1.3075	0.228758	1671	3.99667	138.766	373.555
0.1227	3357.5				1	1	1	1	1e+09	0	578	5.05	143.35	413
0.1227	3252.08				1	1	1	1	0.0203	1.30618	356	5.08	118.885	382
0.1227	506.096				1	1	10	0.625	1e+09	0	139566	21.472	70.693	22.1882
0.1227	2682.51				1	1	3	1	1.2407	0.357298	636	3.46667	129.354	357.159
0.1227	642.254				1	1	4	1	1e+09	0	2909	3.7625	157.133	258.455
0.1227	2099.65				1	1	1	1	1e+09	0	141	4.19	145.329	337
0.1227	970.823				1	1	3	1	1e+09	0	5345	3.85	153.474	275.165
0.1227	3310.65				1	1	1	1	0.2246	1.02913	309	3.38	122.255	389
0.1227	2988.48				1	1	1	1	1e+09	0	264	3.89	146.227	393
0.1227	2239.98				1	1	1	1	1e+09	0	215	3.17	147.629	348
0.1227	2224.75				1	1	3	1	1.5126	0.336249	1029	5.15667	127.573	327
0.1227	1158.78				1	1	1	1	1e+09	0	5461	3.47	147.657	281
0.1227	2671.81				1	1	4	1	0.5137	1.0901	790	5.3825	131.544	358.686
0.1226	3280.42				1	1	1	1	0.1995	1.07087	381	3.91	123.129	388
0.1226	2261.72				1	1	2	1	1e+09	0	343	3.61	151.841	353.56
0.1226	3557.25				1	2	3	0.0214286	0.1312	0.987436	2891	5.31333	33.3351	315.368
0.1226	987.595				1	1	1	1	1e+09	0	482	3.02	149.269	272
0.1226	3192.79				1	1	1	1	0.202	1.11636	275	3.45	124.561	384
0.1226	1704.34				1	1	3	1	1e+09	0	855	3.84	155.808	322.972
0.1226	2079.88				1	1	33	0.1375	1e+09	0	97019	6.62455	68.9327	121.513
0.1226	3319.77				1	1	1	1	0.3072	1.55596	277	3.58	124.689	392
0.1226	3336.86				1	1	1	1	0.01	1.22941	510	5.03	122.629	391
0.1226	3305.75				1	1	1	1	0.4819	0.77451	408	3.21	125.558	392
0.1226	2138.35				1	1	1	1	1e+09	0	224	3.33	149.93	344
0.1226	2083.15				1	1	2	1	1.075	0.85143	879	4.37	127.717	318.365
0.1226	1818.15				1	2	15	0.208333	1.6391	0.432512	41911	4.74133	123.596	297.816
0.1226	1085.48				1	1	4	1	1e+09	0	27475	3.78	161.539	290.339
0.1226	3460.25				1	2	2	0.0186916	0.0023	1.17403	4425	3.835	33.2868	309.307
0.1226	4068.3				1	1	15	0.258621	0.3973	1.23588	39619	7.27933	4.3789	309.336
0.1226	1567.08				1	1	6	1	1e+09	0	2778	6.295	164.845	323.5
0.1226	1889.6				1	1	1	1	1e+09	0	165	3.15	151.35	330
0.1225	3295.19				1	1	1	1	1e+09	0	549	4.79	149.213	415
0.1225	2494.92				1	1	1	1	1e+09	0	218	3.1	151.825	368
0.1225	1086.5				1	1	1	1	1e+09	0	5313	3.68	151.138	280
0.1225	2120.67				1	1	1	1	0.977	0.928814	295	4.16	126.025	319
0.1225	1828.65				1	2	15	0.208333	1.8671	0.198793	23643	4.92667	124.436	299.306
0.1225	3246.74				1	1	4	1	0.5705	0.718297	1708	3.98	137.578	400.362
0.1225	1829.67				1	2	8	0.153846	1e+09	0	26513	3.6075	113.072	288.006
0.1225	975.069				1	1	1	1	1e+09	0	771	4.82	150.046	272
0.1225	1928.98				1	1	1	1	1e+09	0	150	3.15	152.909	334
0.1225	2852.93				1	1	1	1	1e+09	0	423	3.4	152.63	391
0.1225	3296.28				1	1	1	1	0.357	0.904605	304	5.42	125.145	391
0.1225	530.094				1	1	21	0.182609	2.7631	0.0143664	238644	18.5105	0.0336	94.3353
0.1225	2260.73				1	1	1	1	1e+09	0	210	3.05	153.343	355
0.1225	1909.62				1	2	6	0.315789	1.8054	0.21606	31487	3.905	118.684	298.575
0.1225	2845.91				1	1	4	1	0.9638	0.54461	1076	4.0925	138.565	376.5
0.1225	3358.82				1	1	1	1	0.1596	1.38701	385	4.28	127.268	397
0.1225	3109.58				1	1	3	1	1.179	0.184942	1328	3.67667	135.734	390.015
0.1225	585.232				1	1	34	0.336634	1e+09	0	145048	29.5009	88.3856	186.173
0.1225	1996.59				1	2	9	0.264706	0.6726	1.30125	34278	8.43889	112.046	297.328
0.1225	3344.35				1	1	1	1	0.3944	1.62973	370	4.77	127.165	396
0.1224	874.34				1	1	2	1	1e+09	0	1984	3.455	157.919	273.629
0.1224	3274.86	[8,8,1,4,0]-[7,0,0,0],	2.671	3274.85	1	1	2	1	0.1879	1.08551	688	3.17	134.048	398.574
0.1224	3189.47				1	1	2	1	0.3803	0.939819	735	3.48	134.132	393.365
0.1224	2105.69				1	1	1	1	0.6227	1.29139	151	3.21	130.954	323
0.1224	1331.42				1	1	1	1	1e+09	0	6512	4.34	153.954	298
0.1224	784.976				1	1	4	1	1e+09	0	4394	10.9075	154.959	265.129
0.1224	1877.11				1	1	1	1	1e+09	0	199	3.04	156.125	334
0.1224	2495.92				1	1	1	1	1e+09	0	218	4.59	153.762	370
0.1224	1350.34				1	2	12	0.0863309	2.2897	0.0382653	23940	4.0275	90.9598	236.179
0.1224	1273.75				1	1	1	1	1e+09	0	6581	4.36	154.529	295
0.1224	3068.39				1	1	1	1	0.972	0.414545	550	6.86	126.273	378
0.1224	1165.8				1	1	1	1	1e+09	0	6314	3.38	156.221	290
0.1224	1353.14				1	1	1	1	1.8342	0.492224	1479	6.31	127.608	273
0.1223	1347.29				1	1	1	1	1e+09	0	5329	3.35	156.97	302
0.1223	889.829				1	1	1	1	1e+09	0	877	3.74	156.33	273
0.1223	1771.24				1	1	4	1	1e+09	0	904	3.275	168.188	339.5
0.1223	3377.17				1	2	3	0.0202703	0.2462	0.971138	1247	5.15667	41.6322	312.501
0.1223	2733.65				1	1	4	1	1e+09	0	2564	5.07	165.525	396.5
0.1223	5333.86				1	1	2	0.4	1e+09	0	848	5.775	20.8929	371.278
0.1223	879.068				1	1	1	1	1e+09	0	858	3.66	156.997	273
0.1223	2622.9				1	1	1	1	0.8976	0.733051	236	3.44	132.89	357
0.1223	1960.12				1	2	8	0.181818	1.7409	0.252896	28596	5.60875	97.456	280.478
0.1223	3191	[8,8,1,2,1]-[9,0,0,0],	0.028	3191	1	1	4	1	0.2038	1.11552	1219	4.0175	143.382	402.71
0.1223	1627.36				1	1	7	0.777778	1e+09	0	39329	3.40286	130.445	292.838
0.1223	3338.05				1	1	1	1	0.4199	1.65862	290	3.89	132.556	401
0.1223	2742.19				1	1	1	1	0.1979	1.76316	228	5.94	129.495	361
0.1223	2088.28				1	1	1	1	1e+09	0	224	3.29	158.034	349
0.1223	3385.5				1	1	1	1	0.6315	1.84422	398	5.93	129.614	401
0.1223	3547.15				1	1	1	1	0.5487	1.67286	538	7.6	127.593	409
0.1223	915.317				1	1	1	1	1e+09	0	2910	3.39	158.75	277
0.1223	1838.07				1	1	2	1	1e+09	0	602	4.47	161.045	336.5
0.1223	3264.65				1	1	1	1	0.4203	0.858696	368	3.04	135.106	399
0.1223	929.821				1	1	1	1	1e+09	0	4100	3.23	159.851	279
0.1222	960.811				2	1	3	0.2	1e+09	0	1583	3.37667	197.473	318.544
0.1222	2830.26				1	1	1	1	0.725	0.792	250	3.5	135.036	372
0.1222	5338.19				1	1	3	0.428571	0.2093	0.35197	2197	6.33667	8.3903	400.83
0.1222	2537.62				1	1	2	1	1e+09	0	716	4.005	162.718	381.541
0.1222	553.044				1	1	33	0.540984	1e+09	0	467605	36.3021	137.556	233.348
0.1222	1964.14				1	1	1	1	1e+09	0	235	3.5	160.729	344
0.1222	2016.15				1	1	1	1	1e+09	0	378	5.61	157.505	344
0.1222	2208.74				1	1	2	1	1e+09	0	276	4.435	163.066	361.5
0.1222	1713.47				1	1	5	1	1e+09	0	1085	3.54	176.301	344.031
0.1222	4106.02				1	1	2	0.5	1e+09	0	782	5.6	48.4465	364.5
0.1222	776.453				1	1	1	1	1e+09	0	499	3.12	162.358	272
0.1222	2662.86				1	1	1	1	1e+09	0	356	3.09	162.413	389
0.1222	3503.2				1	2	2	0.015873	0.86	0.288296	988	3.485	44.8108	323.493
0.1221	2544.73				1	1	1	1	1e+09	0	286	3.13	162.737	382
0.1221	1799.19				1	1	2	1	1e+09	0	450	3.305	166.456	339.5
0.1221	1157.8				1	1	1	1	1e+09	0	5098	3.47	162.717	296
0.1221	724.155				1	1	7	0.538462	2.6167	0.0543704	16756	4.54571	54.3779	52.0216
0.1221	1572.04				1	1	3	1	1e+09	0	594	3.02667	171.037	330
0.1221	2805.7				1	1	1	1	0.4453	1.97573	206	6.1	134.558	370
0.1221	1828.16				1	1	23	0.534884	1.3488	0.71736	122571	4.86696	115.487	290.327
0.1221	3132.87				1	1	2	1	0.3688	0.982342	573	3.245	142.74	398.464
0.1221	1951.12				1	1	2	1	1.0044	0.994384	472	5.175	140.022	322.485
0.1221	2222.76				1	1	1	1	1e+09	0	253	4.85	161.697	361
0.1221	3594.56				1	1	1	1	0.0778	1.02038	638	6.68	134.654	419
0.1221	5300.3				1	1	2	0.333333	1e+09	0	603	3.99	15.4374	374.653
0.1221	3395.39				1	1	1	1	0.0232	1.2305	282	3.35	140.001	412
0.1221	4969.29				1	1	2	0.4	1e+09	0	862	3.455	31.5737	401.144
0.1221	4016.17				1	2	4	0.0701754	0.158	1.02518	18137	38.6675	13.3563	297.127
0.1221	3148.19				1	1	1	1	0.7476	0.595133	452	3.89	139.326	396
0.1221	2049.24				1	1	2	1	1.3954	0.549618	262	3.28	143.954	332.5
0.1221	3438.82				1	1	1	1	0.1703	1.01319	455	4.6	138.309	413
0.1221	1907.63				1	1	3	1	1e+09	0	804	3.95	171.233	351
0.1221	3198.66				1	1	1	1	0.1934	1.50853	293	3.55	140.197	400
0.1221	805.068				1	1	2	1	1e+09	0	10572	3.855	168.198	279.614
0.122	2206.73				1	1	2	1	1e+09	0	555	3.905	168.202	366.512
0.122	1504.7				1	1	14	0.388889	1e+09	0	33514	4.10357	74.8627	229.651
0.122	3266.07				1	1	1	1	0.3094	0.96875	288	3.1	142.018	406
0.122	1339.45				1	1	1	1	0.7075	3.04141	2077	10.12	131.456	276
0.122	2439.35				1	1	4	1	1.2312	0.5	984	3.4775	152.769	365.5
0.122	3396.36				1	1	1	1	0.2792	1.48596	463	5.97	137.941	410
0.122	804.053				1	1	1	1	1e+09	0	3648	3.4	166.647	278
0.122	2036.13				1	1	1	1	1.3623	0.589873	395	5.97	138.266	326
0.122	5353.77				1	1	6	0.222222	1e+09	0	3759	5.38	5.4054	398.811
0.122	3312.9				1	1	1	1	0.2701	1.52265	287	3.69	142.115	409
0.122	1967.36				1	1	1	1	1e+09	0	144	3.73	166.53	350
0.122	1967.66				1	2	6	0.1875	1e+09	0	7607	4.035	127.331	310.82
0.122	1749.19				1	2	7	0.155556	1e+09	0	39518	4.37143	124.231	294.176
0.122	3317.56				1	1	1	1	0.352	0.898017	353	3.42	142.826	410
0.122	3148.57				1	1	1	1	0.4165	0.926045	311	5.77	139.303	396
0.122	680.376				1	1	1	1	1e+09	0	486	3.04	168.315	272
0.122	664.536				1	1	2	1	1e+09	0	2515	3.21	171.856	274.56
0.122	854.064				1	1	1	1	1e+09	0	5402	3.05	168.547	283
0.1219	3330.77				1	1	1	1	0.3813	1.62406	266	3.82	143.007	411
0.1219	1619.16				1	1	6	1	1e+09	0	1675	4.10333	185.59	347.475
0.1219	1247.09				1	1	1	1	1e+09	0	4389	3.5	168.182	307
0.1219	1455.98				1	1	1	1	1e+09	0	260	3.05	169.232	321
0.1219	759.257				1	1	1	1	1e+09	0	2339	5.1	166.424	275
0.1219	3316.56				1	1	1	1	0.153	1.40351	228	3.22	144.888	412
0.1219	3041.07				1	1	3	1	0.5017	0.899749	1197	4.39	150.967	401
0.1219	3333.3				1	1	1	1	0.3323	1.57364	258	3.55	144.85	413
0.1219	1675.48				1	1	5	1	1e+09	0	1607	4.716	182.665	348.04
0.1219	2788.05				1	1	2	1	1e+09	0	939	3.895	173.204	407.552
0.1219	3297.16				1	1	1	1	0.2723	0.988806	268	3.92	145.091	411
0.1219	2017.61				1	2	5	0.119048	1e+09	0	15624	4.248	111.288	297.873
0.1219	1849.75				1	1	1	1	1e+09	0	210	3.26	170.821	347
0.1219	3322.14				1	1	1	1	0.0576	1.18987	237	3.21	146.542	414
0.1218	3289.95				1	1	2	1	0.126	1.13911	576	3.4	150.069	415.531
0.1218	954.056				1	1	1	1	1e+09	0	10258	5.45	168.348	289
0.1218	899.873				1	1	4	1.33333	2.1235	0.45136	1116	4.1025	233.108	350.401
0.1218	3237.03				1	1	1	1	0.3453	0.948819	254	3.06	147.819	410
0.1218	1019.6				1	1	1	1	1.6394	0.869863	584	3.65	147.285	272
0.1218	3352.35				1	1	1	1	0.3397	0.891176	340	3.44	147.67	417
0.1218	1668.74				1	1	1	1	1.3725	3.52604	5089	11.25	136.042	301
0.1218	5282.23				1	1	3	0.25	1e+09	0	2713	7.58333	3.2146	392.185
0.1218	599.042				1	1	2	1	1e+09	0	2642	4.655	174.955	273.598
0.1218	714.335				1	1	39	0.229412	1e+09	0	63966	10.4864	129.404	235.195
0.1218	2857.17				1	1	1	1	1e+09	0	548	4.76	171.368	410
0.1218	2088.46				1	1	2	1	1e+09	0	406	3.81	176.522	367.5
0.1218	872.192				1	1	7	0.538462	2.3525	0.237474	19445	4.31857	65.4287	50.1481
0.1217	983.587				1	1	1	1	1e+09	0	4452	3.03	174.517	297
0.1217	3347.08				1	1	1	1	0.2414	0.992395	263	3.01	149.996	419
0.1217	834.065				1	1	8	1	1e+09	0	16465	4.2925	199.28	312.493
0.1217	2106.21				1	1	1	1	1e+09	0	166	3.03	174.922	367
0.1217	1019.07				1	1	1	1	1.8964	0.613111	778	4.7	148.318	273
0.1217	5314.75				1	1	3	0.272727	1e+09	0	1271	5.28667	13.9425	377.044
0.1217	5396.85				1	1	4	0.25	1e+09	0	3515	7.42	9.2588	405.335
0.1217	5304.3				1	1	2	0.333333	1e+09	0	956	4.275	25.5797	415.918
0.1217	1299.42				1	1	1	1	1e+09	0	610	3.35	174.938	317
0.1217	744.059				1	1	1	1	1e+09	0	5740	3.24	175.367	283
0.1217	1335.78				2	1	8	0.0784314	1e+09	0	3570	5.3925	200.894	345.211
0.1217	3901.24				1	1	7	0.269231	0.1407	0.789395	45007	6.02714	4.2301	299.128
0.1217	1997.09				1	2	6	0.193548	1.2088	0.764789	43998	8.14	107.364	292.677
0.1217	1113.14				1	1	1	1	1e+09	0	4771	10.87	164.486	295
0.1217	532.181				1	1	1	1	1e+09	0	323	3.11	176.502	271
0.1217	801.264				1	1	1	1	1e+09	0	5814	3.06	176.82	288
0.1217	545.975				1	1	75	0.326087	1e+09	0	351405	58.4268	221.844	317.198
0.1217	1212.77				1	1	2	1	1e+09	0	5050	5.585	176.794	313.484
0.1216	895.083				1	1	2	1	1e+09	0	10050	3.385	180.483	297.479
0.1216	1887.61				1	1	1	1	1e+09	0	325	4.83	174.474	353
0.1216	2046.15				1	1	3	0.75	1e+09	0	3074	3.83667	126.699	315.054
0.1216	1419.2				1	1	1	1	1e+09	0	289	4.22	175.512	325
0.1216	1464.52				1	1	1	1	1e+09	0	225	3.46	176.702	329
0.1216	796.644				1	1	6	1	1e+09	0	41870	4.93833	194.144	305.037
0.1216	577.882				1	1	1	1	1e+09	0	780	4.87	174.668	272
0.1216	1452.21				1	1	3	1	1e+09	0	825	4.16333	183.466	335
0.1216	561.255				1	1	1	1	1e+09	0	714	4.46	175.699	272
0.1216	664.37				1	1	1	1	1e+09	0	4767	5.55	174.307	277
0.1216	1158.44				1	1	1	1	1e+09	0	2514	3.31	177.677	311
0.1216	2567.69				1	1	1	1	0.7374	0.923497	183	3.88	152.314	373
0.1216	994.555				1	1	1	1	1e+09	0	5127	21.87	149.838	273
0.1216	923.407				1	1	19	0.413043	1e+09	0	41815	4.10316	111.12	229.871
0.1216	979.798				1	1	1	1	0.9011	1.62988	589	6	149.752	272
0.1216	1056.83				1	1	3	1	1e+09	0	5227	3.34	185.788	312.812
0.1216	1349.44				1	1	1	1	1e+09	0	213	3.02	178.837	324
0.1216	665.53				1	1	4	1	1e+09	0	38239	5.31	187.815	290.581
0.1216	1574.73				1	1	5	1	1e+09	0	2187	6.418	188.842	347.971
0.1216	2216.32				1	1	1	1	1e+09	0	164	3.16	179.096	378
0.1216	2710.6				1	1	2	0.666667	0.911	0.671601	6520	4.19	81.2016	310.748
0.1216	1453.16				1	1	3	1	1e+09	0	669	3.26	186.407	338
0.1216	2086.34				1	1	2	1	1.3649	0.559767	686	5.015	155.654	346.5
0.1216	1418.61				1	1	5	1	1e+09	0	2106	6.118	189.549	339.001
0.1216	1870.6				1	1	12	0.75	1e+09	0	3365	4.215	161.538	339.01
0.1216	531.612				1	1	1	1	1e+09	0	880	3.76	178.537	273
0.1215	573.881				1	1	4	1	1e+09	0	10046	11.255	178.718	275.802
0.1215	2059.34				1	1	2	1	0.6179	2.55738	366	7.74	152.328	341.5
0.1215	1138.81				1	1	3	1	1.6173	0.826571	17366	4.30333	161.922	294.027
0.1215	672.202				1	1	2	1	1e+09	0	22756	6.34	180.321	283.5
0.1215	1954.16				1	1	1	1	0.991	1.00606	165	3.5	156.348	339
0.1215	980.314				1	1	1	1	1e+09	0	4615	3.02	181.72	304
0.1215	5191.95				1	1	2	0.333333	0.2713	0.494141	913	7.265	2.7761	380.598
0.1215	1331.09				1	1	1	1	1e+09	0	533	6.16	176.974	321
0.1215	1792.82				1	1	3	1	1e+09	0	534	4.90667	186.35	359
0.1215	2675.87				1	1	3	0.428571	1e+09	0	17795	3.70333	58.7792	286.172
0.1215	1968.83				1	1	1	1	1e+09	0	172	3.34	181.439	365
0.1215	2518.12				1	1	5	1	1e+09	0	1892	3.338	196.36	413.974
0.1215	1782.91				1	1	1	1	1e+09	0	183	3.13	181.964	354
0.1215	1481.59				1	1	6	1	2.1449	0.111111	1713	4.29667	174.262	327.618
0.1215	3232.25				1	2	2	0.015625	0.4117	0.885063	637	3.655	63.9424	325.827
0.1215	1523.97				1	1	4	1	1e+09	0	1146	4.43	191.411	347.394
0.1214	1515.31				1	1	2	1	1e+09	0	450	3.27	186.054	341.5
0.1214	1391.61				1	1	4	1	1e+09	0	857	3.115	193.707	341.484
0.1214	3494.33				1	1	5	0.714286	0.4193	0.733837	2381	7.094	102.007	380.139
0.1214	1666.78				1	1	1	1	1e+09	0	209	3.09	183.164	348
0.1214	1709.2				1	1	3	0.75	1e+09	0	19824	4.21333	132.8	300.266
0.1214	1239.42				1	1	3	1	1e+09	0	1228	5.95333	186.614	324.957
0.1214	1090.1				1	1	1	1	1e+09	0	1548	3.03	183.915	313
0.1214	994.305				1	1	1	1	1e+09	0	27045	15.35	165.853	289
0.1214	1433.51				1	1	3	1	1e+09	0	631	3.05667	191.636	342.011
0.1214	1240.9				1	1	5	1	1e+09	0	1138	3.37	198.57	337.004
0.1214	5272.48				1	1	5	0.178571	1e+09	0	2686	6.158	7.7032	380.663
0.1214	875.348				1	1	1	1	1e+09	0	5184	3.3	184.227	300
0.1214	1434.74				1	1	1	1	1e+09	0	199	3.02	184.549	335
0.1214	2169.31				1	1	3	1	1.5804	0.298805	681	3.31	167.063	363.053
0.1214	1227.87				1	1	1	1	1e+09	0	345	3.98	183.374	321
0.1214	1255.64				1	1	1	1	1e+09	0	226	3.2	184.652	324
0.1214	1712.69				1	1	3	1	1e+09	0	639	3.12667	192.318	360
0.1214	1207.69				1	1	1	1	1e+09	0	290	3.35	184.624	321
0.1214	2726.78				1	1	6	1	1.1404	0.433333	2094	3.50333	178.789	409.338
0.1214	1515.11				1	1	1	1	1e+09	0	250	3.62	184.567	340
0.1213	1036.14				1	1	18	0.947368	2.4782	0.0219168	14059	10.8456	200.291	326.031
0.1213	1466.42				1	1	2	1	1e+09	0	702	5.1	186.085	338.5
0.1213	1336.78				1	1	2	1	1e+09	0	582	4.455	187.094	331.473
0.1213	573.033				1	1	4	1	1e+09	0	26758	4.47	195.281	292.312
0.1213	1493.7				1	1	1	1	1e+09	0	345	5.07	182.893	337
0.1213	1090.52				1	1	5	1	1e+09	0	1010	3.094	200.888	330
0.1213	1439.28				1	1	1	1	1e+09	0	192	3.01	186.268	337
0.1213	5370.88				1	1	2	0.25	1e+09	0	1679	6.95	13.4606	407.927
0.1213	5186.76				1	1	6	0.2	1e+09	0	3996	5.61333	19.2321	402.284
0.1213	998.548				1	1	1	1	1e+09	0	4616	4.5	184.59	308
0.1213	1035.35				1	1	2	1	1e+09	0	1970	3.685	189.808	315.5
0.1213	1113.51				1	1	2	1	1e+09	0	21283	11.17	178.94	309.477
0.1213	2601.38				1	1	3	1	1e+09	0	1017	3.89667	193.225	416
0.1213	3464.37				1	1	2	0.666667	0.4963	0.673246	536	4.38	88.5759	364.851
0.1213	1426.67				1	1	1	1	1e+09	0	213	3.12	187.049	337
0.1213	1632.54				1	1	2	1	1e+09	0	610	4.51	188.786	351.5
0.1213	971.828				1	1	1	1	1e+09	0	3264	3.23	187.246	309
0.1213	1581.78				1	1	2	1	1e+09	0	554	5.83	186.934	346.5
0.1213	504.225				1	1	3	1	1e+09	0	3450	15.2867	176.237	269.002
0.1213	1299.1				1	1	5	1	1e+09	0	1135	3.348	201.957	344
0.1213	1513.95				1	1	1	1	1e+09	0	312	4.5	185.638	341
0.1213	1040.8				1	1	4	1	1e+09	0	1168	4.025	197.471	323.5
0.1213	2351.34				1	1	3	1	1.2302	0.549223	579	3.80333	169.726	377
0.1213	1191.94				1	1	1	1	1e+09	0	3723	9.24	178.601	314
0.1213	1553.76				1	1	5	1	1e+09	0	1155	3.476	202.17	360
0.1213	1107.09				1	1	1	1	1e+09	0	457	3.25	187.861	318
0.1213	1108.46				1	1	4	1	1e+09	0	978	3.7125	198.288	328.512
0.1212	3375.74				1	1	2	0.666667	1e+09	0	844	4.315	114.298	385.078
0.1212	974.565				1	1	1	1	1e+09	0	3006	3.35	188.077	310
0.1212	1428.38				1	1	5	1	1e+09	0	1105	3.258	202.943	353
0.1212	1535.81				1	1	4	1	1e+09	0	1148	4.2225	197.783	354.5
0.1212	1382				1	1	2	1	1e+09	0	422	3.065	192.319	339.5
0.1212	2108.41				1	1	1	1	0.2342	1.67832	143	4.07	162.786	355
0.1212	4080.35				1	1	3	0.272727	0.0783	0.910284	4522	6.28	1.785	312.677
0.1212	3445.87				1	1	2	0.666667	0.3948	0.784861	645	5.65	88.6502	363.778
0.1212	1353.95				1	1	3	1	1e+09	0	633	3.07333	196.557	342
0.1212	573.738				1	1	1	1	1e+09	0	1875	9.86	178.925	276
0.1212	1074.45				1	1	2	1	1e+09	0	640	3.505	192.384	320.5
0.1212	1064.85				1	1	1	1	1e+09	0	546	3	189.48	317
0.1212	1099.11				1	1	1	1	1e+09	0	355	3.08	189.356	319
0.1212	576.002				1	1	6	1	2.6792	0.0731282	80660	25.0817	152.075	249.29
0.1212	1770.7				1	1	2	1	1e+09	0	598	4.4	191.221	362.5
0.1212	2470.05				1	1	1	1	1e+09	0	262	4.54	187.367	402
0.1212	1118.82				1	1	2	1	1e+09	0	510	3.54	192.634	323.5
0.1212	894.085				1	1	1	1	1e+09	0	4740	3.61	189.066	306
0.1212	1395.55				1	1	3	1	1e+09	0	690	3.42	196.978	345
0.1212	660.874				1	1	1	1	1e+09	0	13365	7.02	184.524	287
0.1212	543.192				1	1	1	1	1e+09	0	6482	3.44	189.819	285
0.1212	1330.1				1	1	2	1	1.7075	0.631568	6129	4.555	167.478	311.442
0.1212	1529.81				1	1	1	1	1e+09	0	240	3.53	189.655	346
0.1212	5210.17				1	1	2	0.181818	1e+09	0	616	3.76	7.0811	377.422
0.1212	1080.59				1	1	1	1	1e+09	0	354	3.07	190.504	319
0.1212	1602.59				1	1	3	1	1e+09	0	849	4.13333	196.316	357.173
0.1212	1501.48				1	1	2	1	1e+09	0	542	3.975	192.911	347.5
0.1212	3933.85				1	1	8	0.222222	0.0004	0.911897	49025	4.69	14.279	291.101
0.1212	1073.37				1	1	1	1	1e+09	0	355	3.07	190.951	319
0.1212	5174.32				1	1	6	0.1875	1e+09	0	3997	5.625	20.914	403.195
0.1212	1188.39				1	1	2	1	1e+09	0	438	3.34	194.321	329.5
0.1211	1112.15				1	1	3	1	1.1801	1.2784	15325	6.29	169.578	300.031
0.1211	1396.56				1	1	2	1	1e+09	0	464	3.385	194.416	342.5
0.1211	2689.23				1	1	3	0.5	1.2692	0.325077	13016	3.25	60.5487	288.77
0.1211	983.819				1	1	5	1	1e+09	0	1414	4.24	204.383	326.88
0.1211	1708.41				1	1	3	1	1.4129	0.718876	747	3.61333	173.583	341
0.1211	604.169				1	1	21	0.182609	1e+09	0	145346	10.6952	71.9373	27.0239
0.1211	1425.55				1	1	7	1	1e+09	0	3250	6.78286	208.203	358.084
0.1211	1926.81				1	1	1	1	1e+09	0	182	4.17	190.043	371
0.1211	1374.46				1	1	45	0.454545	2.264	0.050724	21323	6.32067	201.244	347.958
0.1211	1571.22				1	1	3	1	1.7224	0.484507	1065	5.42667	171.088	330
0.1211	1523.58				1	1	1	1	1e+09	0	244	3.55	191.041	347
0.1211	1492.77				1	1	1	1	1e+09	0	263	3.91	190.951	345
0.1211	1508.47				1	1	4	1	1e+09	0	892	3.26	203.42	358.442
0.1211	568.175				1	1	2	1	1e+09	0	5110	17.065	175.141	271.871
0.1211	3521.6				1	1	3	0.75	1e+09	0	2096	5.29	139.958	419.781
0.1211	1303.82				1	1	4	1	1e+09	0	900	3.82	203.165	345.5
0.1211	1139.14				1	1	1	1	0.6821	1.76164	6079	7.09	162.874	295
0.1211	1727.01				1	1	1	1	1e+09	0	204	3.05	193.43	362
0.1211	1063.86				1	1	1	1	1e+09	0	356	3.67	192.541	320
0.1211	1842.98				1	1	1	1	1.26	0.79803	203	4.32	167.241	343
0.1211	525.174				1	1	3	1	1e+09	0	4937	20.82	173.909	267.973
0.1211	545.321				1	1	1	1	1e+09	0	12786	7.22	187.687	283
0.121	1537.29				1	1	2	1	1e+09	0	504	3.75	196.692	353.5
0.121	879.948				1	1	7	1	1e+09	0	15830	13.3157	200.928	316.986
0.121	1324.13				1	1	3	1	1e+09	0	627	3.09333	201.406	345
0.121	2017.11				1	2	5	0.0714286	1.87	0.0925685	26445	4.734	98.667	285.221
0.121	1715.92				1	1	1	1	1e+09	0	207	3.1	194.117	362
0.121	3504.46				1	1	4	0.8	0.2786	1.42615	2611	7.86	128.1	406.861
0.121	1693.71				1	1	2	1	1e+09	0	458	3.27	197.994	364.5
0.121	1034.86				1	1	1	1	1e+09	0	456	3.95	193.339	319
0.121	1727.86				1	1	2	1	1e+09	0	580	4.125	196.877	365.5
0.121	1154.42				1	1	3	1	1e+09	0	1023	5.22	198.927	332
0.121	1637.17				1	1	1	1	1e+09	0	215	3.13	195	358
0.121	1045.24				1	1	1	1	1e+09	0	542	4.7	192.695	319
0.121	1337.07				1	1	1	1	1e+09	0	241	3.51	194.603	339
0.121	1689.63				1	1	3	0.6	1e+09	0	7243	4.62333	109.623	275.875
0.121	1286.75				1	1	3	1	1e+09	0	933	4.52667	200.723	342
0.121	2000.12				1	2	2	0.0714286	1e+09	0	8047	5.78	111.385	296.886
0.121	2950.48				1	2	2	0.111111	0.7064	0.744755	459	3.84	98.8791	343.296
0.121	1316.4				1	1	3	1	1e+09	0	927	4.55667	200.885	344
0.121	1054.35				1	1	1	1	1e+09	0	440	5.55	192.131	319
0.121	4968.69				1	1	2	0.153846	1e+09	0	612	4.36	5.3569	364.176
0.121	1777.38				1	1	1	1	1e+09	0	213	3.02	196.307	368
0.121	1628.92				1	1	2	1	1e+09	0	682	4.985	197.011	359.5
0.121	1749.67				1	2	2	0.0909091	1e+09	0	8463	3.23	120.427	290.402
0.121	3915.22				1	1	2	0.285714	0.2348	1.15728	10781	3.77	12.4397	291.785
0.121	954.822				1	1	2	1	1e+09	0	604	3.295	199.801	320.5
0.121	1907.11				1	2	9	0.107143	0.9049	1.11798	31662	5.88	122.368	302.103
0.121	1537.07				1	1	2	1	1.6768	0.548872	577	4.4	173.732	330.527
0.121	5385.63				1	1	4	0.108108	1e+09	0	2525	5.5525	1.2688	394.112
0.121	1726.5				1	1	5	1	1.997	0.124818	1370	5.44	183.462	352
0.121	1779.17				1	2	3	0.032967	1e+09	0	11251	3.25667	111.499	283.303
0.1209	1532.33				1	1	6	1	1.7995	0.428781	1362	4.3	188.999	345.5
0.1209	501.169				1	1	2	0.285714	1e+09	0	3103	3.83	37.0444	55.5314
0.1209	1548.99				1	1	1	1	1e+09	0	225	3.35	196.466	354
0.1209	2075.41				1	1	2	1	1.1055	0.825137	366	3.605	175.332	365.5
0.1209	1669.72				1	1	3	0.75	1e+09	0	6365	3.55667	147.023	312.041
0.1209	1350.46				2	1	3	0.0545455	1.5425	0.785401	7589	8.40667	169.624	314.85
0.1209	2161.73				1	1	24	0.631579	1.5091	0.374292	9485	5.74958	170.14	365.66
0.1209	1112.88				1	1	1	1	1e+09	0	343	5.02	194.502	325
0.1209	5145.65				1	1	4	0.2	1e+09	0	2447	5.045	24.0002	404.503
0.1209	2892.66				1	1	2	0.666667	1.1671	0.315668	434	3.145	101.167	342
0.1209	573.177				1	1	1	1	1e+09	0	5584	3.78	196.96	294
0.1209	1098.39				1	1	2	1	1e+09	0	474	3.61	200.9	330.5
0.1209	2027.61				1	2	5	0.0694444	0.9896	0.967224	5186	6.836	98.4884	285.694
0.1209	574.022				1	1	1	1	1e+09	0	5056	3.35	197.908	295
0.1209	1943.64				1	1	2	1	0.6766	1.32624	2519	29.285	137.394	319.393
0.1209	570.453				1	1	1	1	1e+09	0	11023	11.91	185.129	282
0.1209	1478.89				1	1	2	1	1e+09	0	492	3.615	201.312	354.5
0.1209	930.821				1	1	1	1	1e+09	0	645	3.55	197.788	317
0.1209	981.596				1	1	1	1	1.6641	0.865984	12394	6.93	168.641	291
0.1209	1724.51				1	1	2	1	1e+09	0	442	3.285	202.028	370.443
0.1209	5367.97				1	1	3	0.142857	1e+09	0	2369	6.65667	5.707	399.993
0.1209	1126.88				1	1	1	1	1e+09	0	216	3.28	198.634	330
0.1209	1291.37				1	1	5	1	1e+09	0	2008	5.924	209.488	351.051
0.1209	1281.65				1	1	3	1	1e+09	0	819	4.01667	205.091	346.051
0.1209	1251.76				1	1	3	1	1e+09	0	717	3.53667	205.892	345
0.1209	1981.75				1	1	1	1	1e+09	0	206	3.46	198.638	383
0.1209	1067.48				1	1	2	1	1e+09	0	591	4.515	200.731	328.415
0.1209	2910.68				1	1	2	1	0.8695	0.603419	1935	5.165	175.432	66.5178
0.1209	1793.13				1	1	1	1	1e+09	0	150	5.05	196.331	369
0.1209	5287.01				1	1	2	0.142857	1e+09	0	968	4.07	6.7241	395.991
0.1209	3485.72				1	1	2	0.666667	0.4632	0.694661	669	6.35	97.9078	375.507
0.1209	1531.32				1	1	1	1	1e+09	0	205	3.01	199.562	356
0.1209	1120.5				1	1	1	1	1e+09	0	2955	12.54	185.03	316
0.1209	1509.62				1	1	2	1	1e+09	0	500	3.64	202.407	357.5
0.1208	1142.82				1	1	3	1	1e+09	0	690	3.34667	206.685	339.039
0.1208	1375.21				1	1	5	1	1e+09	0	1130	3.316	214.239	361
0.1208	1903.62				1	1	2	1	1.5881	0.436734	724	5.28	175.969	355.488
0.1208	1710.8				1	1	5	1	1.9233	0.207166	1535	4.496	188.435	356
0.1208	987.079				1	1	1	1	1e+09	0	289	3.7	199.301	322
0.1208	1608.11				1	1	6	0.666667	1.6762	0.510501	14222	6.27333	114.097	275.295
0.1208	1051.2				1	1	4	1	1e+09	0	1276	4.7975	208.901	335.575
0.1208	1718.94				1	1	2	1	1.6137	0.51227	652	5.44	176.43	344.5
0.1208	572.029				1	1	1	1	1e+09	0	4736	3.16	201.031	298
0.1208	1749.89				1	1	2	1	1e+09	0	667	4.53	202.549	372.538
0.1208	1250.83				1	1	1	1	1e+09	0	263	3.83	199.95	339
0.1208	1531.72				1	1	7	1	1.3824	0.846189	1622	4.76143	196.609	353.072
0.1208	1164.09				1	1	4	0.8	2.2321	0.197901	3765	5.565	138.939	272.612
0.1208	810.46				1	1	2	1	1e+09	0	2262	4.14	203.666	315.416
0.1208	743.059				1	1	1	1	1e+09	0	5754	4.58	199.429	307
0.1208	1206.45				1	1	1	1	1e+09	0	207	3.01	201.701	338
0.1208	1689.84				1	1	1	1	1e+09	0	217	3.08	201.734	368
0.1208	802.657				1	1	1	1	1e+09	0	1620	3.17	201.734	313
0.1208	2063.68				1	1	2	1	0.9511	0.986014	524	5.625	177.286	366.727
0.1208	986.099				1	1	1	1	1e+09	0	245	3.47	201.362	324
0.1208	575.312				1	1	1	1	2.0331	0.719533	1198	3.62	176.828	274
0.1208	1714.25				1	1	2	1	1e+09	0	742	5.125	202.721	370.5
0.1208	1332.06				1	1	1	1	0.3619	1.97611	4940	10.88	165.914	310
0.1208	1445.8				1	1	2	1	1e+09	0	486	3.56	205.363	356.5
0.1207	1360.79				1	1	2	0.666667	1e+09	0	3558	3.79	129.391	275.258
0.1207	1380.38				1	1	4	1	1e+09	0	1596	5.8075	209.419	356.5
0.1207	1107.32				1	1	1	1	1e+09	0	233	3.57	201.847	332
0.1207	1056				1	1	1	1	1e+09	0	319	4.76	200.028	327
0.1207	1714.98				1	1	2	1	1e+09	0	539	3.625	205.641	373.466
0.1207	1806.11				1	1	7	0.583333	1.6541	0.424107	6970	11.0543	93.9151	267.389
0.1207	2301.21				1	1	2	1	1e+09	0	520	4.645	204.333	408.5
0.1207	923.326				1	1	6	1	1e+09	0	1520	3.68333	220.614	339.361
0.1207	1494.03				1	1	5	1	1.9239	0.325348	2516	7.308	186.962	341.089
0.1207	2951.05				1	1	2	0.5	1e+09	0	926	7.04	87.1249	331.578
0.1207	1055.61				1	1	2	1	1e+09	0	604	4.635	204.581	331.528
0.1207	2058.7				1	1	1	1	1.2288	0.711009	218	3.1	178.867	368
0.1207	2044.54				1	1	2	0.166667	1e+09	0	1006	3.21	17.4594	170.795
0.1207	1231.98				1	1	3	1	1e+09	0	747	3.65	210.119	348
0.1207	3501.81				1	1	2	0.666667	1e+09	0	1416	5.73	127.507	406.103
0.1207	1482.46				1	1	3	1	1.8527	0.402863	924	4.49333	184.649	338.058
0.1207	1600.82				1	1	3	1	1e+09	0	960	4.42	209.253	370
0.1207	1506.66				1	1	4	1	1.5064	0.735947	1237	4.55	188.524	343.433
0.1207	1868.13				1	2	5	0.119048	1.7264	0.317823	25823	4.82	119.413	296.732
0.1207	1053.86				1	1	1	1	1e+09	0	289	4.43	202.161	329
0.1207	779.849				1	1	1	1	1e+09	0	1296	3.22	204.148	314
0.1207	5295.55				1	1	4	0.111111	1e+09	0	1997	4.79	10.8467	400.643
0.1207	1606.64				1	1	2	1	1.6147	0.572785	632	4.615	181.392	342.5
0.1207	560.035				1	1	1	1	1e+09	0	4826	3.03	204.775	301
0.1207	1382.88				1	1	2	1	1e+09	0	590	4.385	206.264	353.5
0.1207	1145.16				1	1	3	1	1e+09	0	704	3.46	211.413	343.912
0.1207	1774.62				1	1	1	1	1e+09	0	239	3.18	204.478	376
0.1207	802.264				1	1	1	1	1e+09	0	1139	3.69	203.758	315
0.1207	1026.6				1	1	1	1	1e+09	0	333	4.96	201.851	327
0.1207	3005.81				1	1	3	0.75	0.9837	0.437126	903	4.81667	128.19	376.038
0.1207	1131.84				1	1	1	1	1e+09	0	356	5.42	201.326	333
0.1207	1042.16				1	1	2	1	1e+09	0	436	3.31	208.386	334.5
0.1207	1733.23				1	1	1	1	1e+09	0	237	3.18	205.044	374
0.1206	524.25				1	1	23	1	2.7495	0.0311712	5333922	243.522	49.0868	44.9199
0.1206	5390.44				1	1	2	0.111111	1e+09	0	990	4.465	5.1779	390.501
0.1206	1756.09				1	1	1	1	1e+09	0	463	6.41	200.627	371
0.1206	1092.34				1	1	2	1	1e+09	0	454	3.305	209.275	338.5
0.1206	678.314				1	1	21	0.238636	1e+09	0	28484	10.431	96.203	199.761
0.1206	1987.63				2	1	3	0.103448	0.7889	1.1899	1078	7.83333	190.54	375.266
0.1206	1424.11				1	1	1	1	1e+09	0	220	3.23	206.208	356
0.1206	5175.96				1	1	5	0.208333	0.0002	0.231441	2727	4.74	14.3824	396.765
0.1206	760.452				1	1	1	1	1e+09	0	998	3.24	206.35	315
0.1206	1698.07				1	1	2	1	1e+09	0	832	5.6	206.724	373.5
0.1206	988.465				1	1	1	1	1e+09	0	232	3.55	206.215	329
0.1206	553.915				1	1	1	1	1e+09	0	5003	3.2	207.154	303
0.1206	797.044				1	1	1	1	1e+09	0	1068	5.17	204.082	315
0.1206	1628.18				1	2	3	0.0714286	1e+09	0	3479	3.38667	130.38	292.823
0.1206	960.551				1	1	4	1	1e+09	0	860	3.1225	218.446	339.5
0.1206	1948.63				1	2	4	0.117647	1.7494	0.250749	41301	7.085	115.771	298.08
0.1206	542.241				1	1	22	0.181818	1e+09	0	43557	13.5073	84.4598	179.582
0.1206	1522.39				1	1	5	0.833333	1e+09	0	1461	4.266	182.83	338.715
0.1206	5301.49				1	1	6	0.107143	1e+09	0	3032	5.96333	18.9737	371.191
0.1206	4991.72				1	1	2	0.333333	0.2109	0.543478	938	4.02	34.2195	405.18
0.1206	1407.45				1	1	3	1	1e+09	0	663	3.17333	215.241	364
0.1206	1587.13				1	1	1	1	1e+09	0	265	3.69	207.102	367
0.1205	1329.92				1	1	4	1	1e+09	0	980	3.58	218.547	362.5
0.1205	948.826				1	2	12	0.134831	1e+09	0	88344	6.36083	176.979	297.307
0.1205	554.208				1	1	6	0.0769231	1e+09	0	59842	13.8583	2.1454	98.0093
0.1205	768.255				1	1	3	1	1e+09	0	789	3.71667	214.906	324.039
0.1205	1027.61				1	1	5	1	1e+09	0	1630	4.802	220.892	346.104
0.1205	1138.62				1	1	2	1	1e+09	0	432	3.21	212.406	344.5
0.1205	1122.48				1	1	3	0.75	1e+09	0	36204	28.83	121.285	252.378
0.1205	1016.84				1	1	4	1	2.1198	0.390962	14927	8.14	188.606	313.15
0.1205	1764.42				1	1	3	1	1.5051	0.595972	705	4.47667	190.2	361.089
0.1205	2624.45				1	1	2	1	0.7189	0.910864	682	4.035	187.424	411.629
0.1205	900.858				1	1	1	1	1e+09	0	300	4.38	207.646	325
0.1205	1207.81				1	1	1	1	1e+09	0	211	3.1	209.617	346
0.1205	1762.12				1	1	7	1	1.5038	0.59854	2753	7.02429	201.462	372.208
0.1205	795.452				1	1	2	1	1e+09	0	531	3.675	212.614	323.433
0.1205	3910.32				1	1	8	0.25	0.7259	1.6511	1369	4.9175	37.9271	341.848
0.1205	1440.21				1	1	1	1	1e+09	0	377	5.48	206.209	357
0.1205	1100.47				1	1	2	1	1e+09	0	501	3.66	212.834	342.563
0.1205	1069.68				1	1	2	1	1e+09	0	706	5.13	210.68	338.5
0.1205	1464.19				1	1	3	1	1.285	0.980556	720	4.62	190.723	343
0.1205	1542.52				1	1	4	1	1.9626	0.260062	1292	4.775	194.367	351.5
0.1205	944.308				1	1	1	1	1e+09	0	261	4	208.952	329
0.1205	967.322				1	1	1	1	1e+09	0	197	3.03	210.526	332
0.1205	1705.59				1	1	1	1	1e+09	0	367	4.84	207.758	375
0.1205	5331.61				1	1	2	0.125	1e+09	0	1800	7.31	9.243	401.275
0.1205	1093.57				1	1	1	1	1e+09	0	392	5.89	206.699	336
0.1204	1321.07				1	1	1	1	1e+09	0	272	4.04	209.595	353
0.1204	969.065				1	1	2	1	1e+09	0	1190	8.96	205.92	327.503
0.1204	3709.53				1	1	2	0.333333	0.3337	0.701493	346	3.38	38.4633	329.936
0.1204	943.691				1	1	1	1	1e+09	0	220	3.37	210.991	331
0.1204	595.902				1	1	1	1	1e+09	0	2743	3.06	211.551	310
0.1204	1677.64				1	1	1	1	1e+09	0	240	3.09	211.491	377
0.1204	1047.72				1	1	1	1	1e+09	0	212	3.08	211.542	338
0.1204	1649.09				2	1	2	0.181818	1e+09	0	772	3.23	241.429	405.168
0.1204	1734.93				1	1	1	1	1e+09	0	425	5.46	207.939	377
0.1204	1321.41				1	1	9	0.5625	1e+09	0	48786	4.58333	140.83	284.255
0.1204	5262.96				1	1	2	0.117647	1e+09	0	1413	5.79	10.9203	398.696
0.1204	1512.91				1	1	1	1	1e+09	0	235	3.28	211.702	367
0.1204	1044.22				1	1	1	1	1e+09	0	965	13.05	196.759	323
0.1204	1490.61				1	1	1	1	1.4414	0.809717	247	3.57	187.085	341
0.1204	1434.05				1	1	2	1	1e+09	0	604	4.315	214.092	364.5
0.1204	927.128				1	1	3	1	1e+09	0	1105	5.58667	215.959	334.941
0.1204	2012.07				1	1	1	1	20.3379	22.3032	1883	67.29	89.7578	276
0.1204	1751.77				1	1	1	1	1.2886	0.819383	227	3.3	187.895	358
0.1204	956.463				1	1	1	1	1e+09	0	226	3.44	212.199	333
0.1204	1749.49				1	1	5	1	2.0202	0.089008	1865	5.176	200.036	370
0.1204	1589.47				1	1	1	1	1e+09	0	271	3.71	211.956	372
0.1204	2061.08				1	1	4	0.8	1e+09	0	646	3.6275	177.739	367.019
0.1204	1384.88				1	1	1	1	1e+09	0	237	3.48	212.64	360
0.1204	5144.52				1	1	2	0.153846	1e+09	0	1070	4.425	22.6243	403.058
0.1204	1733.01				1	1	1	1	1.5207	0.59761	251	3.66	188.058	357
0.1204	944.47				1	1	4	1	1e+09	0	1203	4.4025	222.602	342.66
0.1204	1446.31				1	1	3	1	1e+09	0	978	4.50667	218.832	370
0.1204	1029.85				1	1	1	1	1.8789	0.624709	1716	4.16	187.649	313
0.1204	1081.15				1	1	1	1	1e+09	0	270	3.89	212.469	341
0.1204	973.075				1	1	3	1	1e+09	0	1003	5.67333	217.14	338.971
0.1204	1156.01				1	1	3	1	1e+09	0	795	3.93333	219.821	352.992
0.1204	1055.19				1	1	6	1	1e+09	0	1437	3.505	231.573	358.495
0.1204	1311.95				1	1	1	1	1e+09	0	236	3.47	213.161	356
0.1204	4037.24				1	1	6	0.222222	0.4079	1.26347	36868	9.80333	21.706	290.083
0.1204	1256.31				1	1	2	1	1e+09	0	452	3.305	217.152	356.542
0.1204	1620.34				1	1	2	1	1e+09	0	510	3.07	217.543	379.5
0.1203	573.328				1	1	1	1	2.5073	0.246423	2796	11.93	175.951	273
0.1203	559.177				1	1	7	0.777778	1e+09	0	37478	3.96571	185.294	281.466
0.1203	1468.18				1	1	2	1	1e+09	0	520	3.585	216.976	369.5
0.1203	895.951				1	1	12	0.164384	1e+09	0	38696	14.8767	47.7082	69.3415
0.1203	574.328				1	1	2	1	1e+09	0	2548	3.57	217.308	314.42
0.1203	1714.53				1	1	1	1	1e+09	0	428	5.17	211.204	379
0.1203	990.649				1	1	1	1	1e+09	0	239	3.52	214.08	337
0.1203	1735.8				1	1	4	1	1.623	0.493767	1444	5.0625	198.385	367.5
0.1203	1487.87				1	1	2	1	1e+09	0	704	4.85	215.755	369.5
0.1203	1399.84				1	1	1	1	1e+09	0	219	3.18	214.713	363
0.1203	977.103				1	1	3	1	1e+09	0	675	3.32333	221.902	343.982
0.1203	1753.43				1	1	2	1	1.4251	0.681979	566	4.94	191.292	361.5
0.1203	2179.74				1	1	39	0.39	1.6297	0.243789	13555	4.28795	190.646	387.282
0.1203	1397.98				1	1	1	1	1e+09	0	224	3.24	214.828	363
0.1203	1883.61				1	1	2	1	1e+09	0	1047	4.1	217.231	395.509
0.1203	864.334				1	1	6	0.6	1e+09	0	102820	29.1433	105.767	9.32229
0.1203	578.901				1	1	1	1	1e+09	0	2044	3.62	214.605	312
0.1203	1378.89				1	1	2	1	1e+09	0	740	5.44	215.511	362.5
0.1203	990.807				1	1	1	1	1e+09	0	230	3.35	215.07	338
0.1203	907.949				1	1	5	1	1e+09	0	1317	3.87	229.256	347.05
0.1203	1685.91				2	1	6	0.0857143	1.4667	0.677389	1920	3.91667	213.034	379.056
0.1203	986.638				1	1	6	1	1e+09	0	1658	4.05833	232.816	355.488
0.1203	775.254				1	1	3	1	1e+09	0	975	4.96	220.382	329.95
0.1203	1059.11				1	1	1	1	1.872	0.615542	489	3.48	190.835	318
0.1203	1479.4				1	1	1	1	1e+09	0	232	3.2	215.78	369
0.1203	5396.28				1	1	2	0.125	1e+09	0	1992	8.39	12.7063	408.747
0.1203	1557.2				1	1	1	1	1e+09	0	237	3.18	215.957	374
0.1203	956.273				1	1	2	1	1e+09	0	448	3.235	219.711	340.5
0.1203	963.984				1	1	1	1	1e+09	0	238	3.5	215.733	337
0.1203	1305.36				1	1	2	1	1e+09	0	602	4.43	218.07	360.5
0.1203	571.315				1	1	1	1	2.134	0.620855	2292	14.32	175.076	272
0.1202	919.001				1	1	3	1	1e+09	0	720	3.49	223.521	342
0.1202	1658.34				1	1	2	1	1.7535	0.405722	769	5.615	192.187	356.499
0.1202	1967.17				1	2	2	0.0869565	1.4479	0.542105	4303	3.93	114.485	297.943
0.1202	1347.12				1	1	1	1	1e+09	0	201	3	216.981	362
0.1202	1045.35				1	1	2	1	1e+09	0	456	3.325	220.189	346.5
0.1202	572.17				1	1	1	1	1.8307	0.923691	6015	4.18	191.023	288
0.1202	5347.41				1	1	2	0.0869565	1e+09	0	1386	6.07	8.5124	401.524
0.1202	1250.27				1	1	5	1	1e+09	0	1535	4.27	230.081	369.096
0.1202	1527.24				1	1	1	1	1.5683	0.662698	252	3.71	191.814	348
0.1202	5277.08				1	1	3	0.1	1e+09	0	1695	5.23667	16.852	405.503
0.1202	1309.29				1	1	3	1	1e+09	0	723	3.40333	224.326	367
0.1202	1103.19				1	1	3	1	1e+09	0	858	4.23333	223.103	353
0.1202	1498.82				1	1	3	1	1.827	0.41958	1287	6.30333	195.576	350
0.1202	1348.77				1	1	1	1	1e+09	0	282	4.17	215.879	361
0.1202	1697.1				1	1	4	1	1.6768	0.461144	1185	4.125	202.623	369.338
0.1202	993.817				1	1	1	1	0.4124	2.1109	5789	22.93	162.883	286
0.1202	1795.66				1	1	1	1	1e+09	0	612	6.01	213.174	386
0.1202	1156.95				1	1	3	1	1e+09	0	702	3.40333	224.77	358
0.1202	1078.74				1	1	2	0.666667	1e+09	0	1868	3.66	145.064	273.445
0.1202	957.68				1	1	1	1	1e+09	0	206	3.01	218.124	339
0.1202	1703.78				1	1	1	1	1e+09	0	419	4.51	215.87	383
0.1202	1688.67				1	1	1	1	1e+09	0	369	3.97	216.807	383
0.1202	1473.27				1	1	1	1	1e+09	0	225	3.13	218.16	371
0.1202	1463.36				1	1	1	1	1.5247	0.741379	232	5.14	190.775	343
0.1202	1772.31				1	1	1	1	1.7585	0.338235	408	6.02	189.622	361
0.1202	1251.58				1	1	6	1	1e+09	0	1670	3.65667	236.336	375.433
0.1202	1006.48				1	1	5	1	1.5861	0.930348	1005	3.078	209.098	333
0.1202	518.166				1	1	38	0.285714	2.7789	0.00510014	158674	30.9892	130.261	223.891
0.1202	579.741				1	1	1	1	1e+09	0	1274	4.13	217.553	315
0.1202	966.221				1	1	2	1	1e+09	0	488	4.215	221.094	342.5
0.1202	1946.64				1	1	1	1	1.3059	0.695291	361	7.03	188.814	371
0.1202	1508.11				1	1	1	1	1e+09	0	252	3.39	219.001	374
0.1201	1017.08				1	1	3	1	2.1186	0.391986	7897	10.6367	191.183	315.742
0.1201	3111.37				1	1	2	0.666667	0.3063	1.05662	466	3.885	121.935	376.326
0.1201	1104.87				1	1	4	1	1e+09	0	1264	4.6125	228.537	358.538
0.1201	1074.64				1	1	1	1	1e+09	0	303	4.45	217.872	346
0.1201	1694.56				1	1	1	1	1e+09	0	517	5.56	216.441	383
0.1201	555.463				1	1	2	1	1e+09	0	736	3.495	223.558	319.5
0.1201	1018.53				1	1	3	1	1.9684	0.541383	733	4.57333	201.37	326.019
0.1201	1082.8				1	1	2	1	1e+09	0	468	3.465	223.867	352.5
0.1201	5344				1	1	2	0.0869565	1e+09	0	846	4.8	14.2633	378.537
0.1201	1411.79				1	1	1	1	1.7693	0.525	320	4.67	193.972	343
0.1201	1634.27				1	1	4	1	1e+09	0	1723	3.375	231.619	394.44
0.1201	1550.71				1	1	2	1	1.5076	0.710623	546	3.985	198.859	356.5
0.1201	1187.68				1	1	3	1	1e+09	0	708	3.44667	227.865	363
0.1201	1049.39				1	1	1	1	1e+09	0	204	3.01	221.438	348
0.1201	1496.1				1	1	1	1	1.1438	1.10432	278	4.51	194.745	349
0.1201	1336.62				1	1	3	1	2.1208	0.214706	1020	4.99333	201.631	346
0.1201	5377.74				1	1	2	0.0714286	1e+09	0	1665	7.76	7.1842	402.076
0.1201	977.334				1	1	1	1	1e+09	0	203	3.02	221.905	344
0.1201	1725.52				1	1	4	1	1.4053	0.717105	1362	4.6525	206.082	374.559
0.1201	1024.33				1	1	1	1	1e+09	0	428	6.26	216.992	342
0.1201	1043.19				1	1	1	1	1e+09	0	222	3.28	221.822	348
0.1201	5227.57				1	1	2	0.0952381	1e+09	0	1547	6.605	14.9324	400.515
0.1201	1662.14				1	1	1	1	1e+09	0	376	3.69	221.452	386
0.12	1495.55				1	1	3	1	1e+09	0	803	3.10333	229.9	384.121
0.12	1249.37				1	1	4	1	1e+09	0	928	3.155	233.541	372.5
0.12	1383.43				1	1	1	1	1e+09	0	301	4.28	220.73	368
0.12	927.433				1	1	4	1	1e+09	0	948	3.5125	233.442	352.443
0.12	1225.27				1	1	4	1	1e+09	0	956	3.2875	234.035	371.5
0.12	902.951				1	1	1	1	1e+09	0	246	3.57	222.516	340
0.12	1159.37				1	1	4	1	2.0231	0.409553	984	3.6025	209.12	342.5
0.12	5318.57				1	1	2	0.0645161	1e+09	0	1173	5.605	10.5006	401.724
0.12	1671.19				1	1	1	1	1e+09	0	381	3.4	222.89	388
0.12	1310.28				1	1	2	1	1e+09	0	476	3.285	226.765	369.5
0.12	1655.32				1	1	1	1	1.2051	0.955752	226	3.28	198.874	363
0.12	1986.13				1	1	3	1	0.9209	1.05871	2469	10.3867	195.435	380.069
0.12	1796.81				1	1	1	1	1.1302	0.953125	192	3.22	199.103	372
0.12	1585.42				1	1	3	1	1e+09	0	1381	3.82	230.233	390.025
0.12	887.413				1	1	5	0.217391	1e+09	0	3211	4.148	59.232	175.752
0.12	1670.11				1	2	4	0.031746	1e+09	0	1413	4.4125	140.087	305.13
0.12	954.474				1	1	2	1	1e+09	0	410	3.02	227.822	348.5
0.12	883.39				1	1	2	1	1e+09	0	466	3.435	227.229	343.5
0.12	1272.25				1	1	1	1	1e+09	0	283	4.1	222.622	363
0.12	985.203				1	1	1	1	1e+09	0	292	4.34	222.417	345
0.12	1774.97				1	1	1	1	1.4589	0.636364	440	6.13	195.457	367
0.12	1003.15				1	1	2	1	1e+09	0	438	3.385	227.805	351.5
0.12	1027.38				1	1	2	1	1e+09	0	512	3.79	227.302	352.5
0.12	1017.17				1	1	2	1	1e+09	0	548	4.04	226.936	351.5
0.12	1780.46				1	1	1	1	1.3508	0.741525	236	3.23	200.116	372
0.12	2672.64				1	1	2	0.666667	1.3068	0.296537	379	3.61	127.588	354.781
0.12	1617.09				1	1	1	1	1e+09	0	364	3.58	224.244	386
0.12	5336.31				1	1	2	0.04	1e+09	0	1064	5.505	6.7823	399.105
0.12	1337.73				1	1	1	1	1.3976	0.937255	255	3.8	199.563	344
0.12	556.75				1	1	1	1	1e+09	0	1543	6.55	219.978	316
0.1199	1419.49				1	1	3	1	1.7107	0.579365	756	3.68	207.494	357
0.1199	5148.9				1	1	2	0.0952381	1e+09	0	1254	5.35	19.9697	400.675
0.1199	997.459				1	1	2	1	1.6577	0.863636	462	3.485	204.157	327.5
0.1199	727.064				1	1	5	0.714286	1e+09	0	31111	4.632	173.899	280.479
0.1199	1480.78				1	1	3	1	1.2934	0.963141	624	3.09333	208.695	362
0.1199	1462.04				1	1	2	1	1.6133	0.653448	580	4.9	202.357	354.5
0.1199	1706.92				1	1	4	1	1.5646	0.567974	1464	4.63	210.178	377.502
0.1199	1796.62				1	1	1	1	1.4057	0.677741	301	4.63	199.115	372
0.1199	1369.34				1	1	1	1	1e+09	0	391	5.37	222.603	369
0.1199	1294.58				1	1	1	1	1e+09	0	156	3	226.238	368
0.1199	3134.03				1	1	2	0.5	0.163	1.1875	384	3.765	90.7036	346.5
0.1199	1731.63				1	1	1	1	0.2315	1.8875	160	4.15	200.144	369
0.1199	1798.4				1	1	2	1	1.7818	0.300659	1214	8.395	197.504	370.5
0.1199	1322.48				1	1	1	1	1e+09	0	266	3.66	225.508	369
0.1199	1938.12				1	2	17	0.119718	1.8027	0.203136	4614	3.65235	187.478	369.136
0.1199	1272.12				1	1	4	0.8	1e+09	0	948	3.6225	191.517	331.886
0.1199	997.256				1	1	2	1	1e+09	0	528	3.905	229.17	352.5
0.1199	5344.38				1	1	2	0.2	0.296	0.435323	416	3.485	23.4749	369.349
0.1199	946.071				1	1	1	1	1e+09	0	212	3.08	226.843	347
0.1199	1404.95				1	1	2	1	1e+09	0	764	4.99	227.896	376.5
0.1199	1215.14				1	1	1	1	1e+09	0	394	5.78	223.163	360
0.1199	1279.85				1	1	4	1	1.4679	0.898707	928	3.935	212.651	353.5
0.1199	950.687				1	1	1	1	1e+09	0	249	3.62	226.557	347
0.1199	1485.1				1	1	1	1	1.7275	0.526646	319	4.74	200.427	354
0.1199	965.154				1	1	4	1	1e+09	0	1274	4.6525	236.199	357.539
0.1199	1156.52				1	1	7	1	2.3158	0.118378	29176	30.1529	184.799	318.003
0.1199	1898.65				1	2	3	0.0280374	1.8143	0.213193	2649	4.57667	114.715	293.926
0.1199	948.328				1	1	1	1	1e+09	0	212	3.82	226.703	347
0.1199	4040.85				1	1	2	0.181818	0.4014	1.25504	9838	3.665	20.5284	291.485
0.1199	5132.16				1	1	4	0.108108	1.0449	1.30047	1216	4.93	8.9601	388.627
0.1199	5078.19				1	1	4	0.16	0.7813	1.06646	1828	4.8675	21.0056	397.327
0.1198	1797.85				1	1	1	1	1e+09	0	1101	8.56	220.039	393
0.1198	1041.4				1	1	1	1	1e+09	0	230	3.41	227.934	354
0.1198	1415.04				1	1	1	1	1e+09	0	323	4.28	226.77	376
0.1198	3320.73				1	1	2	0.666667	0.2932	0.954993	799	4.2	130.516	397.886
0.1198	1899.13				1	2	2	0.0416667	1e+09	0	1607	3.385	141.37	320.61
0.1198	951.359				1	1	6	0.857143	1e+09	0	2146	6.19833	210.47	330.955
0.1198	990.166				1	1	3	1	1e+09	0	993	4.83667	234.109	357
0.1198	1044.08				1	1	3	1	1e+09	0	789	3.87667	235.771	362.004
0.1198	1199.15				1	1	1	1	1e+09	0	250	3.56	229.154	365
0.1198	5253.24				1	1	2	0.08	1e+09	0	1686	6.77	18.8156	405.989
0.1198	1711.77				1	1	1	1	1.6434	0.486559	372	5.14	202.375	370
0.1198	1337.2				1	1	1	1	1e+09	0	297	4.01	228.596	373
0.1198	1758.88				1	1	1	1	1.4007	0.703448	290	3.82	204.454	375
0.1198	1486.88				1	1	2	1	1e+09	0	1182	6.41	228.817	382.5
0.1198	1679.96				1	1	4	1	1.5299	0.617451	1611	5.02	213.92	379.574
0.1198	928.001				1	1	2	1	1.6427	0.916667	540	4.525	207.463	326.5
0.1198	1680.99				1	1	3	1	1.8597	0.287131	1172	5.10667	210.368	376.085
0.1198	1513.76				1	1	6	1	2.0949	0.143574	2231	4.7	222.111	377.461
0.1198	1736.65				1	1	4	1	1.615	0.501265	2057	5.62	213.438	382.605
0.1198	4812.1				1	1	5	0.227273	0.1198	0.311197	2133	3.784	44.2519	404.077
0.1198	1778.64				1	2	4	0.0392157	1.5221	0.571145	3461	3.9125	124.93	296.701
0.1197	1599.16				1	1	1	1	1e+09	0	444	3.56	230.356	391
0.1197	1807.11				1	1	4	0.363636	1e+09	0	2059	4.835	94.9167	268.452
0.1197	1369.67				1	1	2	1	1.3726	0.9448	456	3.335	210.061	356.478
0.1197	1719.97				1	1	5	0.714286	1e+09	0	1875	5.494	177.671	345.805
0.1197	1556.73				1	1	2	1	1e+09	0	911	3.56	234.52	392.533
0.1197	1016.1				1	1	1	1	1e+09	0	216	3.18	231.502	356
0.1197	1283.21				1	1	1	1	1e+09	0	225	3.05	231.943	373
0.1197	1273.51				1	1	2	1	1e+09	0	706	4.75	233.044	373.5
0.1197	1262.22				1	1	2	1	1e+09	0	460	3.04	235.744	375.5
0.1197	1766.9				1	1	1	1	1.414	0.685714	420	5.53	203.957	375
0.1197	1331.75				1	2	5	0.108696	0.4995	1.83863	8201	9.592	137.279	281.345
0.1197	1160.98				1	1	1	1	1e+09	0	293	4.2	230.52	364
0.1197	954.281				1	1	5	1	1e+09	0	1299	3.656	246.213	366.878
0.1197	1021.33				1	1	2	1	1e+09	0	544	3.985	234.713	359.535
0.1197	1571.4				1	1	4	0.8	1.5992	0.607656	1097	4.1875	171.911	330.834
0.1197	901.053				1	1	1	1	1e+09	0	246	3.61	231.634	349
0.1197	1578.72				1	1	1	1	1e+09	0	384	3.02	232.623	392
0.1197	906.95				1	1	1	1	1e+09	0	223	3.96	231.268	349
0.1197	1062.85				1	1	2	1	1e+09	0	464	3.34	236.104	363.5
0.1197	1406.54				1	1	3	1	1e+09	0	1298	3.85333	239.33	388.033
0.1197	1721.82				1	1	2	1	1.2884	0.836028	564	3.785	211.285	379.534
0.1197	1325.16				1	1	1	1	1e+09	0	550	7.6	226.342	370
0.1197	687.229				1	1	2	1	1e+09	0	1319	10.045	226.362	330.472
0.1197	910.219				1	1	2	1	1e+09	0	553	4.105	235.53	353.465
0.1197	955.44				1	1	1	1	1e+09	0	306	4.53	231.262	352
0.1197	1703.54				1	1	3	1	1.624	0.510448	1091	4.13	214.874	381.989
0.1197	1023.83				1	1	2	1	1e+09	0	664	4.85	234.523	359.5
0.1197	1798.1				1	1	1	1	1.4004	0.682192	365	5.11	206.023	379
0.1197	1639.18				1	1	1	1	1e+09	0	458	3.62	232.875	396
0.1197	1110.49				1	1	2	1	1e+09	0	566	3.985	236.15	366.5
0.1197	1714.7				1	1	1	1	1.3734	0.754941	253	3.25	209.193	377
0.1196	632.549				1	1	5	0.833333	1e+09	0	64373	8.928	203.766	304.486
0.1196	3374.55				1	1	2	0.666667	0.832	0.386765	937	4.13	136.019	406.726
0.1196	1723.93				1	1	1	1	1.3648	0.758491	265	3.3	209.621	378
0.1196	1719.38				1	1	1	1	1.4086	0.717131	251	3.13	209.903	378
0.1196	1469.77				1	1	4	1	1e+09	0	2100	4.1575	243.91	396.532
0.1196	3887.24				1	1	5	0.138889	0.6457	1.58352	4079	9.676	19.1931	321.683
0.1196	1342.12				1	1	1	1	1.5789	0.753555	211	3.06	210.291	355
0.1196	3920.28				1	1	4	0.1	0.2794	1.1991	6257	8.2625	8.9268	295.612
0.1196	1318.63				1	1	1	1	1e+09	0	261	3.26	234.747	378
0.1196	647.229				1	1	1	1	1e+09	0	234	3.52	234.369	336
0.1196	1757.31				1	1	1	1	1.2643	0.840625	320	3.83	209.551	380
0.1196	1732.2				1	1	1	1	1.3721	0.746622	296	3.57	210.108	379
0.1196	1710.54				1	1	2	1	1.281	0.849629	802	4.825	211.997	379.546
0.1196	1635.23				1	1	1	1	1e+09	0	430	3.43	235.12	398
0.1196	1759.88				1	1	1	1	1.6301	0.473461	471	5.87	207.392	378
0.1196	1615.83				1	1	1	1	1e+09	0	416	3.32	236.323	398
0.1196	1604.48				1	1	1	1	1e+09	0	383	3.56	236.026	397
0.1195	1493.29				1	1	1	1	1.3482	0.901408	213	7.27	205.919	360
0.1195	983.421				1	1	2	1	1e+09	0	550	4.09	239.028	361.5
0.1195	1495.71				1	1	2	1	1e+09	0	1028	4.03	239.315	393.546
0.1195	1505.91				1	1	2	1	1.6916	0.551155	606	4.18	214.637	369.5
0.1195	1600.33				1	1	1	1	1e+09	0	392	3.12	237.283	398
0.1195	1263.25				1	1	1	1	1e+09	0	248	3.19	237.18	377
0.1195	964.394				1	1	5	1	2.1906	0.348858	1095	3.212	227.707	349
0.1195	882.947				1	1	1	1	1e+09	0	338	4.98	234.756	351
0.1195	1672.32				1	1	5	0.0543478	1e+09	0	2544	4.21	35.8918	201.072
0.1195	1711.22				1	1	1	1	1.5253	0.604911	448	5.76	209.409	377
0.1195	1600.08				1	2	2	0.0151515	1e+09	0	1946	4.34	143.188	303.889
0.1195	1608.6				1	2	3	0.0252101	1.8652	0.321212	3505	3.41333	126.221	287.451
0.1195	652.54				1	1	5	0.714286	1e+09	0	38063	4.154	187.407	289.367
0.1195	1372.03				1	1	1	1	1.9276	0.388521	453	6.56	208.437	355
0.1195	866.205				1	1	4	1	1e+09	0	864	3.0875	249.294	364.5
0.1195	1367.61				1	1	1	1	1.4768	0.841699	259	3.78	212.71	359
0.1195	952.799				1	1	1	1	1e+09	0	209	3.05	238.426	359
0.1195	1629.7				1	1	1	1	1e+09	0	555	4.41	236.462	399
0.1195	1730.41				1	1	1	1	1.6435	0.47619	504	6.28	209.219	378
0.1195	1013.05				1	1	3	1	2.7142	5.22703	45410	41.65	163.693	288.003
0.1195	884.105				1	1	1	1	1e+09	0	211	3.06	238.685	355
0.1195	937.805				1	1	5	1	1e+09	0	1418	3.878	252.252	371.896
0.1195	1447.1				1	1	1	1	1.5565	0.718487	238	3.39	213.783	365
0.1195	2029.19				1	2	13	0.0902778	1.7407	0.215259	3187	4.37846	177.043	364.346
0.1195	1613.31				1	1	1	1	1e+09	0	496	3.94	237.479	399
0.1195	2026.13				1	2	2	0.0952381	1.4936	0.464007	13191	22.015	110.92	298.033
0.1195	1640.52				1	1	1	1	1e+09	0	469	3.79	237.792	401
0.1195	982.476				1	1	1	1	1e+09	0	204	4.05	237.586	360
0.1195	1700.32				1	1	1	1	1.5122	0.623955	359	4.31	213.085	380
0.1194	1550.4				1	1	1	1	1.2051	1.01322	227	3.11	215.378	373
0.1194	1605.75				1	1	1	1	1e+09	0	470	3.78	238.948	400
0.1194	3798.27				1	1	4	0.0754717	0.3364	1.32296	22908	9.1675	7.8301	289.144
0.1194	875.055				1	1	1	1	1e+09	0	205	3.01	240.246	356
0.1194	1663.65				1	1	1	1	1.6323	0.523952	334	4.03	214.358	379
0.1194	1421.09				1	1	1	1	1e+09	0	422	3.66	239.395	389
0.1194	1122.2				1	1	4	1	2.2993	0.153716	1184	4.3075	225.424	356.5
0.1194	934.075				1	2	4	0.0506329	1e+09	0	20926	4.6625	161.334	280.747
0.1194	1733.69				1	1	5	0.714286	1e+09	0	1550	4.542	188.373	357.357
0.1194	1148.7				1	1	1	1	1.6685	0.769953	213	3.13	216.281	349
0.1194	975.317				1	1	4	1	1e+09	0	1017	3.42	251.531	373.5
0.1194	1687.65				1	1	2	1	1.6767	0.466431	1132	6.34	215.37	381.5
0.1194	912.291				2	1	2	0.153846	0.8768	1.69123	552	5.505	236.742	354.804
0.1194	565.035				1	1	1	1	1e+09	0	457	7	235.465	332
0.1194	659.205				1	1	5	1	1e+09	0	2036	5.994	251.819	354.192
0.1194	1729.37				1	1	1	1	1.0946	1.02569	506	6.25	212.284	381
0.1194	1521.03				1	1	1	1	1e+09	0	416	3.34	241.199	397
0.1194	1718.55				1	1	1	1	1.3666	0.759615	312	4.52	214.954	383
0.1194	938.202				1	1	1	1	1e+09	0	222	3.28	241.331	361
0.1194	3278.62				1	1	4	0.666667	0.31	0.961331	1281	4.6425	150.193	414.953
0.1194	1689.26				1	1	1	1	1.4614	0.680851	282	3.46	216.77	383
0.1194	566.463				1	1	16	0.571429	1e+09	0	90366	3.7225	201.454	298.077
0.1194	1705.28				1	1	1	1	1.6247	0.508728	401	4.32	215.777	383
0.1194	1342.77				1	1	3	0.75	1e+09	0	720	3.55333	191.972	336.722
0.1194	1355.8				1	1	3	0.75	2.1283	0.196718	7123	4.25333	166.786	312.343
0.1194	1627.95				1	1	3	0.428571	1e+09	0	13578	3.19667	119.979	282.408
0.1194	949.982				1	1	4	1	1e+09	0	996	3.345	253.101	373.5
0.1194	1451.82				1	1	1	1	1e+09	0	260	3.09	242.49	394
0.1193	1711.57				1	1	1	1	1.737	0.392982	570	6.83	212.387	380
0.1193	4942.18				1	1	3	0.1875	0.276	0.635707	1227	4.66667	38.4764	406.366
0.1193	1466.85				1	1	3	1	1.9627	0.301471	870	3.84333	224.527	376.969
0.1193	983.223				1	1	4	0.8	1e+09	0	867	3.31	208.267	330.727
0.1193	963.028				1	1	2	1	1e+09	0	570	4.05	245.292	366.5
0.1193	1409.26				1	1	2	1	1e+09	0	818	3.205	246.629	395.5
0.1193	1624.15				1	1	4	0.571429	1.9881	0.189808	22836	3.5825	132.183	294.376
0.1193	1556.19				1	1	1	1	1.4388	0.776371	237	3.53	218.019	376
0.1193	1346.12				1	1	1	1	1.9023	0.427966	472	6.86	213.042	358
0.1193	1601.93				1	1	1	1	1e+09	0	407	3.23	243.184	404
0.1193	1008.83				1	1	2	1	1e+09	0	508	3.515	246.508	370.555
0.1193	1663.37				1	1	2	1	1e+09	0	650	3.295	246.874	411.498
0.1193	1486.02				1	1	1	1	0.6752	1.57848	223	4.86	216.37	370
0.1193	958.633				1	1	2	1	1.8096	0.733032	442	3.26	222.564	343.5
0.1193	1560.02				1	1	1	1	1e+09	0	371	3.01	243.782	402
0.1193	1630.57				1	1	11	0.478261	1.9822	0.192263	73018	4.33	137.741	300.332
0.1193	1555.61				1	1	1	1	1.4485	0.76699	309	4.1	218.056	376
0.1193	2716.6				1	1	2	0.25	0.4022	1.17711	5449	4.77	50.4218	280.34
0.1193	3394.31				1	1	3	0.5	0.1146	1.09329	868	4.20333	111.71	383.642
0.1193	1684.42				1	1	1	1	1.5404	0.604478	402	4.3	218.071	384
0.1193	1658.85				1	1	1	1	0.9864	1.17252	313	3.95	218.655	383
0.1193	1661.97				1	1	1	1	1e+09	0	366	3.1	244.462	409
0.1193	555.041				1	1	1	1	5.021	7.78482	5614	24.03	188.084	284
0.1193	1650.07				1	1	1	1	1.7633	0.400419	477	5.72	216.2	380
0.1193	1547.46				1	1	3	1	1e+09	0	1239	3.5	251.561	409
0.1193	967.566				1	1	2	1	0.2949	2.2428	486	7.92	217.011	338.5
0.1193	870.924				1	1	3	1	1e+09	0	825	3.87333	251.502	367
0.1193	1654.76				1	1	1	1	1e+09	0	487	4.04	243.909	408
0.1192	1595.68				1	1	1	1	1e+09	0	370	3.01	245.572	406
0.1192	958.778				1	1	1	1	1e+09	0	283	4.02	244.055	365
0.1192	958.523				1	1	1	1	1.8097	0.733032	221	3.23	221.071	342
0.1192	1708.9				1	1	2	1	1.7152	0.416275	1297	5.7	221.06	388.507
0.1192	870.747				1	1	2	1	1e+09	0	476	3.4	249.013	364.5
0.1192	1677.02				1	1	2	1	1.908	0.240984	1220	5.78	221.029	386.5
0.1192	1735.27				1	1	1	1	1.0797	1.03731	402	4.8	218.918	388
0.1192	1582.18				1	1	1	1	1e+09	0	536	4.24	244.409	404
0.1192	976.857				1	1	1	1	1e+09	0	280	3.9	244.935	367
0.1192	1449.1				1	1	2	1	1.9789	0.294922	512	3.335	225.159	376.5
0.1192	1739.13				1	2	6	0.0983607	1.9402	0.174699	2688	3.56167	161.952	331.273
0.1192	4538.9				1	1	3	0.0545455	1e+09	0	1119	3.48	38.7408	381.63
0.1192	2737.68				1	1	3	0.6	0.425	1.14272	872	5.52667	135.256	366.482
0.1192	1627.56				1	1	3	0.428571	1e+09	0	21113	3.96333	123.799	286.204
0.1192	1672.46				1	1	1	1	1.1898	0.961652	339	3.03	222.812	388
0.1192	1734.51				1	1	1	1	1.3566	0.760835	623	5.57	218.965	388
0.1192	871.729				1	1	1	1	1e+09	0	214	3.11	247.452	363
0.1192	949.705				1	1	2	1	2.008	0.539519	582	4.3	225.118	345.5
0.1192	4062.38				1	1	3	0.0857143	0.1574	0.999195	12882	4.66667	20.7849	292.563
0.1192	3516.73				1	1	3	0.5	1e+09	0	1748	4.45333	139.463	418.984
0.1192	940.987				1	1	3	1	1.9713	0.581028	759	3.72667	230.158	350
0.1192	1563.43				1	1	1	1	1e+09	0	434	3.54	247.571	406
0.1191	1134.49				1	1	1	1	1e+09	0	267	3.21	248.162	380
0.1191	1015.18				1	1	2	1	1.8457	0.665975	482	3.555	227.059	351.5
0.1191	1663.86				1	1	1	1	1.4644	0.691748	412	3.68	223.345	388
0.1191	1675.63				1	1	1	1	1.386	0.763713	474	4.23	222.615	388
0.1191	1501.25				1	1	1	1	1.5077	0.737609	343	4.41	222.426	377
0.1191	1715.3				1	1	1	1	1.7645	0.363524	806	8.61	216.156	384
0.1191	1638.7				1	1	1	1	1e+09	0	336	3.25	248.905	412
0.1191	1521.44				1	1	1	1	1e+09	0	407	3.2	249.174	405
0.1191	1448.21				1	1	2	1	1.8478	0.426518	662	4.065	227.186	378.473
0.1191	1674.12				1	1	1	1	1.2488	0.901763	397	3.27	224.709	390
0.1191	931.402				1	1	1	1	1e+09	0	304	4.23	247.752	367
0.1191	1678.55				1	1	1	1	1.2724	0.875764	491	4.26	223.434	389
0.1191	1667.72				1	1	1	1	1.4762	0.677835	388	3.2	225.105	390
0.1191	995.547				1	1	2	1	1e+09	0	520	3.395	253.276	376.5
0.1191	1294.75				1	2	3	0.0535714	1e+09	0	5074	3.4	169.189	310.962
0.1191	1583.17				1	1	3	1	1e+09	0	1390	4.09	256.314	415.966
0.1191	1677.49				1	1	1	1	1e+09	0	346	3.09	250.5	416
0.1191	1019.86				1	1	1	1	1.5603	4.06941	850	24.61	193.269	318
0.1191	1089.54				1	1	2	1	1e+09	0	574	3.08	254.449	383.5
0.1191	3764.91				1	1	6	0.2	0.0999	0.904891	1257	4.065	61.7106	356.617
0.119	1005.96				1	1	3	1	1.8458	0.670904	684	3.77333	233.095	356.965
0.119	1645.38				1	1	2	1	1.5013	0.665047	898	3.525	230.012	393.521
0.119	1596.84				1	1	4	1	1.3348	0.858087	1868	3.9	236.877	397.377
0.119	953.834				1	2	3	0.0375	1e+09	0	3266	3.74667	166.37	287.008
0.119	1530.25				1	1	4	1	1.4036	0.825762	1629	3.1925	238.162	394.534
0.119	2689.56				1	1	2	0.222222	1e+09	0	8308	3.995	77.6254	305.867
0.119	1309.94				1	1	2	1	1e+09	0	774	3.085	255.785	398.5
0.119	2043.17				1	1	8	0.25	1e+09	0	35372	3.73375	107.677	295.847
0.119	1297.49				1	1	3	0.030303	1e+09	0	1847	3.26333	39.1971	102.746
0.119	1660.78				1	1	1	1	1.4835	0.674359	390	3.49	227.536	392
0.119	1669.44				1	1	1	1	1.7209	0.432217	627	5.17	224.999	390
0.119	5175.02				1	1	2	0.117647	0.155	0.387066	1290	5.81	27.1004	409.425
0.119	1655.53				1	1	1	1	1.5352	0.625551	454	3.56	227.861	392
0.119	2043.66				1	1	4	0.285714	1e+09	0	18321	3.745	101.424	289.624
0.119	3007.78				1	1	2	0.5	0.4358	0.983883	430	3.8	117.754	365.723
0.119	898.858				1	1	2	1	1.8182	0.757143	420	3.325	232.27	349.5
0.119	973.582				1	1	1	1	1e+09	0	343	4.64	251.138	373
0.119	975.183				1	1	1	1	1e+09	0	260	3.42	253.038	375
0.119	1614.65				1	1	1	1	1.3739	0.809278	388	3.11	229.396	391
0.1189	914.799				1	1	1	1	1.8178	0.748815	211	3.11	229.782	348
0.1189	3349.26				1	1	2	0.5	0.2439	0.988676	754	4.235	118.158	387.297
0.1189	1061.64				1	1	2	1	1e+09	0	708	3.68	257.178	384.5
0.1189	1665.72				1	1	1	1	1.4418	0.713386	635	4.99	227.229	392
0.1189	943.4				1	1	3	1	1.9749	0.576108	962	4.70333	235.088	355.079
0.1189	926.167				1	1	2	1	1e+09	0	548	3.575	257.577	376.5
0.1189	1133.16				1	1	6	0.857143	1e+09	0	1398	3.28667	240.578	372.333
0.1189	1612.04				1	1	1	1	1.32	0.864532	406	3.19	230.557	392
0.1189	1593.1				1	1	1	1	1.3118	0.883117	385	3.09	230.732	391
0.1189	1972.7				1	1	2	0.4	1.5915	0.39546	6969	4.595	95.8836	279.685
0.1189	1148.13				1	1	4	1	1e+09	0	2384	4.7175	263.817	396.5
0.1189	1653.62				1	1	1	1	1.372	0.789744	390	3.03	230.98	395
0.1189	1024.44				1	1	1	1	1.7923	0.714286	294	4.37	228.985	354
0.1189	969.314				1	1	1	1	1e+09	0	335	4.41	253.402	375
0.1189	1010.07				2	1	8	0.114286	2.2912	0.223275	3898	6.73875	262.517	386.641
0.1189	968.348				1	1	1	1	1.2468	1.29048	210	8.15	223.462	345
0.1189	943.813				1	1	1	1	1e+09	0	230	3.05	255.983	376
0.1189	1401.12				1	1	4	0.8	1.9528	0.347368	1140	4.18	195.633	344
0.1189	1676.49				1	1	1	1	1.397	0.752294	654	5.16	228.562	394
0.1189	1634.92				1	1	2	1	1.4036	0.768421	760	3.1	235.639	398.5
0.1189	1012.09				1	1	3	1	1e+09	0	1232	3.83333	262.667	386.916
0.1189	818.224				1	1	1	1	1e+09	0	248	3.52	255.769	368
0.1189	1691.36				1	1	2	1	1.426	0.715055	808	3.455	235.156	401.516
0.1189	1013.57				1	1	2	1	1.779	0.73355	463	4.785	233.153	357.495
0.1189	1625.56				1	1	2	1	1.8697	0.307506	866	3.46	235.242	397.523
0.1189	560.176				1	1	5	0.625	1e+09	0	30225	3.8	185.977	282.211
0.1189	1388.92				1	1	2	1	1e+09	0	1000	4.105	258.889	406.5
0.1189	1745.39				1	1	4	0.8	1.5065	0.605042	952	3.6925	197.04	366.75
0.1188	2688.89				1	1	10	0.111111	0.8933	0.701201	53281	4.805	62.5229	290.723
0.1188	1095.5				1	1	5	0.714286	1e+09	0	1077	3.196	206.876	336.296
0.1188	660.207				1	1	1	1	1e+09	0	241	3.52	256.565	359
0.1188	894.416				1	1	1	1	1e+09	0	244	3.28	257.045	374
0.1188	1688.27				1	1	1	1	1.3204	0.82235	349	4.44	230.832	397
0.1188	570.884				1	1	1	1	2.2342	0.520933	1457	39.78	177.102	274
0.1188	1707.64				1	1	1	1	1.4619	0.670282	461	4	232.631	400
0.1188	1651.22				1	1	2	1	1.6771	0.485965	1129	4.51	235.611	399.483
0.1188	1420.46				1	1	34	0.343434	2.2638	0.0257713	19153	7.51382	200.45	350.016
0.1188	524.197				1	1	5	0.0396825	2.4427	0.337981	17337	7.058	25.0359	68.9675
0.1188	1565.25				1	1	1	1	1.5683	0.641949	472	3.71	233.458	392
0.1188	2119.72				1	1	12	0.6	1.8025	0.1039	3550	3.88167	183.102	376.017
0.1188	1703.21				1	1	1	1	1.1916	0.943038	474	3.83	233.905	401
0.1188	1658.03				1	1	1	1	1.3264	0.832936	419	3.33	234.706	399
0.1188	1670.38				1	1	1	1	1.3526	0.8	485	3.85	233.941	399
0.1187	998.121				1	1	1	1	1.7384	0.782609	207	3.02	235.616	359
0.1187	1059.84				1	2	3	0.0306122	1e+09	0	12144	3.69667	173.548	300.758
0.1187	1611.03				1	1	1	1	1.4068	0.778364	379	3.04	235.62	397
0.1187	1620.96				1	1	3	0.428571	1e+09	0	15771	3.44333	137.537	299.533
0.1187	1050.21				1	1	1	1	1e+09	0	521	5.6	256.387	383
0.1187	1645.56				1	1	3	0.75	1e+09	0	1110	5.08333	207.812	371.333
0.1187	1581.15				1	1	3	1	1.4472	0.75434	1152	3.63	242.472	402
0.1187	1732.51				1	1	1	1	1.2764	0.842105	589	6.3	231.089	400
0.1187	991.325				1	2	5	0.05	1e+09	0	2549	3.304	186.3	309.262
0.1187	1103.87				1	1	1	1	2.0641	0.398936	376	5.44	233.061	363
0.1187	1644.69				1	1	1	1	1.6438	0.52292	589	4.7	234.533	398
0.1187	524.01				1	1	17	0.369565	1e+09	0	331588	34.1288	139.641	233.633
0.1187	1646.68				1	1	1	1	1.5374	0.628151	476	3.83	236.41	400
0.1187	654.078				1	1	5	0.833333	1e+09	0	5042	14.124	222.131	324.186
0.1187	934.757				1	1	1	1	1e+09	0	301	3.46	261.545	381
0.1187	1717.75				1	1	4	0.8	1.7534	0.373201	1082	3.715	202.789	370.785
0.1187	1782.45				1	2	5	0.178571	1.7082	0.382989	1414	4.14	191.814	363.821
0.1187	992.155				1	1	1	1	1.1954	3.71963	214	11.73	224.986	348
0.1186	1789.64				1	2	2	0.0181818	1.2596	0.82766	575	4.455	144.095	316.548
0.1186	1079.85				1	1	1	1	1e+09	0	396	3.11	263.55	392
0.1186	1636.38				1	1	1	1	1.5276	0.64359	390	3.16	239.048	402
0.1186	1597.89				1	1	1	1	1.4716	0.720764	419	3.37	239.435	400
0.1186	942.309				1	1	3	1	1e+09	0	1302	3.49333	271.097	391.021
0.1186	519.332				1	1	2	0.666667	1e+09	0	19085	5.43	189.358	283.06
0.1186	1292.76				1	2	3	0.103448	1e+09	0	831	3.90667	194.244	335.893
0.1186	1170.75				1	1	10	0.151515	1e+09	0	21690	6.504	100.817	234.903
0.1186	1591.8				1	1	2	0.666667	1e+09	0	442	3.285	192.812	353
0.1185	1142.61				1	1	1	1	1e+09	0	386	3.08	265.659	398
0.1185	1580.35				1	1	1	1	1.3659	0.836066	488	3.92	240.522	400
0.1185	1973.16				1	1	3	0.5	1.8138	0.172862	1737	4.4	133.577	317.406
0.1185	579.893				1	1	3	0.75	1e+09	0	5666	3.99667	215.63	313.086
0.1185	2715.94				1	1	3	0.230769	0.2522	1.32743	16031	5.04333	72.6047	302.482
0.1185	1392.02				1	1	1	1	1.9368	0.368339	638	5.82	239.197	387
0.1185	3430.2				1	1	3	0.428571	1e+09	0	2030	6.00667	140.919	415.075
0.1185	920.167				1	1	4	0.8	1e+09	0	832	3.0825	233.699	352.25
0.1185	1185.17				1	1	1	1	1e+09	0	409	3.3	268.021	403
0.1185	1644.47				1	1	1	1	1.454	0.712794	383	3.4	243.547	407
0.1184	1738.67				1	1	6	0.3	1e+09	0	30311	3.59333	127.983	297.276
0.1184	963.158				1	1	1	1	2.0365	0.503597	278	4.16	242.784	364
0.1184	973.825				1	1	1	1	1e+09	0	430	3.45	269.123	391
0.1184	1684.18				1	1	1	1	1.0885	1.0565	354	3.47	245.085	411
0.1184	1561.55				1	1	1	1	1.1788	1.03342	389	3.18	245.688	404
0.1184	934.313				1	1	2	0.666667	1e+09	0	1460	3.915	197.346	316.774
0.1184	1673.28				1	1	1	1	1.7844	0.366631	941	7.39	239.761	405
0.1184	1698.47				1	1	1	1	1.2283	0.908889	450	3.99	245.199	412
0.1184	1399.62				1	1	1	1	1.7878	0.513219	643	5.05	243.726	392
0.1184	1450.58				1	1	1	1	1e+09	0	635	4.14	269.567	421
0.1183	554.897				1	1	17	0.425	1e+09	0	88692	3.81471	201.219	297.125
0.1183	1648.09				1	1	2	1	1.5976	0.567264	1022	4.62	248.844	412.522
0.1183	3131.33				1	1	7	0.269231	0.7106	0.641455	2081	4.27429	102.008	357.637
0.1183	1050.34				1	1	7	0.636364	2.4076	0.0847582	9318	3.65143	186.735	313.356
0.1183	1678.7				1	1	1	1	1.3662	0.781818	550	4.85	245.425	411
0.1183	1550.06				1	1	4	0.571429	1e+09	0	797	3.255	185.975	343.575
0.1183	622.088				1	1	9	0.25	1e+09	0	80513	15.6722	114.723	214.795
0.1183	1641.79				1	1	1	1	1.3694	0.798851	348	3.09	248.713	412
0.1183	967.779				1	1	1	1	1.7939	0.743697	238	3.29	249.497	371
0.1182	526.192				1	1	2	0.153846	1e+09	0	14214	11.1	73.7945	20.3326
0.1182	1647.72				1	1	1	1	1.6008	0.56422	436	3.82	249.345	413
0.1182	3487.07				1	1	2	0.333333	1e+09	0	1518	6.125	122.43	400.113
0.1182	1666.92				1	1	1	1	1.3113	0.843188	389	3.4	250.155	415
0.1182	1014.6				1	1	4	0.8	1e+09	0	1299	4.7425	238.318	362.723
0.1182	1416.5				1	1	1	1	1.5836	0.708122	394	3.17	250.679	400
0.1182	606.013				1	1	12	0.266667	1e+09	0	106720	17.4117	130.252	229.328
0.1182	1646.04				1	1	2	0.666667	1e+09	0	424	3.005	203.45	367
0.1182	947.891				1	1	1	1	2.0668	0.481675	382	5.42	247.73	368
0.1182	1664.82				1	1	1	1	1.4717	0.683938	386	3.45	251.285	416
0.1182	1566.05				1	1	4	0.8	1e+09	0	1683	3.3875	241.698	400.29
0.1182	1033.66				1	1	10	0.625	1e+09	0	2638	3.88	223.677	349.264
0.1182	1660.44				1	1	1	1	1.6154	0.542636	516	4.51	250.557	415
0.1181	1699				1	1	5	0.714286	1.7438	0.393103	1498	4.19	201.053	367.887
0.1181	955.087				1	2	3	0.107143	1e+09	0	963	3.34667	208.567	329.282
0.1181	916.006				1	1	3	0.75	1e+09	0	996	4.88	226.04	344.333
0.1181	1700.77				1	1	1	1	1.2763	0.859649	513	4.28	252.057	419
0.1181	1009.08				1	1	2	1	0.2571	2.25788	457	11.65	244.469	368.532
0.1181	767.246				1	1	4	0.666667	1e+09	0	2295	5.33	210.4	319.471
0.1181	1445.62				1	1	15	0.625	2.0317	0.244078	5944	5.48333	217.077	368.203
0.1181	991.061				1	1	4	0.571429	1e+09	0	8471	4.93	189.772	312.718
0.1181	1947.15				1	1	19	0.322034	1.4421	0.558811	6924	6.11789	162.943	345.16
0.118	545.175				1	1	2	0.666667	1e+09	0	11276	3.63	207.803	303.107
0.118	1581.64				1	1	1	1	1.1383	1.06296	270	3.04	256.442	416
0.118	950.551				1	1	3	0.75	1e+09	0	663	3.27667	231.232	351.667
0.118	2060.26				1	1	4	0.333333	1e+09	0	960	3.775	139.457	328.686
0.118	1244.01				1	1	1	1	1e+09	0	484	3.16	282.373	421
0.118	1500.07				1	1	4	0.571429	1e+09	0	1108	4.0775	195.002	349.504
0.1179	995.313				1	1	1	1	1e+09	0	417	3.4	282.791	406
0.1179	3380.06				1	1	5	0.3125	0.1314	1.34716	1839	5.522	113.678	384.726
0.1179	880.052				1	1	11	0.171875	2.5343	0.0513923	73387	12.0709	96.1436	212.208
0.1179	1004.07				1	1	1	1	3.6547	6.17241	290	26.37	224.248	348
0.1179	1619.96				1	1	2	0.333333	1e+09	0	6899	3.065	136.761	298.694
0.1179	1568.63				1	2	7	0.0945946	1e+09	0	3118	3.87571	227.388	386.14
0.1179	908.817				1	1	3	0.6	1e+09	0	7197	7.34667	195.205	313.052
0.1179	1788.67				1	1	11	0.22449	1.7131	0.374662	37089	4.05727	121.417	293.81
0.1178	1312.72				1	1	4	1	2.179	0.16958	1716	3.775	271.613	414.5
0.1178	1989.63				1	2	3	0.038961	1.8944	0.0832145	1500	5.77667	174.646	359.497
0.1178	979.321				1	1	2	0.666667	1e+09	0	446	3.265	215.867	338.085
0.1178	2030.2				1	1	3	0.5	1.3702	0.58521	914	4.68	155.341	342.707
0.1177	2031.67				1	1	2	0.5	1.161	0.793592	566	5.13	151.932	339.389
0.1177	510.907				1	1	4	0.5	1e+09	0	20023	4.1075	186.548	279.727
0.1177	1351.95				1	1	2	0.666667	1e+09	0	515	3.75	217.87	363.188
0.1176	696.325				1	1	10	0.0735294	1e+09	0	8337	6.853	108.858	213.532
0.1176	1016.33				1	1	2	0.666667	1e+09	0	580	4.275	218.522	343.034
0.1176	1789.16				1	1	4	0.222222	1e+09	0	17991	3.805	126.506	298.929
0.1176	1747.14				1	1	5	0.294118	1.9263	0.18424	38458	4.378	121.869	291.687
0.1176	1950.61				1	1	5	0.135135	1e+09	0	24536	4.714	109.628	292.06
0.1176	1630.97				1	1	6	0.2	1e+09	0	25040	3.28833	130.313	292.929
0.1176	2037.71				1	1	4	0.0851064	1e+09	0	30028	5.63	93.4702	281.302
0.1176	1310.87				1	1	5	0.714286	1.8479	0.501667	1200	3.504	218.428	361.2
0.1176	1503.4				1	1	2	0.666667	1e+09	0	731	4.87	219.299	374.007
0.1175	949.316				1	1	1	1	1.8671	0.680639	501	4.34	268.642	389
0.1175	1788.17				1	1	8	0.195122	1.4612	0.626813	28225	4.59625	113.415	285.776
0.1175	793.05				1	1	7	0.583333	0.3565	2.2769	38267	10.6929	189.247	299.917
0.1175	1843.61				1	1	10	0.47619	1.9475	0.110157	6137	8.969	177.681	353.479
0.1175	1466.12				1	1	2	0.666667	1e+09	0	596	3.905	223.604	376
0.1174	3445.25				1	1	2	0.4	0.6911	0.488914	1316	6.245	137.539	412.629
0.1174	2044.1				1	1	3	0.5	0.9659	0.981941	559	3.86667	167.944	356.172
0.1173	1657.48				1	1	4	0.666667	1.519	0.640714	1138	3.995	210.099	374.359
0.1173	1959.63				1	1	8	0.166667	1.6094	0.384695	5723	4.79875	112.411	295.402
0.1172	1662.49				1	1	3	0.6	1.4596	0.697364	783	3.82667	194.864	359.434
0.1172	3202.63				1	1	6	0.101695	1e+09	0	2308	4.33167	116.448	376.497
0.1172	1050.85				1	1	2	0.666667	1e+09	0	769	5.585	229.162	355.814
0.1172	1736.3				1	1	2	0.666667	1.5425	0.574026	770	5.135	205.854	375
0.1172	1752.52				1	1	8	0.571429	1.879	0.228566	4844	8.16625	201.809	371.961
0.1172	1610.61				1	2	7	0.056	1.9948	0.190512	2850	3.53429	215.934	377.288
0.1171	1570.32				1	1	2	0.666667	1e+09	0	817	3.215	234.123	392.979
0.1171	799.059				1	1	2	0.5	1e+09	0	7878	3.38	196.386	307.429
0.1171	2040.25				1	1	4	0.307692	1e+09	0	7226	3.14	160.871	27.1175
0.1171	530.757				1	1	10	0.4	1e+09	0	110010	7.643	200.504	294.914
0.1171	2041.67				1	1	5	0.0714286	1e+09	0	10957	3.878	110.644	298.721
0.1171	1602.78				1	1	2	0.666667	1e+09	0	823	3.265	236.147	397.016
0.1171	982.17				1	1	4	0.666667	1.8022	0.727528	1424	5.2025	216.605	339
0.117	1620.55				1	1	10	0.0854701	1e+09	0	59281	3.931	135.868	297.839
0.1169	3329.28				1	1	2	0.142857	1e+09	0	725	3.345	121.258	389.159
0.1169	2047.67				1	1	9	0.290323	1.8996	0.0462745	2859	5.47	153.545	341.994
0.1169	3512.11				1	1	2	0.222222	1e+09	0	1372	5.565	136.894	416.128
0.1169	2040.68				1	1	7	0.184211	0.8618	1.08788	27113	10.83	115.022	303.038
0.1169	528.187				1	1	7	0.155556	1e+09	0	44268	14.3014	128.848	223.099
0.1168	1329.76				1	1	4	0.571429	1e+09	0	1071	3.6275	228.243	372.186
0.1168	2974.96				1	1	7	0.125	0.0119	1.42582	1306	4.01	113.089	359.024
0.1168	901.803				1	1	4	0.666667	2.2757	0.298077	1040	3.8075	226.088	343.5
0.1168	2051.69				1	1	4	0.235294	1.7182	0.225416	2886	5.02	126.563	315.261
0.1168	1966.66				1	1	2	0.0869565	1e+09	0	6813	3.2	113.366	296.793
0.1168	1320.41				1	1	17	0.274194	1e+09	0	5977	4.85647	208.892	352.256
0.1168	950.324				1	1	3	0.75	1e+09	0	1113	3.25667	267.927	388.348
0.1167	899.218				1	1	2	0.666667	1e+09	0	614	4.545	243.748	361
0.1167	1022.33				1	1	12	0.16	1e+09	0	66744	4.19167	168.465	293.35
0.1167	792.848				1	1	11	0.229167	1e+09	0	55285	5.96182	177.83	288.488
0.1167	1631.56				1	1	2	0.142857	1e+09	0	10522	3.115	128.275	290.928
0.1167	1991.65				1	1	6	1	1.6074	0.369142	2892	110.13	149.21	334.186
0.1167	3594.27				1	1	3	0.0681818	1e+09	0	1765	6.59667	110.408	394.736
0.1166	556.052				1	1	3	0.5	1e+09	0	8246	24.42	182.153	278.131
0.1166	1599.89				1	1	6	0.375	1e+09	0	1700	4.14167	196.567	357.256
0.1166	1829.14				1	1	5	0.16129	1.8684	0.197249	14837	3.792	121.92	296.821
0.1166	796.843				1	1	2	0.4	2.1206	0.510722	2492	4.72	164.163	275.069
0.1165	1004.54				1	1	1	1	12.9354	15.4528	265	62.7	208.218	332
0.1165	962.54				1	1	2	0.666667	2.2015	0.338983	472	4.34	225.822	347
0.1165	1266.16				1	1	2	0.666667	1e+09	0	764	3.01	253	393
0.1165	1612.45				1	1	3	0.6	1e+09	0	1250	3.34333	241.158	402.626
0.1165	1021.59				1	1	2	0.5	1e+09	0	558	4.075	213.629	338.468
0.1165	1585.02				1	1	4	0.571429	1.9886	0.210744	968	3.215	214.982	374.75
0.1164	2321.77				1	1	6	0.230769	1.683	0.112698	1181	3.38833	145.736	351.177
0.1164	2034.65				1	1	5	0.116279	1.8636	0.0893709	12052	6.312	111.982	299.624
0.1164	1666.39				1	1	3	0.75	1.4999	0.654893	1712	5.01	250.542	415.355
0.1164	1938.63				1	1	2	0.285714	1e+09	0	398	3.69	167.839	349.528
0.1164	759.056				1	1	11	0.211538	1e+09	0	62730	4.91545	184.259	292.822
0.1164	1341.77				1	1	2	0.4	1e+09	0	577	4.325	193.662	338.35
0.1164	1798.58				1	2	3	0.0491803	1.6743	0.408046	1136	4.28667	220.69	393.697
0.1164	2032.17				1	1	2	0.031746	1e+09	0	467	3.33	111.985	299.473
0.1164	1348.53				1	1	3	0.428571	1e+09	0	1160	5.94667	202.603	347.709
0.1164	1963.68				1	1	3	0.3	1.2757	0.716216	513	4.88	150.662	333.904
0.1163	1908.14				1	1	4	0.0888889	1.0515	0.970823	9471	5.2325	106.474	286.273
0.1163	1997.59				1	1	2	0.142857	0.9468	1.02653	19048	11.6	101.932	287.276
0.1163	1348.14				1	1	6	0.315789	1e+09	0	2081	5.21167	191.107	336.19
0.1163	1661.04				1	1	3	0.6	1.9311	0.226601	1218	3.75	222.853	387.333
0.1162	2320.77				1	1	5	0.208333	1.4049	0.391262	1051	4.062	141.764	347.144
0.1162	595.972				1	1	32	0.144144	1e+09	0	97317	38.4288	201.608	300.061
0.1162	1275.82				1	1	4	0.666667	1e+09	0	2245	4.62	266.338	406.937
0.1162	1858.64				1	1	6	0.0689655	1.7302	0.319235	6351	4.805	113.605	290.335
0.1162	1972.21				1	1	4	0.125	1.867	0.120194	38900	7.3025	117.296	301.066
0.1162	1601.7				1	1	5	0.108696	1e+09	0	5416	5.386	143.93	304.731
0.1161	1620.15				1	1	9	0.0737705	1.9237	0.256376	23003	3.20333	130.898	292.843
0.1161	1009.29				1	2	4	0.0869565	2.3841	4.89894	4714	54.0975	164.452	288.529
0.1161	3279.34				1	1	2	0.166667	0.1468	1.12411	598	3.575	126.088	390.893
0.116	1888.61				1	1	6	0.285714	1.7059	0.327138	1748	4.81167	167.921	346.509
0.116	1000.06				1	1	2	1	8.3496	10.8695	786	62.56	227.02	350.524
0.116	1626.77				1	1	8	0.091954	2.0904	0.0860934	28618	3.82125	134.121	296.477
0.116	1411.56				1	1	2	0.4	1e+09	0	522	3.845	205.695	354.709
0.116	1000.93				1	1	3	1	17.8468	20.3662	678	66.4933	225.363	348.92
0.116	3430.61				1	1	3	0.0909091	1e+09	0	1720	5.24	137.273	411.455
0.116	3025.42				1	1	2	0.0714286	0.3555	1.05451	420	4.245	107.044	356.107
0.1159	3444.9				1	1	2	0.0740741	0.6986	0.481567	673	4.94	107.699	382.767
0.1159	1974.18				1	1	2	0.0434783	1.6303	0.355814	1291	3.37	104.096	287.988
0.1159	1733.5				1	1	4	0.571429	1.1713	0.946726	2974	6.4925	226.948	395.92
0.1159	2849.92				1	1	4	0.2	1.0879	0.418357	1034	4.04	146.312	384.495
0.1159	791.047				1	1	21	0.253012	1e+09	0	9988	7.39238	241.494	352.04
0.1159	635.047				1	1	4	0.0677966	1e+09	0	12924	12.05	129.757	230.632
0.1159	797.858				1	1	7	0.269231	1e+09	0	37445	7.17143	195.045	306.014
0.1158	1926.63				1	1	7	0.111111	1.3255	0.686702	5155	4.35	139.543	320.488
0.1157	1623.76				1	1	3	0.0241935	1e+09	0	11966	3.79333	132.938	295.107
0.1157	2929.46				1	1	4	0.0526316	0.112	1.35065	918	4.7425	117.147	360.261
0.1157	1000.3				2	1	8	0.145455	41.8367	44.3565	33863	133.787	168.703	292.222
0.1157	1623.56				1	1	7	0.0660377	1.9767	0.201595	23915	3.52571	135.456	297.612
0.1157	796.443				1	1	4	0.266667	1e+09	0	16263	3.52	194.412	305.293
0.1156	1554.74				1	1	2	0.285714	1e+09	0	411	3.215	193.087	350.978
0.1156	955.565				1	1	6	0.107143	1e+09	0	13293	3.50833	167.651	288.396
0.1156	1016.7				1	1	4	0.4	1.7304	0.780379	858	3.365	202.309	326.845
0.1156	566.605				1	1	4	0.235294	1e+09	0	14874	3.27	190.066	286.698
0.1156	1945.64				1	1	9	0.183673	1.3734	0.628343	10341	16.4578	152.191	334.315
0.1156	1012.59				1	1	2	0.5	1e+09	0	509	3.615	242.222	366.503
0.1156	620.029				1	1	9	0.257143	1e+09	0	136780	51.0356	144.256	244.2
0.1156	2008.63				1	1	7	0.333333	0.4636	1.50367	1686	29.5057	158.855	344.883
0.1155	1246.09				1	1	3	0.111111	1e+09	0	17015	4.24667	157.8	296.556
0.1155	909.076				1	1	6	0.206897	1e+09	0	18993	5.055	189.754	307.617
0.1155	1060.84				1	1	5	0.0862069	1e+09	0	4017	3.058	161.462	288.734
0.1155	990.056				1	1	7	0.538462	1e+09	0	3260	3.83286	270.68	393.563
0.1155	1084.78				1	1	3	0.428571	1e+09	0	859	4.15	231.351	360.107
0.1155	1338.78				1	1	4	0.0869565	1e+09	0	10746	4.96	156.746	301.248
0.1154	2162.73				1	1	2	0.105263	1e+09	0	420	3.78	156.347	351.929
0.1154	910.071				1	1	2	0.333333	1e+09	0	429	3.19	209.383	327.308
0.1154	1648.63				1	1	6	0.461538	1.8987	0.265843	2893	4.02167	227.706	391.417
0.1154	3453.96				1	1	2	0.133333	0.5622	0.612981	1151	5.25	136.43	412.06
0.1154	992.364				1	1	3	0.5	0.6193	3.1434	648	14.8467	208.862	331.889
0.1154	658.005				1	1	3	0.0967742	1e+09	0	27509	16.5133	139.861	242.159
0.1154	953.581				1	1	10	0.3125	2.2669	0.278476	3500	3.968	210.196	330.819
0.1154	533.753				1	1	6	0.206897	1e+09	0	37057	3.92667	196.96	291.556
0.1153	1727.72				1	1	3	0.428571	1.0408	1.08038	1038	4.55	211.002	379.616
0.1153	1366.9				1	1	2	0.4	1e+09	0	848	5.9	223.754	370
0.1153	1511.86				1	1	7	0.318182	1.9416	0.297892	1962	4.05	202.246	357.479
0.1153	542.186				1	1	8	0.205128	1e+09	0	70125	9.0525	199.012	294.131
0.1153	758.047				1	1	18	0.243243	2.6208	0.031746	6191	5.02056	224.697	333.197
0.1153	1341.38				1	1	7	0.35	2.1299	0.202953	2062	4.31714	209.744	354.407
0.1153	1818.64				1	1	4	0.111111	1.9632	0.108125	3827	5.3975	143.198	317.449
0.1152	1013.32				1	1	5	0.454545	1.7725	0.740128	1597	4.692	226.386	350.712
0.1152	1023.1				1	1	6	0.122449	1e+09	0	7113	4.85833	179.447	304.379
0.1152	1344.78				1	1	4	0.0930233	1.1827	1.14831	5963	7.6	136.908	281.782
0.1152	2808.7				1	1	3	0.0625	1.0555	0.473282	976	4.53667	131.355	366.983
0.1152	1627.8				1	1	7	0.35	1.7446	0.431282	2237	4.20286	212.054	374.474
0.1152	2207.73				1	1	6	0.222222	1.6895	0.168687	1116	3.91667	180.094	378.466
0.1151	976.075				1	1	2	0.4	1e+09	0	502	3.7	231.927	353.944
0.1151	1657.28				1	1	4	0.25	1e+09	0	1418	4.9625	203.377	367.625
0.1151	1108.05				1	1	4	0.363636	1e+09	0	1002	3.58	231.613	361.811
0.1151	801.663				1	1	3	0.1875	1e+09	0	15828	4.18667	188.685	299.89
0.1151	1955.15				1	1	4	0.16	1.0371	0.959455	661	4.665	160.945	343.658
0.1151	2032.67				1	1	4	0.129032	0.7893	1.16474	733	4.8325	154.054	341.573
0.115	1059.35				1	1	2	0.05	1e+09	0	5756	3.805	156.592	283.771
0.115	1979.12				1	1	3	0.0340909	1.6528	0.330636	40420	11.9733	121.075	305.274
0.115	2814.43				1	1	4	0.105263	0.9042	0.621507	1257	3.5025	153.34	389.323
0.1149	1349.77				1	1	9	0.0947368	2.2594	0.0689121	7716	4.56667	168.614	313.798
0.1149	1040.07				1	1	8	0.242424	1e+09	0	2638	4.87	222.757	348.741
0.1149	1626.96				1	1	3	0.03125	1.6253	0.551085	6057	4.17333	133.209	295.577
0.1149	1572.38				1	1	4	0.153846	1e+09	0	1081	3.99	191.333	350.316
0.1148	2106.68				1	1	2	0.0833333	1.3171	0.596406	504	4.08	144.077	336.185
0.1148	1943.15				1	1	2	0.125	1.8002	0.202939	1400	14.04	138.541	320.511
0.1148	1925.63				1	1	2	0.04	1.151	0.861701	1815	3.19	136.275	317.158
0.1148	2045.67				1	1	5	0.125	1.0119	0.935027	1059	5.29	164.799	353.124
0.1148	888.824				1	1	4	0.0816327	1e+09	0	12201	3.83	178.326	294.934
0.1148	691.643				1	1	2	0.133333	1e+09	0	12897	4.3	182.008	286.392
0.1147	1978.61				1	1	11	0.0791367	1e+09	0	4161	4.20091	204.057	388.225
0.1147	1150.79				1	1	7	0.333333	2.3299	0.10742	2262	4.75857	222.664	355.512
0.1147	794.452				1	1	5	0.3125	2.49	0.142587	9760	8.7	205.589	316.346
0.1146	1358.13				1	1	2	0.0512821	1.8359	0.487768	3045	3.21	143.813	289.515
0.1146	2160.72				1	1	3	0.0909091	1e+09	0	1136	4.59333	179.335	374.792
0.1146	1018.83				1	1	7	0.0823529	2.3858	0.123846	5177	3.79429	169.294	293.962
0.1146	901.95				1	1	5	0.277778	1e+09	0	1117	3.256	233.053	350.474
0.1146	802.062				1	1	3	0.09375	1e+09	0	9678	3.51667	183.849	295.078
0.1145	1060.1				1	1	2	0.0408163	1e+09	0	704	3.21	168.524	295.75
0.1145	1608.98				1	1	3	0.1875	1e+09	0	676	3.20667	205.996	367.249
0.1145	988.069				1	2	3	0.0612245	10.179	12.7055	7055	81.8267	161.065	283.825
0.1145	2004.42				1	1	5	0.166667	1.8298	0.139777	1446	4.048	184.862	370.629
0.1144	1642.59				1	1	3	0.12	1e+09	0	1068	5.24	190.066	353.403
0.1144	1496.51				1	1	2	0.333333	1e+09	0	1169	4.865	235.902	390.182
0.1144	799.255				1	1	3	0.0909091	1e+09	0	10047	3.11333	188.364	299.419
0.1144	1292.09				1	1	2	0.133333	1e+09	0	577	4.415	192.39	333.998
0.1144	1403.79				1	1	6	0.333333	2.0167	0.281951	2681	5.77333	226.419	374.951
0.1144	992.819				1	1	3	0.75	3.4035	5.92738	2391	82.2267	192.943	315.998
0.1144	980.542				1	1	4	0.0327869	1.8186	0.711986	5429	4.765	152.68	274.974
0.1143	968.821				1	1	3	0.0967742	1e+09	0	39014	16.58	174.038	295.605
0.1142	1944.09				1	1	3	0.0882353	0.1789	1.82367	859	12.5367	153.134	335.162
0.1142	976.586				1	1	2	0.285714	2.2828	0.25	501	3.815	210.233	332.281
0.1142	645.968				1	1	6	0.4	1e+09	0	10352	25.2	242.97	344.522
0.1141	571.885				1	1	2	0.125	1e+09	0	19371	5.515	196.786	293.746
0.1141	1336.43				1	1	2	0.0222222	1.8761	0.459504	847	3.675	153.072	297.429
0.1141	1361.81				1	1	2	0.030303	1.9708	0.350847	4932	3.775	154.958	300.888
0.114	964.561				1	1	3	0.111111	1e+09	0	1318	3.83	202.155	323.458
0.114	1020.59				1	1	5	0.15625	2.0456	0.463079	4645	7.118	191.28	316.056
0.114	574.455				1	1	2	0.153846	2.5113	0.24183	5861	3.73	184.941	282.06
0.114	576.173				1	1	3	0.0833333	1e+09	0	13404	5.90667	194.481	291.706
[truncated: 59 more rows]

## Sheet: a-3
Score	MW	Compound Key	PPM Error	Theoretical MW	NumAdductStates	NumCharges	NumScans	Density	AvgA:A+2Error	AvgA:A+2Ratio	Total Volume	AvgSignalNoise	CentroidScanError	CentroidScan
0.9153	3955.24	[8,8,1,14,0]-[0,0,0,0],	2.013	3955.23	5	7	1442	9.36364	0.4522	1.87507	86313782	106.772	8.6035	287.328
0.5533	3875.28	[8,8,1,13,0]-[0,0,0,0],	1.914	3875.27	5	6	501	3.52817	0.3912	1.68895	13338628	31.7773	5.2418	285.773
0.3624	4040.35	[8,8,1,14,0]-[5,0,0,0],	3.174	4040.36	3	2	364	2.36364	0.4508	2.00691	5242727	33.224	12.1723	288.994
0.3228	4014.26	[8,8,1,14,1]-[1,0,0,0],	1.719	4014.27	4	5	233	1.54305	0.4695	1.04579	3916140	17.8147	14.604	284.958
0.28	3475.26				4	6	136	1.65854	0.4345	1.10625	821914	11.7318	11.6931	278.107
0.2741	596.272				1	1	377	0.90625	3.8408	0.00687022	4535830	43.4959	75.4947	164.852
0.2602	3876.27				3	6	173	1.13072	0.0189	1.31819	1998416	14.3489	3.0398	288.036
0.2548	578.262				1	1	334	0.806763	3.8623	0.000199301	2958746	30.5281	49.891	138.141
0.2464	4033.23				4	6	85	1.18056	0.0852	1.63014	529866	15.2729	14.7273	286.001
0.2462	4007.31				4	3	123	0.803922	0.3221	1.82647	631650	64.4245	20.9962	320.131
0.2456	4051.27				5	4	51	0.761194	0.414	1.15924	135594	12.722	4.1936	297.644
0.2412	560.251				1	1	309	0.75	1e+09	0	2721633	39.9466	90.5163	177.658
0.2149	4013.27				3	6	93	0.669065	0.3214	1.83516	1285522	17.3763	12.1774	287.324
0.213	4042.36				5	3	11	0.100917	0.4966	1.06264	57740	9.70364	28.1728	273.117
0.2124	3459.21				4	5	42	0.392523	0.5568	1.20339	235763	5.82595	20.7669	286.194
0.2101	3917.29	[8,8,1,13,1]-[0,0,0,0],	2.656	3917.28	4	2	53	0.779412	0.3322	1.69571	326646	6.34566	12.0021	281.596
0.2061	3956.23				1	6	173	1.12338	0.0986	1.52306	750543	16.7496	5.1787	301.172
0.2016	4005.31				4	4	29	0.266055	0.8364	0.66485	71384	5.21828	17.87	281.141
0.1971	4069.31				4	2	30	0.483871	0.0049	1.59656	66822	7.61933	7.5667	295.381
0.1915	3795.3	[8,8,1,12,0]-[0,0,0,0],	4.035	3795.32	1	6	145	1	0.4001	1.57271	1321287	10.414	1.5069	284.589
0.1909	4048.3	[8,8,1,14,1]-[3,0,0,0],	3.983	4048.32	3	2	66	1.01538	0.1665	1.73511	1168601	16.5232	17.0782	284.577
0.179	3977.21				1	3	126	2.57143	0.5803	2.03761	5181315	60.4129	12.4702	284.813
0.1687	3897.25				1	4	86	1.86957	0.3844	1.7165	883367	11.4929	9.253	283.112
0.1683	3868.27				3	1	15	1	0.0715	1.35828	14458	7.89	17.9455	308.529
0.1669	1971.7				3	2	32	0.214765	2.3763	0.694904	39438	4.85781	132.958	306.903
0.1656	4075.39				2	4	54	0.357616	0.19	1.42093	154037	8.29907	14.8197	288.502
0.1655	3816.22				2	4	41	0.891304	0.7964	2.00178	245602	7.84317	5.7967	281.586
0.1654	3715.29				1	5	90	0.865385	0.622	1.66933	498015	7.06144	5.573	286.748
0.1654	3635.3				1	4	91	1.19737	0.5789	1.50111	454160	6.13055	11.0258	287.282
0.1651	3817.23				1	4	78	1.69565	0.347	1.55387	449975	6.43782	3.0741	284.37
0.1647	3482.2	[9,9,1,1,1]-[11,0,0,0],	0.433	3482.19	3	2	17	0.115646	0.3154	0.367178	57737	13.2747	4.0405	270.881
0.163	4080.37				3	2	12	0.2	0.1401	1.4786	29271	13.1967	18.514	285.113
0.1629	4200.36				3	1	17	0.326923	0.9588	0.847679	37643	4.67412	24.3792	286.627
0.1627	4041.87				3	1	13	0.448276	0.1174	1.67585	61069	4.91538	14.3162	286.943
0.1622	4218.38				2	1	53	1.17778	0.1191	1.71563	267317	6.1166	27.2135	284.901
0.1617	4087.33				3	1	11	0.37931	0.2247	1.40491	25407	8.86727	3.3633	300.692
0.1615	3869.27				3	1	6	0.666667	0.0739	1.3623	8531	18.6067	17.933	308.578
0.1608	3992.18				2	5	25	0.694444	0.3298	1.15096	151083	8.9152	8.0825	290.121
0.1604	4045.34				3	2	6	0.117647	0.8898	0.674098	47590	5.65167	13.2758	288.197
0.1595	2101.68				3	1	18	0.253521	1.5799	0.101947	44054	4.46611	108.833	290.771
0.1568	598.234				1	1	145	0.935484	3.8425	0.0116688	9049559	102.383	26.8766	62.6014
0.1556	3736.26				1	4	61	1.32609	0.7496	1.82979	299038	6.54131	4.0753	286.54
0.1554	522.236				1	1	117	0.351351	4.0296	0.0797569	733983	20.3603	69.0294	153.834
0.155	3796.29				1	5	71	0.496503	0.0468	1.22094	497099	8.51972	3.0458	289.202
0.1546	1434.48				1	1	112	1	2.6654	0.143281	216711	22.0187	213.743	354.65
0.1521	3555.32				1	4	56	1.16667	0.5256	1.32265	260197	4.46304	13.9437	285.281
0.152	1946.15				2	1	53	0.569892	2.528	0.806634	20135	7.58208	174.579	346.953
0.1519	3716.29				1	5	60	0.566038	0.2447	1.29363	335456	5.95533	2.8011	284.038
0.1515	3575.36				2	3	27	0.257143	0.0968	0.925216	99057	4.98963	15.2345	287.804
0.1515	3794.28				1	6	52	0.481481	0.1338	1.03716	209595	6.95173	2.0808	288.114
0.151	3655.32				2	4	14	0.368421	0.1073	1.06087	73676	4.95071	8.4819	285.969
0.1501	4000.19				2	4	19	0.279412	0.2075	1.28574	87937	80.4768	8.5762	290.12
0.1501	4035.24				2	4	16	0.207792	0.3034	1.24475	52401	7.61	18.3527	282.499
0.1497	1884.62				1	1	96	0.880734	1.9805	0.162803	75326	9.57271	174.685	343.275
0.1492	3874.27				1	6	50	0.342466	0.0898	1.38602	317311	12.0276	4.806	295.759
0.1489	788.371				1	1	96	0.48	1e+09	0	185879	10.7833	140.635	241.806
0.1489	3216.21				2	2	7	1.16667	0.7604	1.02673	8447	7.91714	15.1605	265.643
0.1489	3944.4				2	1	28	0.583333	0.472	1.87793	127832	8.68	2.1354	293.13
0.1488	1729.61				2	4	23	0.196581	2.29	0.229785	167896	5.44696	120.93	279.987
0.1484	580.224				1	1	101	0.776923	3.8601	0.00105466	3958377	61.7185	29.7797	58.5906
0.1478	600.196				1	1	89	0.729508	3.8337	0.00586902	1779036	30.2354	29.1237	60.4749
0.1478	3714.29				1	5	50	0.490196	0.0056	1.04024	252709	7.2414	1.172	282.286
0.1473	4358.38				2	1	3	1.5	0.1915	1.86231	3880	4.47333	14.4787	306.246
0.1469	659.268				1	1	95	0.44186	3.7356	0.000259374	415649	34.5279	108.529	201.761
0.1458	622.179				1	1	78	0.644628	1e+09	0	1066580	21.1667	37.3594	53.5912
0.1455	1944.64				1	1	86	0.826923	2.3635	0.639767	89131	13.463	176.242	348.523
0.1455	3797.27				1	5	46	0.403509	0.0233	1.19896	349950	8.29935	2.0719	288.289
0.1443	1320.41				2	2	26	0.419355	1e+09	0	10256	5.45615	213.446	347.337
0.1443	3919.27				2	2	14	0.304348	0.1232	1.24342	29733	5.42857	18.3508	275.369
0.1441	873.12				1	2	71	0.365979	3.4159	0.0152615	208886	12.8593	36.2891	142.672
0.1438	1827.59				2	1	9	1.28571	1e+09	0	2837	4.98889	173.439	338.521
0.1436	4050.89				2	1	3	1	0.7233	0.849325	16966	4.42667	3.7726	298.042
0.1436	3737.27				1	4	38	0.844444	0.0837	1.16543	185740	8.17474	1.2222	283.749
0.1433	4219.38				2	1	13	0.565217	0.4046	1.43173	28640	6.35077	10.6265	301.55
0.1432	3636.3				1	4	45	0.517241	0.3084	1.23218	222892	5.32333	7.8719	284.189
0.1432	1018.13				1	2	80	0.64	3.2413	0.0675217	110182	18.692	220.911	336.212
0.1431	1913.58				2	1	5	1.25	1e+09	0	1152	3.882	145.655	316.026
0.1422	2304.11				2	1	5	1	2.1452	0.984073	1379	3.954	66.6442	261.033
0.142	3999.19				1	5	35	0.603448	0.2821	1.77382	272593	27.5277	26.2309	272.404
0.142	3554.33				1	4	35	0.833333	0.174	0.969505	153298	5.16143	18.0657	289.342
0.142	508.057				1	1	82	0.677686	4.0338	0.0617786	3120311	57.8899	38.0573	45.8748
0.1415	4034.23				1	4	42	0.538462	0.2367	1.30985	259660	26.356	14.1838	286.606
0.1415	2320.14				2	1	6	0.857143	1.4435	0.307432	2639	4.99	65.3746	260.749
0.1413	2026.14				2	2	17	0.274194	2.0979	0.501723	44285	14.9935	123.733	301.026
0.1413	3994.17				1	3	38	1	0.2825	1.76632	337439	12.4034	9.5138	288.813
0.141	1374.46				1	1	78	0.764706	2.6485	0.0324038	42925	6.82487	219.184	356.399
0.141	3656.31				1	2	47	0.87037	0.4333	1.38843	218990	5.38596	5.6559	283.204
0.1405	3877.26				1	5	33	0.326733	0.0347	1.26618	51289	7.66424	10.9339	302.07
0.1401	4049.36				2	1	12	0.181818	0.5178	1.05239	27130	4.67083	8.8804	292.84
0.14	4083.34				2	2	6	0.0882353	0.4256	1.19779	15559	5.48167	12.3423	291.468
0.1397	1596.53				1	1	73	0.737374	2.3244	0.0558809	46701	8.37438	200.167	351.04
0.1396	3887.29				2	1	7	0.466667	0.1667	1.48328	13630	35.2543	16.1294	307.883
0.1395	880.051				2	1	17	0.128788	1e+09	0	150949	17.2841	95.3578	202.167
0.1394	2100.68				2	1	10	0.555556	2.1694	0.689909	46807	4.028	97.5401	279.417
0.1392	1420.46				1	1	70	0.673077	1e+09	0	39837	7.24829	215.518	355.563
0.1387	545.975				1	1	82	0.270627	1e+09	0	474490	67.2937	195.069	281.333
0.1387	968.818				2	2	18	0.120805	3.3418	0.090927	142228	11.0172	175.928	288.197
0.1386	1032.14				1	2	59	0.921875	3.1558	0.00394744	34723	8.21678	219.405	335.568
0.1384	3717.28				1	4	33	0.452055	0.299	1.34946	202705	6.9	11.8313	293.129
0.1384	530.094				1	1	61	0.495935	3.9436	0.00609305	920304	24.2139	8.344	76.9433
0.1384	3416.39				1	4	26	0.787879	0.6382	1.21778	117941	3.85385	26.8188	289.612
0.138	4076.91				2	1	4	0.25	0.682	0.931297	15627	3.5125	8.7825	294.632
0.1378	3457.22	[9,9,1,1,0]-[12,0,0,0],	2.98	3457.21	1	6	21	0.173554	0.2221	0.865632	86945	6.75762	18.9728	284.277
0.1378	3945.4				2	1	6	0.130435	0.0557	1.46324	9600	8.755	3.3865	291.94
0.1377	988.808				2	2	18	0.1875	3.2582	0.038598	30872	15.3683	224.33	337.828
0.1376	1955.66				2	3	7	0.0630631	2.5388	0.832349	1562	3.72143	179.171	352.13
0.1374	3957.24				1	5	27	0.216	0.2002	1.22581	83954	10.8737	12.7513	308.806
0.1374	5291.84				2	1	3	0.125	1e+09	0	2126	5.40333	28.5802	406.713
0.1373	2948.5				2	2	2	0.111111	1e+09	0	572	4.08	106.026	340.044
0.1373	5329.69				2	1	2	0.037037	1e+09	0	1151	6.37	1.174	381.634
0.1372	5262.93				2	1	3	0.0857143	1e+09	0	1745	4.61333	27.9171	404.272
0.1371	540.085				1	1	56	0.918033	1e+09	0	862657	32.3559	135.574	221.476
0.137	3973.27				1	2	50	0.324675	0.1142	1.33693	213373	19.756	16.55	313.591
0.1369	3993.17				1	2	31	1.10714	0.6638	2.14605	275705	10.4413	14.4568	283.808
0.1368	3908.33				2	1	6	0.115385	0.2483	1.10117	1977	7.67	31.5076	324.555
0.1366	1742.92				2	2	9	0.230769	2.4769	0.437454	2718	4.35889	183.636	343.511
0.1366	518.165				1	1	68	0.322275	3.9572	0.00104899	392942	39.7616	107.286	191.839
0.1364	1139.09				2	2	5	0.0431034	1e+09	0	27514	8.952	145.435	268.176
0.1363	3818.23				1	4	24	0.521739	0.1642	1.37271	157770	6.62708	1.5972	289.103
0.1363	4047.34				2	1	3	0.0789474	0.643	0.924008	9133	4.25667	7.7528	293.843
0.1362	790.333				1	1	53	0.449153	3.535	0.00477008	276867	8.05415	23.7638	77.5281
0.1361	4051.86				2	1	2	0.117647	0.6065	0.967634	16322	4.405	14.3938	287.48
0.136	1842.6				1	1	63	0.623762	2.1074	0.22401	53851	11.4894	179.702	345.709
0.1357	3634.31				1	4	29	0.27619	0.0087	0.91192	141767	5.24724	15.1021	291.297
0.1357	1990.64				2	1	17	0.186813	2.3143	0.662569	6103	45.3453	166.552	341.662
0.1357	2024.65				2	1	13	0.156627	1.8123	0.213776	2733	4.84308	148.989	326.191
0.1356	1331.09				2	2	6	0.136364	3.2258	0.541831	22616	4.595	160.848	295.396
0.1352	621.031				1	1	46	0.867925	1e+09	0	189299	7.95326	129.181	220.061
0.1352	1330.43				2	1	5	0.384615	1e+09	0	4357	7.884	178.743	313.25
0.135	2027.14				2	1	8	0.195122	7.0813	5.48673	15874	19.2725	116.395	293.75
0.1349	1737.62				2	1	9	0.166667	2.3447	0.297041	48834	5.72333	133.357	292.907
0.1346	1329.76				2	1	10	0.178571	3.0782	0.39216	26028	3.826	156.111	290.578
0.1346	2059.7				2	1	8	0.133333	2.0189	0.475237	12586	4.03	126.81	306.167
0.1345	641.257				1	1	52	0.38806	1e+09	0	160601	21.5348	88.8485	180.972
0.1345	3954.23				1	5	20	0.135135	0.1424	1.27892	44485	17.246	10.2094	306.079
0.1344	991.308				2	2	6	0.0606061	3.4977	0.282031	15643	7.44	176.911	290.563
0.134	3738.26				1	4	20	0.384615	0.2708	1.35414	140381	6.034	0.6474	283.235
0.134	3978.21				1	5	15	0.319149	0.0857	1.54451	133122	26.3287	5.6591	291.686
0.134	1935.14				2	1	2	0.153846	1e+09	0	2904	3.32	133.274	304.971
0.1339	3898.26				1	3	23	0.638889	0.0537	1.28001	221139	9.07696	4.0878	288.34
0.1339	1943.15				2	1	4	0.266667	8.6371	6.91105	3678	12.3175	133.633	305.822
0.1338	752.35				1	1	53	0.319277	1e+09	0	75443	9.23377	119.434	218.39
0.1338	702.031				1	1	50	0.877193	1e+09	0	1506326	57.3528	122.013	217.875
0.1335	2109.69				2	1	4	0.0816327	1.7357	0.270281	2593	4.345	106.69	289.121
0.1334	4032.22				1	4	23	0.25	0.3226	1.22082	137229	7.99174	17.1986	283.468
0.1334	1951.16				2	1	3	0.25	2.0654	0.351876	4242	8.31333	135.792	308.474
0.1333	1999.12				2	1	6	0.142857	1e+09	0	1856	4.42667	194.34	369.972
0.1332	568.024				1	1	37	1	3.9512	0.0729923	422003	18.33	67.0307	20.5894
0.1331	1358.82				2	1	6	0.0576923	1e+09	0	2631	3.86	178.609	314.862
0.1329	1946.65				2	1	4	0.027027	1e+09	0	1106	5.085	156.412	328.817
0.1329	1378.34				2	1	6	0.272727	3.0469	0.436948	1520	4.015	194.017	331.471
0.1327	614.277				1	1	54	0.175896	3.8973	0.0915209	774706	25.3409	41.8529	48.6117
0.1324	1349.11				2	1	5	0.1	3.2192	0.563429	20926	3.882	156.226	291.883
0.1323	1752.48				2	1	2	0.25	1e+09	0	655	4.53	207.501	367.965
0.1322	3998.19				1	4	19	0.195876	0.5614	2.05156	67276	9.13316	4.9904	293.583
0.132	1004.31				2	1	11	0.13253	26.0986	22.9033	56262	76.2545	181.85	296.302
0.132	1735.86				2	1	5	0.227273	2.4684	0.41789	3271	9.178	195.662	355.103
0.1318	1017.33				2	1	2	0.333333	3.4695	0.294559	1776	7.96	196.749	312.001
0.1318	1215.31				2	1	4	0.133333	1e+09	0	2071	7.42	216.358	343.786
0.1317	585.231				1	1	33	0.868421	1e+09	0	147820	30.7527	88.7697	177.448
0.1315	772.322				1	1	37	0.385417	1e+09	0	225600	8.87703	35.842	64.3423
0.1315	1897.65				1	3	35	0.251799	2.3569	0.559634	109026	7.02114	119.418	288.809
0.1315	1657.17				2	1	7	0.112903	2.708	0.534419	2064	3.89143	210.183	364.785
0.1315	615.241				1	1	45	0.234375	1e+09	0	33598	5.44644	95.2389	185.763
0.1314	3556.31				1	3	19	0.487179	0.3424	1.14101	107868	4.48842	13.7083	285.106
0.1314	3496.39				1	2	26	0.577778	0.761	1.46578	125929	5.24654	20.5948	288.308
0.1314	529.917				1	1	28	0.903226	1e+09	0	213539	12.5914	66.9091	18.3674
0.1314	597.231				1	1	48	0.25	4.0019	0.169404	65737	10.3138	84.0479	173.464
0.131	1012.82				2	1	3	0.142857	9.8707	6.68862	15925	21.2833	178.565	293.54
0.131	1902.63				1	1	49	0.5	2.0297	0.240242	34177	10.0182	167.701	337.399
0.1309	1353.46				2	1	2	0.0235294	3.1078	0.458839	1068	4.565	154.795	290.719
0.1308	582.185				1	1	36	0.336449	1e+09	0	350733	14.4383	27.3054	61.1855
0.1308	997.323				2	1	7	0.205882	3.3558	0.14949	10671	26.9357	238.093	352.114
0.1305	1443.19				2	1	2	0.0740741	1e+09	0	510	3.135	225.444	366.886
0.1304	680.237				1	1	19	0.904762	1e+09	0	118072	9.06105	12.4773	106.998
0.1303	2064.68				1	1	46	0.516854	1.8044	0.268567	30392	9.43457	162.091	341.754
0.1303	976.827				2	1	3	0.1	3.9984	0.76	2343	12.4667	197.005	309.767
0.1303	798.049				1	1	42	0.763636	3.5187	0.000513519	992860	44.3383	112.23	213.996
0.1302	3576.36				1	3	17	0.395349	0.3326	1.16256	99148	4.16941	10.2117	282.843
0.1302	1297.49				1	1	32	0.275862	1e+09	0	17102	3.36594	12.9518	145.434
0.1301	3336.34				1	4	16	0.141593	0.4867	0.941013	62656	5.92312	32.1074	289.978
0.13	770.361				1	1	45	0.202703	1e+09	0	50345	7.64267	131.788	231.852
0.1299	2079.88				1	1	40	0.150376	1e+09	0	115063	6.3495	68.6398	111.958
0.1298	1014.6				2	1	2	0.0540541	1e+09	0	691	5.01	243.683	358.767
0.1295	3417.41				1	3	16	0.4	0.4511	1.03224	65903	3.73563	28.0009	290.856
0.1294	4015.18				1	4	13	0.154762	0.6752	0.841494	105051	14.5723	16.123	283.496
0.1292	682.198				1	1	14	0.933333	1e+09	0	103281	10.1929	7.5117	102.153
0.1289	1748.19				1	2	25	0.543478	1e+09	0	99363	3.4844	130.378	290.578
0.1288	3577.34				1	2	20	0.465116	0.5056	1.33708	110349	4.713	15.4413	288.133
0.1288	551.163				1	1	15	1	1e+09	0	116232	24.222	34.3516	52.2315
0.1286	716.047				1	1	59	1	3.6561	0.00962602	5208021	169.306	119.864	216.587
0.1285	4053.3				1	4	6	0.25	0.571	1.00538	6845	9.63667	5.9085	307.871
0.1284	1010.09				2	1	4	0.0769231	3.3624	0.176101	4078	12.3225	263.666	378.473
0.1284	3495.4				1	4	8	0.163265	0.1747	0.87797	33071	4.22875	11.3326	278.985
0.1283	1858.15				1	3	25	0.235849	2.2563	0.397166	69469	4.8	118.798	285.76
0.1283	1857.65				1	3	25	0.242718	2.2807	0.420841	97446	4.774	120.659	287.591
0.1282	3971.27				1	3	19	0.129252	0.3925	1.05554	28234	20.7574	24.957	321.875
0.1281	2851.92				1	2	4	1.33333	1e+09	0	1246	5.2875	127.719	355.797
0.1281	784.033				1	2	26	0.382353	1e+09	0	232345	16.7796	112.97	213.875
0.1279	4001.19				1	3	11	0.44	0.6022	0.892666	107202	29.8982	16.183	282.575
0.1278	747.177				1	1	12	1	1e+09	0	46283	6.62833	51.35	47.2878
0.1278	798.174				1	1	17	1	3.7791	0.26111	99704	10.2406	55.0284	46.7457
0.1277	538.025				1	1	61	0.983871	3.9298	0.00464361	5586137	186.129	135.33	221.105
0.1275	632.248				1	1	18	0.782609	3.9855	0.207893	53622	18.7956	19.3352	72.2345
0.1275	872.191				1	1	16	1	3.8295	0.427376	56976	6.075	59.7602	46.566
0.1274	1782.57				1	1	32	0.744186	2.4907	0.513321	12378	5.80281	168.47	330.784
0.1274	3995.18				1	2	7	0.875	0.5519	2.03726	38533	9.12429	25.2049	273.183
0.1272	2044.54				1	1	15	0.6	1e+09	0	7725	3.426	13.3005	165.124
0.1271	678.314				1	1	16	0.888889	1e+09	0	20463	9.05562	89.2923	183.695
0.1271	4036.25				1	3	12	0.26087	0.1695	1.38021	45053	18.2233	20.9071	280.007
0.127	1749.19				1	2	7	1	1e+09	0	44333	3.63571	114.56	274.821
0.127	3658.31				1	2	11	0.611111	0.4333	1.3915	45314	4.63273	20.2944	297.965
0.127	3657.3				1	2	14	0.451613	0.4024	1.35901	111594	5.85	10.754	288.363
0.1269	1898.14				1	3	22	0.177419	2.2808	0.484311	77434	6.67591	117.81	287.231
0.1269	3415.38				1	2	14	0.466667	0.4013	0.979303	78889	4.82857	20.3573	283.088
0.1268	4014.71				1	1	10	1	0.1977	1.71367	88628	7.195	17.3126	282.277
0.1268	1729.11				1	3	18	0.352941	2.6561	0.595024	143358	5.335	118.776	277.802
0.1268	599.229				1	1	4	1	1e+09	0	3330	3.19	6.9295	82.6096
0.1268	1908.62				1	2	24	0.444444	2.3064	0.526264	93400	4.05375	121.391	291.457
0.1267	1618.48				1	1	2	2	1e+09	0	665	3.66	225.778	378
0.1267	1868.64				1	3	17	0.346939	2.335	0.492289	52525	4.06118	115.884	283.491
0.1266	658.005				1	1	19	1	1e+09	0	244069	22.9721	144.644	237.797
0.1265	2179.73				1	1	39	0.351351	1.6929	0.337084	19263	4.49872	179.046	365.785
0.1264	800.139				1	1	33	0.622642	1e+09	0	25554	10.3985	223.73	325.625
0.1264	4778.56				1	1	2	1	1e+09	0	512	3.6	0.0659	346.5
0.1263	4856.26				1	1	2	1	1e+09	0	464	3.3	2.156	353.5
0.1263	4184.34				1	1	2	1	1e+09	0	985	4.15	1.5145	311.536
0.1263	5299.15				1	1	2	1	1e+09	0	976	4.705	1.9713	380.553
0.1263	5145.53				1	1	2	1	1e+09	0	984	6.725	1.6343	367.5
0.1263	552.28				1	1	16	1	3.91	0.00724743	642044	45.9075	45.1361	41.5157
0.1262	500.162				1	1	26	0.118721	1e+09	0	219627	28.4727	16.7679	66.6786
0.1262	5144.15				1	1	2	1	1e+09	0	770	4.75	5.4504	374.5
0.1262	510.233				1	1	18	1	3.9796	0.0110164	949126	63.0894	41.5531	42.5128
0.1262	4329.22				1	1	2	1	1e+09	0	584	4.33	6.5686	325.5
0.1262	5036.26				1	1	2	1	1e+09	0	736	5.23	5.914	356.5
0.1262	5328.51				1	1	2	1	1e+09	0	889	5.485	5.8442	374.543
0.1261	730.364				1	1	7	1	1e+09	0	39689	5.85429	56.5454	41.0584
0.1261	5035.07				1	1	2	1	1e+09	0	840	5.92	7.8413	354.5
0.1261	716.347				1	1	7	1	1e+09	0	51763	7.73	56.1901	40.5518
0.1261	710.247				1	1	6	1	1e+09	0	25642	12.8683	44.1713	52.1954
0.1261	5390.52				1	1	1	1	1e+09	0	462	3.66	0.799	385
0.126	2221.75				1	1	33	0.578947	1.5024	0.212358	14779	5.36636	186.11	375.434
0.126	5220.81				1	1	1	1	1e+09	0	405	5.14	0.236	374
0.126	5208.22				1	1	1	1	1e+09	0	347	4.4	1.0105	374
0.126	5345.4				1	1	1	1	1e+09	0	483	4.87	1.4263	380
0.126	5227.04				1	1	1	1	1e+09	0	443	5.15	1.8532	376
0.126	5297.73				1	1	1	1	1e+09	0	467	4.33	2.5057	381
0.126	5257.52				1	1	1	1	1e+09	0	460	4.87	2.9784	379
0.126	5394.44	[8,8,1,32,0]-[0,0,0,0],	3.129	5394.45	1	1	1	1	1e+09	0	889	6.97	1.5582	386
0.1259	5310.12				1	1	2	1	1e+09	0	1722	7.325	12.1787	391.435
0.1259	5266.96				1	1	1	1	1e+09	0	521	6.59	2.6019	374
0.1259	4056.23				1	3	10	0.070922	0.2779	1.85886	10116	7.011	4.5741	306.717
0.1259	3480.2				1	1	5	1	0.2835	0.962994	11765	6.912	0.8422	267.559
0.1259	5153.39				1	1	1	1	1e+09	0	236	3.4	7.6177	362
0.1259	944.38				1	1	6	1	1e+09	0	9523	5.215	57.7071	53.0586
0.1258	4356.7				1	1	1	1	1e+09	0	262	3.74	8.3782	329
0.1258	734.34				1	1	12	0.857143	1e+09	0	7994	4.73333	87.3195	185.168
0.1258	5385				1	1	1	1	1e+09	0	541	6.11	6.8618	377
0.1258	5258.99				1	1	2	1	1e+09	0	1528	6.445	17.3549	393.467
0.1258	5376.21				1	1	3	1	1e+09	0	2064	6.51	27.7032	411.024
0.1258	5025.24				1	1	1	1	1e+09	0	287	3.74	9.2637	371
0.1258	5273.35				1	1	1	1	1e+09	0	712	5.64	8.0046	385
0.1258	4355.44				1	1	1	1	1e+09	0	262	3.75	9.4557	330
0.1258	5363.87				1	1	1	1	1e+09	0	292	3.69	9.5622	373
0.1258	5285.83				1	1	1	1	1e+09	0	300	4.09	9.7624	368
0.1258	576.002				1	1	22	1	3.8758	0.0100777	333956	28.3282	149.992	238.103
0.1258	5317.36				1	1	1	1	1e+09	0	989	7.83	7.2986	387
0.1258	5215.72				1	1	1	1	1e+09	0	466	3.81	10.5491	384
0.1257	5275.12				1	1	1	1	1e+09	0	854	6.7	8.8959	386
0.1257	5384.02				1	1	1	1	1e+09	0	440	5.57	9.8009	374
0.1257	3379.23				1	1	1	1	1e+09	0	5019	3.66	11.4921	272
0.1257	4403.45				1	1	1	1	1e+09	0	290	4.23	11.5031	335
0.1257	724.155				1	1	5	1	1e+09	0	18389	4.312	52.3784	44.8437
0.1257	5267.4				1	1	1	1	1e+09	0	982	7.71	9.3709	386
0.1257	5581.11				1	1	1	1	1e+09	0	353	3.13	13.9219	382
0.1257	3896.26				1	3	7	0.194444	0.4064	0.924196	57346	7.24857	8.652	283.653
0.1257	4020.48				1	1	6	1	0.3527	1.17232	52334	4.83	18.3493	281.595
0.1257	5152.41				1	1	1	1	1e+09	0	545	4.62	13.4428	383
0.1257	5375.66				1	1	1	1	1e+09	0	864	7.08	11.7128	395
0.1256	5121.09				1	1	1	1	1e+09	0	435	3.85	14.3688	382
0.1256	4946.17				1	1	1	1	1e+09	0	241	3.13	15.1263	372
0.1256	562.213				1	1	20	0.2	1e+09	0	133139	9.869	11.2776	75.985
0.1256	5191.75				1	1	1	1	1e+09	0	770	6.1	13.0231	385
0.1256	1869.13				1	3	14	0.333333	1.8817	0.0397652	68798	3.88357	116.846	284.483
0.1256	5266.43				1	1	1	1	1e+09	0	885	7.27	12.4304	389
0.1256	5164.42				1	1	1	1	1e+09	0	650	5.15	14.7042	385
0.1256	5359.24				1	1	1	1	1e+09	0	670	5.64	14.7224	397
0.1256	3232.24				1	1	1	1	1e+09	0	1405	3.28	16.5324	268
0.1256	4443.37				1	1	1	1	1e+09	0	726	3.16	16.9516	309
0.1256	5220.38				1	1	1	1	1e+09	0	661	5.43	15.2624	389
0.1256	4872.7				1	1	1	1	1e+09	0	238	3.47	17.3552	335
0.1256	5371.07				1	1	1	1	1e+09	0	787	6.73	14.9951	398
0.1256	5357.62				1	1	1	1	1e+09	0	364	3.18	17.8225	400
0.1255	5269.31				1	1	2	1	1e+09	0	1775	7.975	24.7472	401.494
0.1255	4507.35				1	1	1	1	1e+09	0	330	4.64	17.1135	347
0.1255	5326.53				1	1	1	1	1e+09	0	228	3.28	18.2654	362
0.1255	4020.17				1	1	2	1	1e+09	0	8823	3.58	28.4574	271.468
0.1255	5426.91				1	1	2	1	1e+09	0	576	4.1	28.9389	357.5
0.1255	5202.49				1	1	1	1	1e+09	0	370	3.18	19.3626	392
0.1255	3199.17				1	1	8	0.888889	1.0047	1.24434	10087	6.12875	19.0131	268.447
0.1255	5193.74				1	1	1	1	1e+09	0	552	4.67	18.901	391
0.1255	4301.97				1	1	2	1	1e+09	0	520	3.59	31.2444	348.5
0.1254	5181.61				1	1	1	1	1e+09	0	357	3.04	21.6469	393
0.1254	5193.07				1	1	1	1	1e+09	0	511	4.36	20.9421	393
0.1254	5238.78				1	1	1	1	1e+09	0	812	6.78	19.1309	394
0.1254	2678.21				1	1	5	1	1e+09	0	38688	3.586	61.508	278.903
0.1254	5255.63				1	1	1	1	1e+09	0	717	6.04	20.0949	396
0.1254	5091.09				1	1	1	1	1e+09	0	400	3.25	22.2136	388
0.1254	851.367				1	1	7	1	1e+09	0	5764	6.02	81.9996	187.045
0.1254	3840.22				1	1	1	1	1e+09	0	1291	3.91	21.8584	267
0.1254	5338.02				1	1	1	1	1e+09	0	903	7.88	19.0278	400
0.1254	5239.21				1	1	1	1	1e+09	0	815	6.68	20.1045	395
0.1254	4950.15				1	1	1	1	1e+09	0	525	5.56	21.8813	379
0.1254	4021.18				1	3	10	0.0862069	0.1683	1.69438	11203	6.371	26.2967	273.691
0.1254	4040.85				1	1	15	0.555556	0.0096	1.54725	71182	5.036	14.6676	286.53
0.1254	4007.64				1	1	5	1	0.143	1.36189	32686	4.302	18.8504	280.304
0.1254	5342				1	1	2	1	1e+09	0	1188	4.735	33.3284	414.545
0.1253	5304.44				1	1	1	1	1e+09	0	770	6.82	22.0929	401
0.1253	5217.74				1	1	1	1	1e+09	0	869	7.32	22.4247	396
0.1253	5076.87				1	1	1	1	1e+09	0	637	5.23	24.0885	389
0.1253	5113.35				1	1	1	1	1e+09	0	630	5.42	24.8451	392
0.1253	1778.16				1	3	18	0.159292	2.289	0.30469	65304	4.65167	128.111	290.153
0.1253	4471.81				1	1	1	1	1e+09	0	276	3.89	27.2989	355
0.1252	5008.01				1	1	1	1	1e+09	0	557	4.52	27.3235	388
0.1252	4933.2				1	1	1	1	1e+09	0	608	5.16	26.9241	383
0.1252	4475.62				1	1	1	1	1e+09	0	362	5.11	27.065	355
0.1252	5282.79				1	1	1	1	1e+09	0	691	6.32	26.4241	404
0.1252	4645.79				1	1	1	1	1e+09	0	366	5.12	27.5998	366
0.1252	5298.41				1	1	1	1	1e+09	0	491	4.62	28.4636	407
0.1252	5381.41				1	1	1	1	1e+09	0	604	5.75	28.359	412
0.1252	3491.28	[9,9,1,1,0]-[14,0,0,0],	3.7	3491.26	1	3	8	0.0833333	0.5706	1.26744	26393	5.8675	11.1273	278.526
0.1252	5379.46				1	1	1	1	1e+09	0	228	3.27	30.521	353
0.1252	4093.3				1	1	3	1	0.9735	0.665481	2884	5.73667	5.5872	310.01
0.1251	3902.32				1	1	7	0.875	0.373	1.71307	7214	7.58143	16.1657	308.843
0.1251	5395.79				1	1	1	1	1e+09	0	718	5.42	30.475	415
0.1251	5289.01				1	1	1	1	1e+09	0	429	3.97	32.0417	410
0.1251	5368.21				1	1	1	1	1e+09	0	535	4.04	32.1708	415
0.1251	5348.69				1	1	1	1	1e+09	0	586	5.52	31.3716	413
0.1251	595.972				1	1	38	0.107042	1e+09	0	146886	43.8305	167.875	257.214
0.1251	923.406				1	1	15	0.789474	1e+09	0	31146	3.90933	127.02	236.496
0.1251	5339.07				1	1	1	1	1e+09	0	447	3.37	33.9632	415
0.1251	5237.75				1	1	1	1	1e+09	0	620	5.83	32.1942	407
0.1251	4278.23				1	1	2	1	1e+09	0	438	3.145	44.704	360.5
0.125	5089.92				1	1	1	1	1e+09	0	626	5.43	33.2859	399
0.125	5355.37				1	1	2	1	3.1037	0.510456	914	4.125	0.5365	382.575
0.125	5158.65				1	1	3	1	1.5777	1.72856	906	9.72333	6.9715	376.913
0.125	5261.55				1	1	1	1	1e+09	0	648	6	33.7306	410
0.125	3498.4				1	1	3	1	0.2705	0.978439	19287	3.75333	11.2954	279.132
0.125	5156.65				1	1	2	1	1e+09	0	1183	4.135	45.7221	415.54
0.125	506.057				1	1	6	1	4.1179	0.142725	32407	22.2233	28.4086	55.4005
0.125	5040.88				1	1	1	1	1e+09	0	466	4.04	36.3016	399
0.125	5191.24				1	1	1	1	1e+09	0	640	6.02	35.0547	407
0.125	5278.16				1	1	1	1	1e+09	0	544	4.61	36.7088	414
0.125	3335.4				1	3	9	0.0762712	0.0056	0.447224	44178	6.45111	25.9649	283.777
0.125	4065.91				1	1	2	1	1.0186	0.577544	9471	3.56	3.3098	299.428
0.1249	4359.38				1	1	3	1	0.0059	2.06127	2152	6.43667	11.9365	308.85
0.1249	1751.41				1	1	4	1	1e+09	0	10458	4.13	67.948	92.4497
0.1249	5224.16				1	1	1	1	1e+09	0	483	4.64	37.0299	411
0.1249	4135.42				1	1	2	1	1.0969	0.608002	1157	4.435	3.3361	310.349
0.1249	5222.83				1	1	1	1	1e+09	0	691	6.39	36.1118	410
0.1249	5002.76				1	1	1	1	1e+09	0	525	4.49	37.646	398
0.1249	3823.04				1	1	2	1	0.1045	1.32054	9122	3.22	5.3018	282.5
0.1249	3418.4				1	1	5	0.833333	1e+09	0	17203	4.2	40.1627	303.079
0.1249	3524.16				1	1	2	1	0.3805	1.1288	447	3.53	5.8815	263.539
0.1249	2446.77				1	1	1	1	1e+09	0	1551	3.05	40.8381	244
0.1249	4820.09				1	1	3	1	1e+09	0	1260	3.96333	60.8801	410
0.1248	5056.39				1	1	1	1	1e+09	0	367	3.36	41.3481	405
0.1248	3931.34				1	1	2	1	0.6643	0.721152	6946	3.93	7.0306	301.493
0.1248	5709.88				1	1	2	1	1e+09	0	530	3.685	52.3412	351.5
0.1248	5228.31				1	1	1	1	1e+09	0	784	5.12	41.7751	416
0.1248	5634.1				1	1	1	1	1e+09	0	247	3.53	43.1809	356
0.1248	5023.75				1	1	1	1	1e+09	0	511	4.68	42.355	404
0.1248	5203.04				1	1	1	1	1e+09	0	683	4.46	43.3289	416
0.1247	3502.18				1	1	1	1	1.2044	1.91821	917	3.86	0.0689	268
0.1247	3197.31				1	1	3	1	1e+09	0	891	3.80333	65.6804	315
0.1247	3914.23				1	1	1	1	0.3062	1.05252	4779	3.06	1.4098	292
0.1247	4773.65				1	1	1	1	1e+09	0	379	3.23	46.7362	393
0.1247	5335.09				1	1	5	0.833333	2.6976	0.884823	2399	7.932	0.9419	379.85
0.1247	3377.24	[9,9,1,0,0]-[12,0,0,0],	2.741	3377.25	1	1	1	1	0.3901	0.908425	273	3.82	2.6144	263
0.1247	4182.34				1	1	1	1	0.9186	0.859724	941	5.5	1.8984	308
0.1246	5038.63				1	1	1	1	1e+09	0	432	4	47.4402	410
0.1246	526.192				1	1	7	1	4.1895	0.245867	49713	11.0471	57.9534	27.094
0.1246	5070.48				1	1	1	1	1e+09	0	425	4	48.4812	413
0.1246	3433.41				1	1	2	1	1e+09	0	414	3.065	59.6604	323.5
0.1246	5354.47				1	1	1	1	2.4719	1.14089	653	5.9	3.0158	385
0.1246	3884.3				1	1	4	1	0.0224	1.28944	1239	22.1525	22.5115	314.081
0.1246	553.044				1	1	27	0.391304	1e+09	0	304427	30.3733	141.642	228.34
0.1246	4073.41				1	1	1	1	0.5214	1.08649	925	4.38	5.8006	309
0.1245	5488.69				1	1	1	1	1e+09	0	509	7.35	48.2385	342
0.1245	5189.04				1	1	1	1	2.0681	1.28571	182	3.76	6.81	365
0.1245	4793.88				1	1	1	1	1e+09	0	554	4.74	50.4919	398
0.1245	2721.61				1	1	1	1	1e+09	0	3409	3.25	51.9355	272
0.1245	1997.59				1	2	2	1	2.8413	1.20041	13935	13.98	96.0716	271.609
0.1245	3118.29				1	1	3	1	1e+09	0	897	4.20333	72.5401	317
0.1245	2717.94				1	1	1	1	1e+09	0	4407	5.13	51.1613	271
0.1245	1708.16				1	3	11	0.333333	2.1524	0.0586147	64783	3.43455	123.985	281.723
0.1245	3338.23				1	1	1	1	1e+09	0	461	3.52	53.0138	311
0.1245	2324.1				1	1	2	1	1e+09	0	876	4.36	62.9075	258.525
0.1245	3857.28				1	1	1	1	0.5284	0.741211	7396	3.34	8.9073	281
0.1245	4938.53				1	1	1	1	1e+09	0	345	3.2	53.5964	410
0.1245	4830.5				1	1	1	1	1e+09	0	328	3	54.2399	404
0.1244	636.066				1	1	29	0.58	1e+09	0	29642	14.5272	235.294	327.099
0.1244	5362.21				1	1	1	1	0.9715	2.65333	300	9.25	6.4597	376
0.1244	2720.6				1	1	1	1	1e+09	0	6473	3.39	54.9979	275
0.1244	4374.42				1	1	1	1	1.2976	0.781308	535	4.08	10.7116	311
0.1244	2327.1				1	1	2	1	1e+09	0	438	3.705	65.7322	261.534
0.1244	3285.04				1	1	4	1	1e+09	0	984	3.545	86.7851	341.5
0.1244	3518.88				1	1	1	1	1e+09	0	252	3.78	55.904	325
0.1244	3933.85				1	1	1	1	0.0947	1.29469	8056	6.48	9.6166	285
0.1244	5397.65				1	1	4	1	3.3288	0.351485	1054	4.21	43.2564	341.383
0.1244	2999.74				1	1	5	1	1e+09	0	2125	6.148	96.8305	334
0.1244	5853.73				1	1	1	1	1e+09	0	240	3.4	57.6879	355
0.1243	640.189				1	1	2	1	1e+09	0	6864	5.355	66.5733	25.4848
0.1243	604.169				1	1	2	1	1e+09	0	12274	9.59	63.355	26.4879
0.1243	895.211				1	1	1	1	1e+09	0	1591	3.19	58.7419	49
0.1243	1807.1				1	1	11	0.916667	2.0818	0.142838	7041	6.21909	95.6526	259.475
0.1243	3460.21				1	1	1	1	0.4309	1.07904	6503	3.34	14.5118	280
0.1243	4018.26				1	1	1	1	0.5536	0.967939	8671	5.11	13.8078	286
0.1243	1828.65				1	3	12	0.20339	2.2746	0.369309	21981	4.0725	112.148	277.296
0.1243	3905.82				1	1	1	1	0.5864	1.932	4838	4.38	14.8929	278
0.1243	5430.69				1	1	1	1	2.9166	0.815385	260	5.26	14.6713	372
0.1243	4031.83				1	1	1	1	0.5365	1.0063	6506	3.15	16.6423	284
0.1242	946.207				1	1	5	1	3.502	0.215657	6029	3.854	58.1002	52.7779
0.1242	3431.15				1	1	4	1	1e+09	0	1017	3.62	92.7948	356.496
0.1242	3764.91				1	1	16	0.470588	0.0231	1.10191	3377	5.6325	45.79	330.017
0.1242	821.194				1	1	9	0.818182	3.6768	0.194824	24565	5.02778	55.3247	47.8651
0.1242	1170.75				1	1	6	1	1e+09	0	32971	9.58333	108.017	232.704
0.1242	1036.14				1	1	16	0.941176	1e+09	0	7279	6.20312	202.234	318.643
0.1242	3122.69				1	1	5	1	1e+09	0	1155	3.198	105.269	350
0.1242	4010.3				1	1	1	1	0.9254	0.583691	233	3.45	19.6817	319
0.1242	3217.21				1	1	1	1	0.7094	0.9773	3304	5.69	18.4564	269
0.1242	1708.72				1	3	14	0.184211	2.1263	0.0333439	66005	4.05429	130.893	288.665
0.1241	5043.98				1	1	1	1	1.7997	1.32716	324	4.09	20.1108	383
0.1241	4218.71				1	1	1	1	1.1898	0.645418	251	3.59	20.8645	333
0.1241	3378.24				1	2	3	0.5	0.1548	0.365053	6678	3.67667	9.3322	269.779
0.1241	3337.42				1	1	12	0.545455	0.4915	0.947522	57630	3.9775	25.1381	283.075
0.1241	4037.76				1	1	1	1	1e+09	0	314	4.29	65.993	367
0.1241	2325.11				1	1	1	1	1e+09	0	333	4.18	67.3204	263
0.1241	4815.99				1	1	3	0.75	1e+09	0	932	3.36333	29.4316	378.299
0.124	3469.7				1	1	3	1	1e+09	0	2143	9.78667	83.9124	349.984
0.124	5352.98				1	1	2	0.666667	1e+09	0	771	3.405	0.2157	382.108
0.124	4054.19				1	1	2	1	0.1224	1.45532	2045	5.38	34.4146	267.603
0.124	3992.76				1	1	2	1	0.2306	1.71224	490	5.965	34.2603	332.5
0.124	2048.13				1	1	2	1	1e+09	0	396	3.515	80.8542	259.5
0.124	3340.41				1	1	2	1	1e+09	0	468	3.36	81.3796	339.5
0.1239	4025.81				1	1	1	1	0.4599	1.07342	4549	3.16	27.2723	273
0.1239	2171.17				1	1	6	1	1e+09	0	4192	4.40667	122.501	308.713
0.1239	5286.46				1	1	2	1	2.0063	1.5	408	4.435	37.3013	340.5
0.1239	3922.23				1	1	1	1	0.044	1.41522	578	3.5	27.902	266
0.1239	3569.56				1	1	3	1	1e+09	0	1041	4.98333	91.7874	364
0.1239	5190.51				1	1	1	1	2.4537	0.902439	410	3.96	28.0996	400
0.1239	3084.24				1	1	6	1	0.1681	0.227891	2067	5.67833	78.4204	320.787
0.1239	3984.32				1	1	1	1	0.4778	0.99061	213	3.1	29.2796	327
0.1239	2688.23				1	1	1	1	1e+09	0	7713	4.71	71.9882	290
0.1239	3878.28				1	1	1	1	0.0552	1.24723	4421	12.09	23.199	268
0.1238	2017.61				1	3	9	0.321429	1.8458	0.236227	60876	18.6856	112.261	289.029
0.1238	3734.25				1	1	1	1	1e+09	0	346	4.94	75.6587	358
0.1238	5060.25				1	1	1	1	2.2474	0.904908	326	4.39	32.1106	396
0.1238	5915.77				1	1	1	1	1e+09	0	233	3.34	77.5037	339
0.1238	3488.66				1	1	3	1	1e+09	0	1624	7.81667	94.8221	362.06
0.1238	3477.32				1	1	1	1	0.7667	1.44167	2846	3.36	33.4601	300
0.1238	3640.5				1	1	3	1	0.0829	1.01329	467	4.49667	53.4712	330.047
0.1237	2259.7				1	1	1	1	1e+09	0	3506	6.81	76.6571	115
0.1237	5574.86				1	1	1	1	1e+09	0	233	3.15	79.5378	316
0.1237	1689.12				1	1	4	1	1e+09	0	4157	4.98	109.512	266.079
0.1237	4949.34				1	1	1	1	2.0028	0.975936	374	3.72	35.9314	393
0.1237	2677.88				1	1	1	1	1e+09	0	3248	3.13	80.6251	298
0.1237	5322				1	1	2	1	2.0362	1.52569	510	5.43	45.599	334.388
0.1237	740.007				1	1	8	1	1e+09	0	83681	17.33	139.371	237.568
0.1237	4044.16				1	1	1	1	0.131	1.43103	464	4.19	36.4006	265
0.1236	4012.24				1	3	3	0.0379747	0.3545	1.15766	953	4.29667	2.433	297.004
0.1236	3250.16				1	1	3	1	1e+09	0	705	3.33	102.43	355
0.1236	3933.29				1	1	1	1	0.3016	1.69014	142	3.52	37.4178	332
0.1236	2823.84				1	1	4	1	1e+09	0	1216	4.3825	112.148	338.5
0.1236	2897.3				1	1	2	1	1e+09	0	830	6.17	90.631	321.5
0.1236	2109.2				1	1	1	1	1e+09	0	538	3.39	82.5986	265
0.1236	3450.34				1	1	3	1	1e+09	0	924	4.21667	103.07	367.951
0.1236	5260.74				1	1	1	1	2.8482	0.617849	437	4.84	37.7804	414
0.1236	2135.68				1	1	1	1	1e+09	0	2472	3.5	83.0301	101
0.1236	2742.34				1	1	5	1	1e+09	0	1700	4.808	123.661	345
0.1236	1098.35				1	1	1	1	1e+09	0	1844	3.1	83.7651	204
0.1236	4054.65				1	1	1	1	0.9227	0.655814	215	3.1	39.9544	342
0.1236	5398.72				1	1	1	1	2.6956	0.986395	147	4.07	39.7054	345
0.1236	4883.5				1	1	1	1	1.5595	1.31618	272	3.86	39.9806	393
0.1236	5363.51				1	1	4	0.571429	1e+09	0	1704	5.6475	12.5602	369.979
0.1235	5260.28				1	1	1	1	2.6313	0.834043	470	5.73	38.809	415
0.1235	5033.73				1	1	2	1	1.9502	1.16059	580	5.025	50.2361	412.495
0.1235	648.249				1	1	4	1	1e+09	0	26506	11.1775	109.983	202.536
0.1235	5083.42				1	1	1	1	2.4347	0.753846	390	4.93	40.6855	406
0.1235	4699.84				1	1	1	1	2.0704	0.517794	562	4.77	41.2754	383
0.1235	3069.26				1	1	1	1	1e+09	0	242	3.48	86.5554	328
0.1235	4250.38				1	1	1	1	0.5927	1.29213	178	3.28	42.9172	357
0.1235	3560.94				1	1	2	1	1e+09	0	444	3.04	97.8173	369.5
0.1235	4586.81				1	1	2	1	1.6948	0.716495	776	3.17	53.7266	388.5
0.1235	2030.12				1	1	1	1	1e+09	0	543	3.42	87.462	265
0.1235	704.09				1	1	18	0.418605	1e+09	0	63863	6.20444	120.734	216.722
0.1235	2022.08				1	1	1	1	1e+09	0	480	3.3	87.9564	265
0.1234	2988.84				1	1	2	1	1e+09	0	484	3.565	99.0009	335.5
0.1234	1817.65				1	2	19	0.191919	2.5581	0.635579	136018	4.83789	118.591	283.062
0.1234	4081.23				1	1	1	1	0.413	1.2071	169	4.23	44.3198	348
0.1234	1738.13				1	2	8	0.727273	2.3342	0.287279	49124	4.9525	135.879	295.46
0.1234	3397.56				1	1	6	1	1e+09	0	6177	8.85833	136.845	398.48
0.1234	2900.52				1	2	4	0.571429	1e+09	0	1021	4.54	104.904	335.972
0.1234	1956.17				1	1	1	1	1e+09	0	236	3.75	90.0097	263
0.1234	3140.76				1	1	5	1	1e+09	0	1675	3.772	131.32	377.162
0.1234	1949.63				1	1	1	1	1e+09	0	171	3.41	90.4122	263
0.1234	658.98				1	1	9	1	1e+09	0	10475	12.3044	166.322	259.536
0.1234	3683.21				1	1	5	1	0.3846	0.612549	1275	7.606	84.7979	364
0.1234	4765.29				1	1	2	1	0.8995	1.79111	450	3.715	56.7501	402.5
0.1234	5045.56				1	1	6	0.461538	1e+09	0	3688	7.27167	12.3457	375.332
0.1234	5954.39				1	1	3	1	3.4026	1.14901	666	4.66333	66.9055	351.973
0.1233	4875.66				1	1	1	1	1.7856	1.07778	270	3.25	47.4625	400
0.1233	1777.65				1	2	16	0.307692	2.097	0.111916	46735	4.10313	122.322	284.334
0.1233	1818.16				1	3	11	0.139241	2.3056	0.383955	70564	4.22636	116.376	280.878
0.1233	2710.92				1	1	1	1	1.3442	0.819753	1215	3.68	47.5929	267
0.1233	3404.2				1	1	2	1	1e+09	0	502	3.585	102.457	364.5
0.1233	510.03				1	1	14	1	4.2589	0.290025	237187	29.0914	152.809	236.862
0.1233	2611.94				1	1	3	1	1e+09	0	858	4.21667	112.68	326
0.1233	2894.94				1	1	2	1	0.5581	0.321647	11304	3.425	58.7957	289.52
0.1233	2660.52				1	1	3	1	1e+09	0	787	3.91	113.719	330.027
0.1233	2040.68				1	1	1	1	1e+09	0	4129	3.01	93.8122	272
0.1233	3259.35				1	1	2	1	1e+09	0	500	3.56	104.365	357.5
0.1233	3912.23				1	1	4	0.666667	0.8515	0.504054	25636	3.88	0.8234	294.11
0.1233	3935.78				1	1	1	1	0.7386	0.653846	260	3.7	50.2649	345
0.1232	3410.04				1	1	1	1	1e+09	0	239	3.42	95.5975	358
0.1232	2717.6				1	1	1	1	1.3927	0.878711	3941	3.6	51.1822	271
0.1232	3595.55				1	1	1	1	1e+09	0	245	3.33	96.1885	370
0.1232	1680.16				1	1	2	1	1e+09	0	3242	3.49	106.601	49.4143
0.1232	2976.49				1	1	1	1	1e+09	0	304	4.31	96.2607	332
0.1232	5364.68				1	1	2	0.666667	1e+09	0	1327	6.235	26.4235	409.035
0.1231	3474.7				1	1	1	1	1e+09	0	222	3.15	98.6212	365
0.1231	1960.13				1	1	1	1	1e+09	0	3585	4.11	97.7663	271
0.1231	3899.26				1	2	7	0.179487	0.05	1.28531	63825	10.5043	0.4739	292.015
0.1231	3549.73				1	1	1	1	1e+09	0	416	5.69	97.0064	368
0.1231	3538.14				1	1	1	1	1e+09	0	478	6.53	96.7195	367
0.1231	2906.22				1	1	2	1	1e+09	0	546	3.955	109.082	340.5
0.1231	3637.32				1	2	6	0.3	0.1731	1.09849	16776	5.36167	25.3629	301.743
0.1231	3145.28				1	1	5	0.833333	1e+09	0	1689	4.734	100.301	346.421
0.1231	3523				1	1	5	1	0.1685	0.577921	1412	4.546	95.9191	365.268
0.1231	1668.21				1	3	9	0.28125	3.4301	1.27371	31002	5.53111	138.272	293.553
0.1231	5391.47				1	1	4	0.571429	1e+09	0	1151	4.095	29.2922	354.967
0.1231	2817.47				1	1	1	1	1e+09	0	176	3.96	101.04	327
0.1231	2689.24				1	1	1	1	1.3145	0.756056	5821	4.86	55.9265	274
0.123	642.252				1	1	1	1	1e+09	0	889	3.7	101.815	194
0.123	3920.29				1	2	7	0.152174	0.078	1.44619	7472	5.68571	4.2484	289.534
0.123	714.335				1	1	24	0.137931	1e+09	0	25969	9.95	130.436	227.055
0.123	5087.16				1	1	4	0.8	2.5246	0.669819	1455	4.875	41.4694	407.014
0.123	3352.27				1	1	1	1	1e+09	0	208	3.01	104.151	363
0.123	3248.66				1	1	6	0.857143	1e+09	0	2562	5.44667	120.105	372.582
0.123	1759.11				1	1	1	1	1e+09	0	379	3.07	104.129	265
0.123	777.328				1	1	4	0.8	1e+09	0	3595	6.42	85.5435	186.036
0.123	5787.92				1	1	1	1	3.1727	1.11837	245	4.14	59.6411	349
0.123	2708.2				1	1	3	1	1e+09	0	1134	5.40333	123.76	343
0.1229	3958.22				1	1	1	1	0.0126	1.41493	335	8.9	56.8849	353
0.1229	5786.92				1	1	1	1	3.5986	0.690909	275	3.88	61.5791	347
0.1229	1740.1				1	1	1	1	1e+09	0	551	6.15	104.298	264
0.1229	2916.16				1	1	1	1	1e+09	0	203	4.13	105.971	338
0.1229	2688.56				1	1	3	1	0.9411	0.381608	20300	4.94333	80.9686	299
0.1229	3339.1				1	1	3	1	1e+09	0	1573	4.18667	126.957	384.997
0.1229	3563.27				1	1	1	1	1e+09	0	531	5.99	105.174	377
0.1229	4073.93				1	1	1	1	0.9344	0.674208	221	3.03	63.7689	367
0.1229	2326.1				1	1	1	1	1.9791	0.852399	271	3.08	64.2589	260
0.1228	2939.03				1	1	1	1	1e+09	0	243	3.5	108.564	342
0.1228	2934.88				1	1	1	1	1e+09	0	381	5.54	107.82	341
0.1228	2951.3				1	1	1	1	1e+09	0	304	4.32	108.81	343
0.1228	1930.14				1	1	1	1	1e+09	0	7064	3.19	109.611	281
0.1228	1578.22				1	1	7	1	1e+09	0	2520	5.27857	170.337	320.083
0.1228	1741.1				1	1	1	1	1e+09	0	3204	3.67	110.236	270
0.1228	3293.64				1	1	1	1	1e+09	0	259	3.62	110.756	366
0.1228	5229.71				1	1	2	0.666667	1e+09	0	1640	6.915	39.7414	414.052
0.1228	1624.15				1	1	2	1	1e+09	0	11332	3.365	120.983	273.554
0.1228	3503.88				1	1	1	1	1e+09	0	391	4.15	110.826	379
0.1228	3474.32				1	2	6	0.25	0.6557	1.32599	20925	4.26167	26.1377	292.494
0.1228	864.334				1	1	5	1	3.4522	0.0377638	67512	21.856	91.8149	14.028
0.1228	2888.42				1	1	1	1	1e+09	0	172	3.32	111.677	342
0.1228	1909.12				1	2	14	0.291667	2.221	0.441683	59466	4.52786	117.01	287.107
0.1228	2727.49				1	1	1	1	1e+09	0	349	4.93	110.574	331
0.1227	1950.11				1	1	1	1	1e+09	0	11620	5.39	110.383	283
0.1227	4430.28				1	1	2	0.666667	1e+09	0	550	3.745	44.0168	369.164
0.1227	2045.67				1	1	20	0.540541	2.6241	1.0585	5825	8.895	151.865	330.36
0.1227	1967.67				1	1	1	1	1e+09	0	5604	3.12	113.303	287
0.1227	2854.43				1	1	4	1	1e+09	0	1094	3.5075	144.294	372.527
0.1227	1498.01				1	1	7	1	1e+09	0	2464	5.11143	174.186	319
0.1227	2893.29				1	1	1	1	1e+09	0	160	3.69	113.377	344
0.1227	570.454				1	1	20	0.588235	1e+09	0	211482	8.5285	199.317	287.086
0.1227	3414.83				1	1	1	1	1e+09	0	276	3.12	114.303	377
0.1227	1824.58				1	1	9	1	1.9786	0.0669591	3157	4.69444	151.585	316.483
0.1227	2904.48				1	1	2	1	1e+09	0	540	3.955	124.189	355.5
0.1227	2302.11				1	1	1	1	1.8145	0.650206	486	6.57	67.7344	262
0.1227	3350.49				1	1	1	1	1e+09	0	287	3.63	114.26	373
0.1227	1634.17				1	1	2	1	1e+09	0	14140	3.36	124.334	277.521
0.1226	3592.94				1	1	1	1	1e+09	0	490	4.03	115.35	389
0.1226	3471.43				1	1	1	1	1e+09	0	525	4.87	114.822	381
0.1226	3891.56				1	2	8	0.0650407	0.1249	1.44817	37206	4.9725	7.4386	284.577
0.1226	1624.75				1	1	1	1	1e+09	0	2777	3.18	117.392	270
0.1226	2894.46				1	1	1	1	1e+09	0	303	4.24	117.305	348
0.1226	928.388				1	1	11	0.392857	1e+09	0	18712	11.8309	70.7883	180.57
0.1226	3539.32				1	1	1	1	1e+09	0	752	5.95	116.647	387
0.1225	1938.13				1	3	17	0.113333	2.0215	0.287584	5391	4.06294	202.423	374.304
0.1225	2963.81				1	1	2	1	1e+09	0	372	3.425	129.54	364.5
0.1225	3901.23				1	2	4	0.266667	0.3709	0.967507	31472	6.17	15.7199	276.891
0.1225	2416.45				1	1	1	1	1e+09	0	141	3.67	119.703	321
0.1225	3573.77	[8,8,1,7,1]-[8,0,0,0],	4.852	3573.75	1	1	1	1	1e+09	0	664	5.61	118.528	391
0.1225	2188.7				1	1	1	1	1e+09	0	970	3.19	120.71	308
0.1225	3597.09				1	1	1	1	1e+09	0	491	4.1	120.094	394
0.1225	3492.57				1	1	1	1	1e+09	0	614	4.86	119.522	387
0.1225	1621.55				1	1	2	1	1e+09	0	15890	3.65	130.089	282.5
0.1225	784.975				1	1	5	1	1e+09	0	5580	10.432	156.56	257.522
0.1225	2595.65				1	1	4	1	1e+09	0	864	3.085	152.182	364.5
0.1225	2873.29				1	1	3	1	1e+09	0	803	3.55333	141.561	370.954
0.1225	2004.37				1	1	5	1	1e+09	0	1263	3.708	162.096	338.051
0.1225	2791.79				1	1	1	1	1e+09	0	310	5.43	119.619	344
0.1225	3531.82				1	1	1	1	1e+09	0	484	4.09	121.108	391
0.1225	2932.95				1	1	1	1	1e+09	0	230	3.26	121.938	355
0.1224	2059.96				1	1	3	1	1e+09	0	717	3.72333	142.626	322
0.1224	3543.31				1	1	1	1	1e+09	0	929	7.69	119.402	390
0.1224	1633.77				1	1	1	1	1e+09	0	4828	3.06	122.837	276
0.1224	3533.54				1	1	1	1	1e+09	0	870	7.2	120.002	390
0.1224	3344.94				1	1	1	1	1e+09	0	428	3.97	122.601	381
0.1224	1627.75				1	1	1	1	1e+09	0	4536	3.27	123.207	276
0.1224	3160.68				1	1	1	1	1.3875	1.56688	157	3.74	78.9329	326
0.1224	2188.2				1	1	5	1	1.4621	0.11954	5042	3.826	120.299	307.559
0.1224	3478.53				1	1	1	1	1e+09	0	634	5.21	122.386	389
0.1224	5366.99				1	1	2	0.5	1e+09	0	1492	6.245	13.7	396.454
0.1224	2170.75				1	1	1	1	1e+09	0	646	3.79	123.813	310
0.1224	3485.19				1	1	1	1	1e+09	0	769	6.31	121.976	389
0.1224	3442.54				1	1	1	1	1e+09	0	515	4.18	123.599	388
0.1224	2712.59				1	1	1	1	1.4967	0.974804	3691	5.2	78.4905	298
0.1224	1633.57				1	1	3	1	1e+09	0	11016	3.75	144.854	298.005
0.1224	4055.19				1	1	4	0.666667	0.4865	1.0928	11637	4.6375	31.3794	270.7
0.1224	2839.08				1	1	1	1	1e+09	0	196	3.85	124.712	352
0.1223	2415.15				1	1	1	1	1e+09	0	207	3.01	125.783	327
0.1223	2016.6				1	3	8	0.109589	2.1638	0.552677	41895	5.80625	112.023	288.73
0.1223	2884.41				1	1	1	1	1e+09	0	215	3.5	125.924	356
0.1223	1536.51				1	1	8	0.888889	1e+09	0	2202	4.1275	171.618	318.799
0.1223	880.562				1	2	11	0.0319767	1e+09	0	32700	5.72	83.6272	23.2138
0.1223	3505.34				1	1	1	1	1e+09	0	785	6.75	123.736	392
0.1223	2086.65				1	1	7	1	1.6091	0.107599	1613	3.5	143.911	324.926
0.1223	1779.15				1	1	1	1	1e+09	0	8690	5.05	125.896	288
0.1223	1709.21				1	3	10	0.0684932	2.1573	0.0651214	38077	3.509	127.024	284.826
0.1223	3592.13				1	1	1	1	1e+09	0	756	6.56	125.399	399
0.1223	3557.35				1	1	1	1	1e+09	0	759	6.39	125.538	397
0.1223	1349.44				1	1	1	1	1e+09	0	311	3.01	128.323	264
0.1223	796.642				1	1	18	0.514286	1e+09	0	128296	4.45667	182.377	284.057
0.1223	3038.93				1	1	1	1	0.6616	0.65051	392	10.79	78.4206	318
0.1223	1358.97				1	1	2	1	1e+09	0	14549	4.33	137.255	273.518
0.1223	3422.12				1	1	1	1	1e+09	0	479	4.05	127.855	391
0.1223	3765.91				1	1	14	0.325581	0.5784	0.548198	4213	4.83786	57.7586	342.047
0.1223	2541.7				1	1	1	1	1e+09	0	289	4.18	128	337
0.1223	1917.1				1	1	2	1	1e+09	0	1150	3.555	138.801	309.389
0.1223	3518.46				1	1	1	1	0.1524	0.89172	157	4.22	83.93	353
0.1222	3093.87				1	1	2	1	1.0005	1.07534	292	3.94	94.5415	337.5
0.1222	2716.61				1	1	1	1	0.9082	0.392637	6329	6.26	82.2432	302
0.1222	1338.1				1	1	1	1	1e+09	0	330	3.22	129.021	264
0.1222	1620.55				1	1	1	1	1e+09	0	5853	3.59	128.65	281
0.1222	2385.14				1	1	1	1	1e+09	0	266	4.22	128.628	328
0.1222	3511.64				1	1	1	1	1e+09	0	923	7.56	126.349	395
0.1222	3402.96				1	1	2	1	1e+09	0	1584	6.89	137.535	399.502
0.1222	3514.21				1	1	1	1	1e+09	0	827	6.96	127.191	396
0.1222	3585.87	[9,9,1,4,1]-[3,0,0,0],	4.446	3585.85	1	1	1	1	1e+09	0	866	7.56	126.784	400
0.1222	2019.13				1	1	1	1	1e+09	0	1830	4.69	129.138	306
0.1222	3522.5				1	1	1	1	1e+09	0	983	8.28	126.681	396
0.1222	5911.6				1	1	1	1	3.7947	0.689956	229	3.28	86.2469	330
0.1222	4016.28				1	2	8	0.121212	0.4414	1.07705	46857	33.115	12.6276	287.059
0.1222	538.265				1	1	20	1	3.9509	0.0261499	2704772	163.501	43.5507	42.2392
0.1222	2921.79				1	1	2	1	1e+09	0	396	3.1	141.124	373.5
0.1222	2773.57				1	1	1	1	1e+09	0	240	3.37	130.74	354
0.1222	3918.24				1	2	4	0.2	0.1099	1.25515	18089	4.0225	13.2496	280.407
0.1222	1689.62				1	2	2	0.5	1e+09	0	1143	3.57	109.439	266.037
0.1222	3424.34				1	1	1	1	1e+09	0	640	5.45	129.718	393
0.1222	2883.96				1	1	2	1	1.0333	0.779661	501	4.73	96.5976	326.647
0.1222	3583.97				1	1	1	1	1e+09	0	816	7.45	128.901	402
0.1222	1909.63				1	1	1	1	1e+09	0	2103	3.45	131.872	302
0.1222	903.361				1	1	12	0.0677966	1e+09	0	12950	3.57833	24.5177	132.761
0.1221	2068.73				1	1	1	1	1e+09	0	397	3.62	132.088	312
0.1221	2928.22				1	1	1	1	0.6448	0.460358	391	5.79	86.2292	319
0.1221	901.949				1	1	9	1	1e+09	0	2277	3.74667	214.793	322.949
0.1221	1939.93				1	1	2	1	1e+09	0	624	3.885	142.509	314.5
0.1221	2683.65				1	1	1	1	1e+09	0	182	4.01	132.27	350
0.1221	2867.26				1	1	3	1	1.3566	1.07683	525	3.54333	109.081	338.103
0.1221	1219.77				1	1	2	1	1e+09	0	6790	3.41	142.835	270.537
0.1221	2875.48				1	1	1	1	1e+09	0	273	3.93	132.473	362
0.1221	3104.89				1	1	3	1	0.592	0.684065	1047	4.89667	108.324	351.96
0.1221	3493.55				1	1	1	1	1e+09	0	644	5.58	131.461	399
0.1221	2811.5				1	1	1	1	1e+09	0	314	4.49	132.407	358
0.1221	554.208				1	1	11	0.129412	1e+09	0	92305	12.3155	19.9107	66.8596
0.1221	1339.43				1	1	1	1	1e+09	0	1769	3.88	132.939	268
0.1221	1989.1				1	1	1	1	1e+09	0	992	4.03	132.985	308
0.1221	3000.18				1	1	3	1	0.935	0.863238	683	4.05333	109.907	347.104
0.1221	1972.7				1	1	1	1	1e+09	0	2494	6.13	131.993	306
0.1221	3382.14				1	1	1	1	1e+09	0	577	4.81	133.313	394
0.1221	3123.67				1	1	1	1	1.0185	1.14	200	3.34	90.2088	335
0.1221	5339.48				1	1	6	0.333333	1e+09	0	3697	5.47667	26.5903	407.652
0.1221	2169.18				1	1	1	1	1e+09	0	161	3.14	134.91	321
0.1221	2037.12				1	1	1	1	3.6723	2.09333	750	6.72	88.0312	266
0.1221	2860.06				1	1	3	1	0.8476	0.55653	630	3.25667	111.348	339.927
0.1221	3209.53				1	1	1	1	0.5827	0.838565	223	3.24	90.9288	341
0.1221	2868.69				1	1	2	1	1.6661	1.38854	314	3.1	101.39	330.5
0.1221	1272.75				1	1	1	1	1e+09	0	761	4.8	134.04	265
0.1221	2011.09				1	1	3	0.75	1e+09	0	10006	3.85667	96.0594	272.427
0.1221	2321.77				1	1	1	1	1e+09	0	144	3.24	135.526	331
0.1221	635.046				1	1	18	0.285714	1e+09	0	63093	10.6367	133.871	225.613
0.122	3815.21				1	1	6	0.461538	0.0135	1.21723	19124	5.20333	13.4935	300.814
0.122	3524.62				1	1	1	1	1e+09	0	1513	12.93	128.551	398
0.122	1928.62				1	1	1	1	1e+09	0	628	3.09	136.704	308
0.122	2677.33				1	1	1	1	1e+09	0	162	3.18	136.659	354
0.122	1347.62				1	1	1	1	1e+09	0	4716	3.44	136.435	272
0.122	1352.4				1	1	1	1	1e+09	0	5283	3.86	136.142	272
0.122	3403.8				1	1	1	1	1e+09	0	517	4.42	135.981	398
0.122	1950.39				1	1	4	1	1e+09	0	718	3.36	167.825	340.46
0.122	1996.59				1	2	9	0.391304	2.602	0.959543	81233	6.27889	112.046	287.522
0.122	3597.46	[8,8,1,9,1]-[0,0,0,0],	1.374	3597.46	1	1	1	1	1e+09	0	651	6.16	135.071	409
0.122	3252.28				1	1	1	1	1e+09	0	641	5.27	136.3	389
0.122	3005.24				1	1	6	0.857143	0.8871	0.823208	1501	4.79833	110.317	347.824
0.122	1272.07				1	1	3	1	1e+09	0	17404	3.46	158.046	288.964
0.122	2613.26				1	1	1	1	1e+09	0	205	4.24	137.599	351
0.122	2956.3				1	1	1	1	1.1533	1.01282	156	3.26	94.5023	329
0.122	3534.86				1	1	1	1	1e+09	0	458	4.37	137.921	408
0.122	1588.77				1	1	1	1	1e+09	0	5391	3.23	138.604	289
0.122	1748.7				1	3	8	0.0869565	2.1486	0.118188	43976	3.83625	121.313	281.544
0.1219	3479.18				1	1	1	1	1e+09	0	759	7.06	136.345	403
0.1219	1359.3				1	1	1	1	1e+09	0	8446	4.77	137.717	274
0.1219	2777.48				1	1	1	1	1e+09	0	223	3.23	139.5	363
0.1219	1153.74				1	1	1	1	1e+09	0	337	4.24	139.359	263
0.1219	1349.78				1	1	4	1	1e+09	0	10891	4.68	169.566	305.264
0.1219	3481.55				1	1	1	1	1e+09	0	660	6.04	138.2	405
0.1219	2686.1				1	1	2	1	1e+09	0	530	3.635	150.619	368.5
0.1219	1672.32				1	1	25	0.219298	1e+09	0	22992	12.3616	196.081	351.614
0.1219	3932.32				1	2	5	0.0980392	0.2439	1.14317	21188	4.518	9.1264	285.396
0.1219	2019.61				1	1	1	1	2.332	0.725646	503	15.04	88.1083	265
0.1219	3059.48				1	1	2	1	0.6597	0.680753	527	4.005	106.698	347.541
0.1219	1167.73				1	1	1	1	1e+09	0	641	4.28	140.499	265
0.1219	550.013				1	1	5	0.5	1e+09	0	33158	10.28	57.5995	28.9128
0.1219	3246.7				1	1	2	1	0.6499	0.963918	388	4.96	106.143	358.5
0.1219	1592.03				1	1	7	1	1e+09	0	3676	7.31571	200.239	350.835
0.1219	3314.9				1	1	1	1	0.2846	0.705314	207	3.07	97.4485	354
0.1219	3166.82				1	1	1	1	1e+09	0	397	3.26	141.556	389
0.1219	1169.76				1	1	1	1	1e+09	0	860	3.68	141.373	266
0.1219	5216.21				1	1	2	0.5	1e+09	0	1218	5.65	31.8863	405.367
0.1219	2912.85				1	1	1	1	0.6902	0.481728	301	4.3	97.1747	329
0.1219	3560.39				1	1	1	1	1e+09	0	474	4.47	141.351	413
0.1219	2696.51				1	1	1	1	1e+09	0	214	3.3	142.479	361
0.1219	3456.54				1	1	1	1	0.9833	1.62577	163	4.03	97.7377	363
0.1218	622.088				1	1	14	0.378378	1e+09	0	120823	15.9264	115.093	206.038
0.1218	1185.11				1	1	1	1	1e+09	0	1650	4.99	141.429	267
0.1218	1916.6				1	1	1	1	1e+09	0	235	3.93	142.443	313
0.1218	3481.88				1	1	1	1	1e+09	0	615	5.87	141.18	408
0.1218	2885.4				1	1	1	1	1e+09	0	290	3.68	142.863	373
0.1218	2612.47				1	1	1	1	1e+09	0	298	4.25	142.648	356
0.1218	3432.04				1	1	2	1	0.1623	0.44181	494	4.225	108.775	372.53
0.1218	2110.18				1	1	2	1	1e+09	0	398	4.22	153.038	335.5
0.1218	3453.46				1	1	1	1	0.7408	1.37838	148	4.1	98.9271	364
0.1218	3495.02				1	1	1	1	1.2282	1.93082	159	4.2	99.3713	367
0.1218	2604.67				1	1	2	1	1e+09	0	500	3.425	154.627	367.5
0.1218	3503.2				1	3	3	0.0205479	0.3871	1.10259	1671	6.07	59.6244	327.756
0.1218	1325.42				1	1	4	1	1e+09	0	3380	4.0975	175.012	309.212
0.1218	2254.74				1	1	1	1	1e+09	0	232	3.44	144.648	336
0.1218	1869.63				1	3	3	0.0545455	1e+09	0	8692	3.4	113.943	281.611
0.1218	5788.76				1	1	2	0.666667	3.8561	0.436321	580	4.165	31.4237	377.269
0.1218	3483.76				1	1	1	1	2.3398	3.02484	161	6.91	98.0638	365
0.1218	3316.07				1	1	1	1	1.2181	1.64072	167	4.1	100.376	357
0.1218	2092.97				1	1	2	1	1e+09	0	552	4.05	155.097	336.5
0.1218	2546.78				1	1	1	1	1e+09	0	232	3.27	145.688	355
0.1217	3258.87				1	1	1	1	1e+09	0	403	3.5	145.895	399
0.1217	2258.59				1	1	2	0.666667	1e+09	0	4206	4.3	76.7789	268.368
0.1217	2825.97				1	1	3	1	1.2083	0.86389	802	4.91667	121.748	348.231
0.1217	1847.14				1	1	1	1	1e+09	0	242	3.1	146.715	313
0.1217	1059.35				1	1	2	1	1e+09	0	13943	4.165	155.663	273.5
0.1217	2359.61				1	1	1	1	1e+09	0	269	3.85	146.198	344
0.1217	1289.04				1	1	7	1	1e+09	0	3237	6.71143	205.936	337.898
0.1217	2640.87				1	1	1	1	1e+09	0	234	3.37	146.901	362
0.1217	2943.09				1	1	2	1	0.5343	0.373166	954	6.795	110.815	344.5
0.1217	3444.72				1	1	1	1	1.3965	2.02041	147	4.24	102.465	367
0.1217	2082.56				1	1	2	1	1e+09	0	382	3.915	157.737	338.5
0.1217	3409.52				1	1	1	1	0.1771	0.745902	244	3.41	103.629	366
0.1217	1790.59				1	1	3	1	1e+09	0	996	5.56	167.193	330
0.1217	3443.33				1	1	1	1	1e+09	0	587	5.64	146.55	411
0.1217	902.362				1	1	1	1	1e+09	0	470	3.95	147.818	256
0.1217	3569.15				1	1	1	1	0.5914	1.41011	178	7.83	100.812	373
0.1217	3485.56				1	1	1	1	1e+09	0	669	5.67	146.953	414
0.1217	3484.69				1	1	3	0.75	1e+09	0	1411	5.62	108.464	375.458
0.1217	5321.44				1	2	2	0.0512821	1e+09	0	647	4.35	20.1101	359.842
0.1217	2653.61				1	1	1	1	1e+09	0	296	4.26	148.118	364
0.1217	1156.52				1	1	11	1	3.0436	0.0864786	40400	28.8882	187.377	311.19
0.1217	2687.1				1	1	1	1	1e+09	0	265	3.63	149.058	367
0.1217	743.06				1	1	4	1	1e+09	0	40049	5.1425	177.212	275.597
0.1216	3025.98				1	1	3	1	0.6768	0.64539	846	4.04	125.217	364
0.1216	1805.86				1	1	4	1	1e+09	0	860	3.5075	180.949	344.695
0.1216	3066.88				1	1	1	1	1.4855	1.51813	193	9.09	101.702	343
0.1216	2822.92				1	1	2	1	0.9829	0.633721	688	4.98	115.205	341.5
0.1216	2911.15				1	1	1	1	0.7096	0.498452	323	4.67	105.279	337
0.1216	3370.57				1	1	1	1	1e+09	0	444	4.11	150.025	410
0.1216	1627.55				1	1	1	1	1e+09	0	2575	4.08	150.22	303
0.1216	1358.63				1	1	1	1	1e+09	0	5708	3.18	150.758	287
0.1216	5092.95	[8,8,1,26,1]-[8,0,0,0],	3.192	5092.93	1	1	2	0.4	1e+09	0	998	4.105	18.915	384.816
0.1216	2207.74				1	1	7	1	1.6896	0.377649	1481	3.95714	168.787	357.248
0.1216	1706.78				1	1	3	1	1e+09	0	702	3.33333	172.347	330
0.1216	2730.09				1	1	3	0.75	1e+09	0	1954	9.28333	108.686	329.272
0.1216	1928.37				1	1	7	1	2.2471	0.497914	1858	4.84857	168.639	339.919
0.1216	3411.05				1	1	2	1	0.8714	1.44266	649	4.83	117.058	379.522
0.1216	1751.59				1	1	1	1	2.4855	0.459591	1027	6.38	105.592	266
0.1216	3353.52				1	1	1	1	0.8902	1.37143	175	3.28	108.074	367
0.1216	2866				1	1	1	1	0.8895	0.607759	232	3.36	108.056	337
0.1216	2046.67				1	1	16	0.551724	1.8664	0.302333	8792	7.9525	153.2	331.756
0.1216	4032.84				1	1	5	0.416667	0.4037	1.14062	29828	3.984	9.6248	291.08
0.1215	2127.49				1	1	1	1	1e+09	0	138	3.87	152.474	336
0.1215	1353.84				1	1	6	1	1e+09	0	1892	4.72167	203.509	339.456
0.1215	2206.73				1	1	3	1	1e+09	0	782	3.76333	173.492	361.891
0.1215	3350.17				1	1	3	0.75	1e+09	0	795	3.33333	114.946	373.667
0.1215	5334.22				1	1	2	0.5	3.2755	0.305495	847	3.95	0.8731	381.612
0.1215	2238.98				1	1	1	1	1e+09	0	247	3.54	153.617	344
0.1215	955.548				1	1	1	1	1e+09	0	630	3.97	153.548	265
0.1215	1347.2				1	1	7	1	1e+09	0	3351	6.64714	213.507	349.046
0.1215	647.545				1	1	3	1	1e+09	0	3492	3.38667	174.738	267.248
0.1215	2659.85				1	1	2	1	0.9051	0.300738	542	3.97	120.234	336.5
0.1215	2288.2				1	1	1	1	1e+09	0	258	3.6	154.59	348
0.1215	1931.07				1	1	3	1	1e+09	0	714	3.33333	175.553	347
0.1215	1359.97				1	1	1	1	1e+09	0	5441	3.34	154.676	291
0.1215	2515.45				1	1	2	1	1e+09	0	396	3.5	165.115	372.5
0.1215	1497.45				1	1	1	1	1e+09	0	5144	4.16	154.221	299
0.1215	2017.1				1	3	5	0.111111	2.2114	0.601117	49623	12.326	105.962	282.7
0.1215	2866.58				1	1	2	1	1.1145	0.833616	508	3.49	121.55	350.53
0.1215	3243.49				1	1	1	1	1e+09	0	338	3.23	155.84	408
0.1215	1623.56				1	1	2	1	2.9027	0.676515	12074	3.75	121.043	273.578
0.1215	3451.92				1	1	1	1	0.3504	0.98556	277	4.07	111.022	376
0.1214	2794.01				1	1	1	1	1.0147	0.620301	266	3.95	111.483	336
0.1214	1046.09				1	1	7	0.875	1e+09	0	18377	4.11857	187.305	304.326
0.1214	2829.94				1	1	1	1	0.8019	0.463659	399	5.77	110.273	337
0.1214	2184.98				1	1	1	1	1e+09	0	194	4.01	155.938	343
0.1214	2107.69				1	1	1	1	1e+09	0	186	3.01	156.691	339
0.1214	2720.25				1	1	2	0.5	1e+09	0	2753	3.35	48.4993	268.48
0.1214	3578.32				1	2	6	0.0487805	0.2028	0.630173	8307	4.31333	24.2561	297.008
0.1214	2952.34				1	1	1	1	1.0857	0.939024	164	3.12	112.746	347
0.1214	1344.1				1	1	9	0.692308	1e+09	0	37743	3.81667	164.762	300.111
0.1214	4118.35				1	2	4	0.133333	0.7142	0.963958	704	3.5275	25.5509	331.514
0.1214	1022.08				1	1	2	1	1e+09	0	17378	3.99	166.94	282.485
0.1214	3208.17				1	1	1	1	0.7984	1.05213	211	3.2	114.012	364
0.1214	2856.54				1	1	1	1	0.9479	0.651341	261	3.77	113.637	342
0.1214	2641.29				1	1	1	1	1.942	1.30857	175	3.65	113.876	329
0.1214	1988.8				1	1	1	1	1e+09	0	267	3.81	158.003	333
0.1214	2909.6				1	1	1	1	1.4963	1.28276	145	3.13	114.374	346
0.1214	759.257				1	1	2	1	1e+09	0	3483	4.42	168.205	267.586
0.1214	2938.26				1	1	5	0.833333	0.9139	0.745217	1144	5.676	114.797	348.185
0.1214	4002.2				1	2	3	0.111111	0.6783	0.818121	21997	6.03667	8.57	290.25
0.1214	3203.07				1	1	2	1	0.4007	0.646429	560	3.995	124.826	374.5
0.1214	1632.16				1	1	4	1	2.4618	0.249018	18464	3.24	145.318	298.382
0.1214	2031.01				1	1	1	1	1e+09	0	184	3.31	159.407	337
0.1213	2641.96				1	1	2	1	0.9433	0.310924	952	6.84	123.334	338.5
0.1213	1273.42				1	1	1	1	1e+09	0	5028	3.09	159.999	291
0.1213	2852.93				1	1	2	1	1.2891	0.986842	456	7.115	123.359	351.5
0.1213	1597.53				1	1	1	1	1e+09	0	462	3.52	160.066	311
0.1213	1166.47				1	1	2	1	1e+09	0	11656	3.48	170.076	294.5
0.1213	5049.12				1	1	3	0.375	1e+09	0	1522	4.3	32.4138	395.619
0.1213	1789.54				1	1	2	1	1e+09	0	664	4.725	169.757	332.5
0.1213	2743.45				1	1	1	1	2.4346	1.96104	154	4.36	115.592	337
0.1213	1397.76				1	1	3	1	1e+09	0	660	3.26333	181.352	320
0.1213	1271.76				1	1	7	1	1e+09	0	2270	4.55	221.919	352.819
0.1213	2824.9				1	1	1	1	1.4086	1.0625	240	3.82	116.584	343
0.1213	1546.42				1	1	5	1	1e+09	0	2768	7.732	199.236	347.027
0.1213	574.024				1	1	3	1	1e+09	0	7715	3.98333	181.191	269.18
0.1213	3364.35				1	1	1	1	0.8467	1.34483	232	3.52	117.407	377
0.1213	775.368				1	1	1	1	1e+09	0	271	3.66	161.628	262
0.1213	3390.13				1	1	1	1	0.9547	1.4932	294	4.83	116.822	378
0.1213	1584.09				1	1	4	1	1e+09	0	944	3.3775	193.392	343.5
0.1213	1433.18				1	1	4	1	1e+09	0	844	3.0775	193.673	334.5
0.1213	2514.62				1	1	1	1	1e+09	0	151	3.14	162.665	370
0.1213	1355.12				1	1	2	1	1e+09	0	3921	5.375	171.303	307.329
0.1213	2792.85				1	1	2	1	0.8184	0.422156	363	3.135	129.094	353.54
0.1213	1472.72				1	1	3	1	1e+09	0	891	4.37	182.742	326
0.1213	2745.17				1	1	2	0.666667	1e+09	0	344	3.3	94.3411	315.855
0.1212	776.034				1	1	1	1	1e+09	0	367	4.62	162.588	263
0.1212	1668.7				1	2	10	0.294118	4.6484	2.49278	41940	10.077	124.854	280.165
0.1212	2893.91				1	1	1	1	2.0616	1.82353	153	3.82	119.339	350
0.1212	3226.36				1	1	1	1	0.6716	0.953782	238	3.26	119.894	371
0.1212	1838				1	1	1	1	1e+09	0	192	5.96	162.277	328
0.1212	1575.71				1	1	2	1	1e+09	0	404	3.035	174.908	324.5
0.1212	2504.49				1	1	3	0.75	1e+09	0	948	4.51	124.955	331.667
0.1212	1158.78				1	1	1	1	1e+09	0	6012	3.49	164.049	288
0.1212	1656.2				1	1	3	1	1e+09	0	898	4.30667	184.512	339.055
0.1212	934.564				1	1	2	1	1e+09	0	13596	3.34	174.346	284.508
0.1212	2220.75				1	1	5	1	2.0309	0.739267	1276	4.968	160.56	349.821
0.1212	3420.72				1	1	1	1	0.8483	1.43466	352	4.29	119.941	383
0.1212	802.262				1	1	2	1	1e+09	0	14518	3.545	174.461	276.487
0.1212	2892.9				1	1	1	1	1.2846	1.04494	267	4.05	120.401	351
0.1212	800.239				1	1	1	1	1e+09	0	1165	3.53	165.099	267
0.1212	941.292				1	1	9	1	1e+09	0	2710	6.53	245.476	356.052
0.1212	1538.68				1	1	7	1	3.1042	0.745189	2562	5.25857	181.578	328.893
0.1212	3182.63				1	1	4	1	0.2731	0.486813	1771	3.92	152.156	400.573
0.1212	3494.26				1	2	2	0.025641	1e+09	0	5421	3.845	31.5171	299.099
0.1212	1454.76				1	1	4	1	1e+09	0	840	3.035	197.346	339.5
0.1212	1432.58				1	1	2	1	1e+09	0	408	3.08	176.71	317.5
0.1212	1890.58				1	1	5	1	2.7968	0.988517	1045	5.028	162.043	331
0.1212	2800.19				1	1	1	1	1.0011	0.616307	417	5.91	120.103	345
0.1212	1294.26				1	1	4	1	1e+09	0	992	3.55	197.217	329.5
0.1211	1311.44				1	1	1	1	1e+09	0	2930	3.02	166.66	300
0.1211	1631.77				1	1	3	0.75	1e+09	0	24350	3.7	126.789	279.829
0.1211	5150.34				1	2	3	0.0566038	2.6406	0.652705	1346	4.88333	4.9538	374.384
0.1211	3192.96				1	1	2	1	1.0859	1.31583	488	3.885	132.462	381.514
0.1211	727.062				1	1	4	1	1e+09	0	26082	3.9175	196.233	293.633
0.1211	1941.13				1	1	1	1	1e+09	0	226	3.24	166.935	339
0.1211	1825.59				1	1	1	1	1e+09	0	203	3.39	167.04	332
0.1211	1350.11				1	1	2	1	1e+09	0	908	4.42	176.675	312.393
0.1211	3328.68				1	1	1	1	0.6741	1.11648	352	3.96	122.601	380
0.1211	2744.85				1	1	1	1	1.5547	1.08333	180	6	121.506	343
0.1211	1431.19				1	1	1	1	1e+09	0	1196	3.93	167.296	308
0.1211	1433.5				1	1	4	1	1e+09	0	948	3.4225	198.685	339.532
0.1211	1472.93				1	1	2	1	1e+09	0	602	4.755	177.229	320.5
0.1211	5008.63				1	1	3	0.333333	1e+09	0	1407	3.80667	30.4561	391.171
0.1211	574.471				1	1	5	1	1e+09	0	28290	3.548	208.005	296.022
0.1211	799.257				1	1	1	1	1e+09	0	2638	3.25	168.159	270
0.1211	1353.13				1	1	2	1	1e+09	0	550	3.41	178.551	314.455
0.1211	3590.26				1	1	3	1	0.5465	1.39823	2316	9.04667	140.512	413.998
0.1211	1903.63				1	1	2	1	1e+09	0	677	4.755	177.699	347.458
0.1211	2062.22				1	1	1	1	1e+09	0	159	3.29	168.488	348
0.1211	3321.35				1	1	1	1	0.6912	1.12211	303	3.71	124.052	381
0.1211	2222.56				1	1	1	1	1e+09	0	326	4.64	167.627	357
0.1211	5301.6				1	1	2	0.4	1e+09	0	1593	6.835	34.2687	413.001
0.1211	2000.1				1	1	2	1	1.9651	0.328125	10886	9.51	129.792	305.483
0.1211	3295.43				1	1	1	1	1.0194	1.40969	227	3.23	124.646	380
0.1211	1324.41				1	1	1	1	1e+09	0	2423	3.22	168.862	303
0.1211	1339.1				1	1	1	1	1e+09	0	2827	3.66	168.959	304
0.1211	4424.35				1	1	2	0.5	1.7635	0.393548	1729	3.44	16.9753	307.807
0.1211	2871.76				1	1	2	1	1.1448	0.872	500	7.7	132.201	361.5
0.1211	2797.05				1	1	1	1	1.0766	0.686957	230	3.15	125.296	350
0.1211	1562.7				1	1	1	1	1e+09	0	351	4.94	168.208	317
0.1211	1179.93				1	1	3	1	1e+09	0	3553	8.94	185.759	311.011
0.1211	5262.24				1	1	6	0.375	3.2971	0.171254	3702	5.745	27.308	403.62
0.1211	743.26				1	1	1	1	1e+09	0	1589	3.48	169.603	268
0.1211	2036.72				1	1	1	1	1e+09	0	149	3.04	170.056	348
0.121	3594.09				1	1	5	0.833333	0.4939	0.363851	4968	9.236	123.672	397.393
0.121	2837.99				1	1	1	1	2.2899	1.96429	140	4.47	125.778	353
0.121	1348.45				1	1	2	1	1e+09	0	554	3.82	180.875	316.491
0.121	3911.33				1	1	3	0.5	0.1501	1.20414	1179	6.90333	26.3521	319.584
0.121	1153.07				1	1	1	1	1e+09	0	6084	5.16	169.4	293
0.121	1438.49				1	1	3	1	1e+09	0	786	3.75333	191.846	333
0.121	1439.94				1	1	4	1	1e+09	0	1744	6.275	200.402	341.644
0.121	1171.73				1	1	5	1	1e+09	0	1535	4.458	212.252	337
0.121	943.226				1	1	6	1	1e+09	0	2185	5.43833	221.948	332.643
0.121	3261.87				1	1	1	1	0.6868	1.02462	325	3.53	127.71	381
0.121	2964.74				1	1	1	1	1.0496	0.92233	206	3.21	127.984	363
0.121	1196.78				1	1	4	1	1e+09	0	1320	4.735	202.212	328.5
0.121	2709.23				1	1	3	0.6	1.1021	0.574968	9504	5.14	52.3637	271.667
0.121	2099.68				1	1	1	1	2.8275	1.34639	485	4.9	127.184	309
0.121	3295.98				1	1	2	1	0.1146	0.505769	623	3.135	139.029	394.417
0.121	2132.82				1	1	1	1	2.5133	1.08407	226	3.93	128.146	312
0.121	2106.69				1	1	4	1	1.6064	0.136278	893	4.1	159.196	341.443
0.1209	4264.07				1	1	2	0.666667	1.2299	0.676301	773	5.525	58.9704	373.895
0.1209	779.852				1	1	1	1	1e+09	0	5605	3.17	173.353	274
0.1209	1359.15				1	1	1	1	1e+09	0	1005	4.38	172.726	309
0.1209	3497.37				1	2	3	0.0967742	0.3447	0.361652	11348	3.88667	21.6766	289.45
0.1209	1892.76				1	1	1	1	1e+09	0	210	3.01	174.91	344
0.1209	1036.22				1	1	4	1	1e+09	0	940	3.4925	206.154	322.568
0.1209	953.835				1	1	2	1	1e+09	0	12673	4.005	185.164	296.512
0.1209	1310.41				1	1	6	1	1e+09	0	3264	7.76167	224.224	357.5
0.1209	1885.62				1	1	1	1	1e+09	0	294	4.21	175.349	344
0.1209	3145.95				1	1	1	1	0.8436	1	182	3.48	131.839	378
0.1209	3286.52				1	1	1	1	0.3324	0.708763	388	3.07	132.194	387
0.1209	1054.32				1	1	7	1	1e+09	0	2672	5.38857	236.644	354.171
0.1209	1756.57				1	1	3	1	1e+09	0	1494	7.04667	194.285	355
0.1209	3303.83				1	1	1	1	0.6261	1.02952	271	3.75	132.129	388
0.1208	695.964				1	1	1	1	1e+09	0	1283	17.31	166.512	262
0.1208	1528.71				1	1	1	1	1e+09	0	202	3.01	177.298	324
0.1208	602.036				1	1	1	1	1e+09	0	1110	3.36	177.288	267
0.1208	3175.07				1	1	1	1	0.8435	1.04545	220	3.77	133.048	381
0.1208	1892.56				1	1	1	1	1e+09	0	214	3.02	177.922	347
0.1208	2806.94				1	1	5	0.833333	0.6888	0.31457	1338	4.31	134.569	359.881
0.1208	1115.65				1	1	4	1	1e+09	0	1136	4.0575	208.201	329.5
0.1208	2697.51				1	1	2	1	1.898	1.35252	278	3.305	143.918	362.5
0.1208	1671.08				1	1	4	1	1e+09	0	864	3.08	209.042	364.5
0.1208	3976.21				1	2	3	0.103448	0.2793	1.17638	45188	32.89	4.5474	292.674
0.1208	2334.03				1	1	1	1	1e+09	0	247	3.7	177.772	374
0.1208	1314.4				1	1	2	1	1e+09	0	527	3.925	187.953	321.474
0.1208	1300.08				1	1	1	1	1e+09	0	409	3.12	178.359	311
0.1208	1542.62				1	1	1	1	1e+09	0	384	5.72	176.443	324
0.1208	974.813				1	1	1	1	1e+09	0	6866	4.19	177.363	290
0.1208	2837.32				1	1	1	1	0.9661	0.639405	269	3.88	133.819	361
0.1208	1973.27				1	1	1	1	1e+09	0	290	4.06	177.958	352
0.1208	1862.55				1	1	1	1	1e+09	0	224	3.15	178.767	346
0.1208	2845.2				1	1	2	1	2.3628	2.04848	330	7.3	141.835	369.5
0.1208	3349.18				1	1	2	1	0.1861	0.660473	792	4.695	143.966	402.626
0.1208	3257.47				1	1	2	0.5	0.3112	0.642061	23514	5.935	23.7315	276.751
0.1208	1898.64				1	3	6	0.0923077	1.8897	0.0940171	5755	3.98667	143.607	313.059
0.1208	785.442				1	1	7	1	1e+09	0	1603	3.28429	241.009	342
0.1208	561.254				1	1	1	1	1e+09	0	800	5.04	177.796	265
0.1208	1477.42				1	1	6	1	1e+09	0	2176	4.55833	229.782	373.33
0.1208	871.05				1	1	7	1	1e+09	0	1737	3.46	241.038	347.294
0.1208	1065.96				1	1	7	1	1e+09	0	1999	4.09286	240.559	358.802
0.1208	2676.33				1	1	1	1	1.8926	1.31395	172	3.91	134.72	352
0.1208	1958.65				1	1	2	1	2.2981	0.596251	495	3.63	145.294	318.436
0.1208	3300.55				1	1	1	1	0.8185	1.21678	286	3.37	135.331	391
0.1208	1386.07				1	1	4	1	1e+09	0	988	3.42	210.571	348.5
0.1208	666.363				1	1	1	1	1e+09	0	1134	11.91	173.332	267
0.1208	1294.93				1	1	6	1	1e+09	0	2792	6.69833	229.121	361.446
0.1208	1259.5				1	1	2	1	1e+09	0	462	3.43	190.354	320.5
0.1207	1549.19				1	1	2	1	1e+09	0	530	3.805	190.539	338.5
0.1207	577.324				1	1	1	1	1e+09	0	1963	4.3	179.808	268
0.1207	889.081				1	1	1	1	1e+09	0	5237	3.04	180.635	288
0.1207	1351.46				1	1	1	1	5.1672	2.51515	1353	10.3	131.199	267
0.1207	1049.75				1	1	3	1	1e+09	0	857	4.15	200.826	318.072
0.1207	1998.59				1	1	1	1	3.4044	1.76512	2133	11.48	130.401	306
0.1207	1291.75				1	3	3	0.25	1e+09	0	729	3.67	196.45	328.579
0.1207	1159.11				1	1	1	1	1e+09	0	2120	3.3	181.028	305
0.1207	1350.37				1	2	7	0.0673077	1e+09	0	13051	3.68143	108.078	243.812
0.1207	3486.57				1	1	2	1	0.05	0.739411	1317	7.545	144.478	411.588
0.1207	1111.83				1	1	3	1	1e+09	0	786	3.88333	201.936	323
0.1207	1042.16				1	1	3	1	1e+09	0	1374	6.41	200.157	316.937
0.1207	1393.02				1	1	2	1	1e+09	0	872	6.245	190.143	328.5
0.1207	2626.45				1	1	1	1	1.5262	0.869565	184	3.39	137.788	352
0.1207	3366.61				1	1	2	1	1.4329	1.93458	428	3.92	147.768	407.5
0.1207	972.106				1	2	13	0.183099	3.4237	0.177966	11120	8.87538	150.282	262.753
0.1207	672.201				1	1	1	1	1e+09	0	8545	4.48	180.973	275
0.1207	1084.39				1	1	3	1	1e+09	0	1285	6.36	200.724	320.1
0.1207	1527.76				1	1	1	1	1e+09	0	328	4.7	181.357	328
0.1207	1510.64				1	1	2	1	1e+09	0	446	3.195	192.909	338.5
0.1207	3798.28				1	2	2	0.0869565	0.1596	1.01763	5335	5.455	17.2717	303.551
0.1207	2732.75				1	1	2	1	1e+09	0	855	3.81	192.788	413.538
0.1207	559.034				1	1	1	1	1e+09	0	1904	4.48	181.933	269
0.1207	2040.18				1	1	2	1	2.4155	0.841302	723	23.26	134.247	312.404
0.1207	2047.66				1	1	1	1	1.9629	0.400447	447	8.02	135.383	314
0.1207	2164.72				1	1	1	1	1e+09	0	240	3.37	183.184	369
0.1207	1926.74				1	1	4	1	2.3055	0.553797	948	4.2075	169.32	340.5
0.1207	1628.24				1	1	2	1	2.3564	0.137486	24822	8.17	144.645	297.468
0.1207	1487.06				1	1	1	1	1e+09	0	267	3.88	182.86	327
0.1207	573.738				1	1	1	1	1e+09	0	3361	4.99	182.029	270
0.1207	1883.61				1	1	2	1	1e+09	0	1005	7.21	191.002	359.53
0.1206	5296.06				1	1	2	0.333333	1e+09	0	1618	7.24	33.2074	411.599
0.1206	1918.61				1	1	1	1	2.959	1.19458	406	3.66	139.32	310
0.1206	1494.79				1	1	1	1	1e+09	0	369	5.36	182.384	327
0.1206	548.888				1	1	1	1	1e+09	0	3289	3.77	183.557	270
0.1206	5258.05	[8,8,1,27,1]-[13,0,0,0],	4.486	5258.02	1	1	4	0.148148	1e+09	0	2643	6.2575	11.2544	387.308
0.1206	1781.76				1	1	8	1	2.2535	0.274883	4132	6.97625	209.393	371.657
0.1206	1948.15				1	1	3	1	2.6933	0.97508	1116	6.45	158.408	330.905
0.1206	979.583				1	1	3	1	5.7548	2.52079	5792	10.55	155.164	268.094
0.1206	2031.69				1	1	1	1	1e+09	0	235	3.39	184.365	362
0.1206	3236.8				1	1	1	1	0.4849	0.783439	314	3.22	140.252	392
0.1206	2667.3				1	1	2	1	1.6916	1.09884	344	3.025	150.775	367.5
0.1206	2748.98				1	1	1	1	1.7895	1.32461	191	3.65	140.253	362
0.1206	1343.88				1	1	3	1	1e+09	0	648	3.13	205.665	341
0.1206	1788.67				1	2	10	0.208333	2.1727	0.204864	35292	3.751	131.123	293.812
0.1206	1079.35				1	1	2	1	1e+09	0	574	3.565	195.388	314.455
0.1206	2050.68				1	1	1	1	2.243	0.685259	251	3.74	141.197	320
0.1206	998.545				1	1	2	1	1e+09	0	2982	5.545	194.306	308.403
0.1206	5392.68				1	1	2	0.181818	1e+09	0	1277	5.87	0.6155	384.949
0.1206	1956.67				1	1	1	1	1e+09	0	230	3.33	185.979	359
0.1206	3121.04				1	1	1	1	0.8791	0.996516	287	4.15	141.371	386
0.1206	1455.83				1	1	1	1	1e+09	0	289	4.15	185.78	328
0.1206	1483.94				1	1	3	1	1e+09	0	1395	6.40667	205.051	349
0.1206	3269.17				1	1	1	1	0.4459	0.7951	449	5.03	141.261	395
0.1206	1770.18				1	1	2	1	1e+09	0	408	3.875	196.897	358.449
0.1205	5139.27				1	1	3	0.230769	1e+09	0	1806	5.12	24.5132	393.262
0.1205	1686.64				1	1	1	1	1e+09	0	221	3.17	187.586	344
0.1205	3310.25				1	1	2	1	0.7446	1.15812	587	3.875	153.292	409.557
0.1205	1411.25				1	1	1	1	1e+09	0	274	3.99	187.522	327
0.1205	1927.12				1	1	1	1	2.4548	0.703704	270	3.47	143.796	315
0.1205	2601.34				1	1	6	0.857143	1.4839	0.787894	2641	6.66667	159.169	371.836
0.1205	3596.07				1	1	1	1	0.9462	1.80698	487	5.75	142.157	416
0.1205	1617.75				1	1	1	1	1e+09	0	268	3.87	187.822	340
0.1205	5307.58				1	1	5	0.128205	1e+09	0	3808	7.258	20.2904	399.39
0.1205	900.602				1	1	4	1	1e+09	0	912	3.3025	219.427	327.5
0.1205	1911.17				1	1	3	1	2.6352	0.85906	447	3.60667	164.777	335
0.1205	1228.22				1	1	1	1	1e+09	0	241	3.4	188.778	317
0.1205	3598.42				1	1	1	1	1.0503	1.91478	575	7.19	142.012	416
0.1205	1584.41				1	1	2	1	1e+09	0	510	3.485	199.373	349.5
0.1205	1086.22				1	1	5	1	1e+09	0	1271	3.512	230.4	349.889
0.1205	1420.69				1	1	4	1	1e+09	0	1296	4.65	219.442	359.5
0.1205	1146.38				1	1	3	1	1e+09	0	834	3.98333	209.812	333
0.1205	1704.9				1	1	3	1	1e+09	0	702	3.21	210.462	368
0.1205	1013.98				1	1	2	1	1e+09	0	490	3.23	200.454	315.5
0.1205	1773.49				1	1	2	1	1e+09	0	602	4.34	199.718	361.473
0.1205	3371.59				1	1	1	1	0.84	1.34944	269	3.36	145.962	406
0.1205	1076.53				1	1	2	1	1e+09	0	466	3.455	200.607	319.5
0.1204	5057.35				1	1	2	0.333333	1e+09	0	861	4.005	42.67	406.381
0.1204	1347.8				1	1	4	1	1e+09	0	1182	4.21	220.987	356.563
0.1204	1001.79				1	1	1	1	1e+09	0	2128	3.32	190.704	305
0.1204	1026.23				1	1	5	1	1e+09	0	1295	3.6	232.201	348
0.1204	3327.57				1	1	1	1	0.9895	1.43011	372	4.95	145.669	403
0.1204	998.796				1	1	1	1	1e+09	0	2314	3.6	190.888	305
0.1204	1931.63				1	1	1	1	2.6216	0.877551	245	10.69	141.519	313
0.1204	1680.51				1	2	8	0.285714	1e+09	0	2395	4.29875	180.278	336.315
0.1204	1665.47				1	1	2	1	1e+09	0	550	3.91	201.388	356.5
0.1204	1477.78				1	1	4	1	1e+09	0	1168	4.1	221.931	365.5
0.1204	1047.08				1	1	1	1	1e+09	0	1309	4.3	190.918	308
0.1204	1625.31				1	1	1	1	1e+09	0	286	4.11	191.357	344
0.1204	1028.84				1	1	2	1	1e+09	0	414	3.04	202.54	318.5
0.1204	3191.58				1	1	1	1	1.0125	1.24028	283	3.09	148.033	397
0.1204	1953.66				1	1	1	1	4.4555	2.74586	181	8.63	144.164	317
0.1204	1851.34				1	1	1	1	1e+09	0	225	3.25	192.457	359
0.1204	556.752				1	1	1	1	1e+09	0	17054	12.45	185.073	272
0.1204	1672.62				1	1	2	1	1e+09	0	474	3.4	202.948	358.5
0.1204	1546.82				1	1	1	1	1e+09	0	213	3.1	193.185	341
0.1204	1666.49				1	1	3	1	1e+09	0	703	3.28333	213.762	368.937
0.1204	2897.58				1	1	3	0.6	1e+09	0	717	3.32333	119.447	350.333
0.1204	1056.83				1	1	1	1	1e+09	0	463	3.53	193.318	311
0.1204	3183.57				1	1	1	1	1.0455	1.26068	234	3.02	149.526	398
0.1204	1051.34				1	1	1	1	1e+09	0	774	4.54	192.656	310
0.1204	1765.63				1	1	4	0.8	1e+09	0	1036	3.935	176.901	338.174
0.1204	903.876				1	1	2	1	1e+09	0	1052	4.405	203.225	311.5
0.1204	1102.59				1	1	1	1	1e+09	0	302	3.64	193.505	314
0.1204	1045.84				1	1	1	1	1e+09	0	422	3.22	193.994	311
0.1203	1550.15				1	1	5	1	1e+09	0	2866	5.142	233.984	382.004
0.1203	3436.12				1	1	1	1	0.3185	0.928934	591	7.31	146.993	411
0.1203	3659.31				1	2	2	0.05	0.5071	0.452646	2768	4.03	21.2097	298.942
0.1203	3982.66				1	1	2	0.5	0.1482	1.31766	413	4.065	41.4565	339.075
0.1203	1458.59				1	1	1	1	1e+09	0	284	4.21	193.611	336
0.1203	1396.28				1	1	5	1	3.1047	0.522775	1195	3.812	191.359	329.916
0.1203	934.454				1	1	4	1	1e+09	0	1043	3.805	225.315	335.47
0.1203	963.314				1	1	1	1	1e+09	0	2160	4.21	194.07	306
0.1203	5389.88				1	1	4	0.0615385	1e+09	0	1750	4.53	2.9042	381.257
0.1203	1870.96				1	1	1	1	1e+09	0	162	4.35	194.25	362
0.1203	1887.95				1	1	1	1	1e+09	0	175	3.17	195.205	364
0.1203	1054.85				1	1	2	1	1e+09	0	540	3.995	204.94	322.5
0.1203	1411.97				1	1	2	1	1e+09	0	630	4.49	204.978	344.5
0.1203	1400.46				1	1	1	1	1e+09	0	262	3.8	195.185	334
0.1203	879.256				1	1	3	1	1e+09	0	960	4.75	215.239	322
0.1203	792.848				1	1	14	0.424242	1e+09	0	106895	5.49214	187.4	288.847
0.1203	909.076				1	1	3	1	1e+09	0	947	4.69667	215.344	323.939
0.1203	1301.43				1	1	1	1	1e+09	0	288	4.14	195.276	328
0.1203	1400.77				1	1	1	1	1e+09	0	501	7.08	193.167	332
0.1203	855.056				1	1	2	1	1e+09	0	871	3.585	206.131	311.403
0.1203	1472.44				1	1	4	1	1e+09	0	1320	4.4625	226.259	369.5
0.1203	1670.86				1	1	1	1	1e+09	0	220	3.08	196.556	352
0.1203	3991.27				1	1	7	0.184211	0.24	1.23933	29436	4.50571	19.0035	279.144
0.1203	955.318				1	1	1	1	1e+09	0	1005	3.3	196.562	308
0.1203	3523.48				1	1	2	0.666667	1e+09	0	1854	7.74	124.646	394.025
0.1203	2010.58				1	1	1	1	2.2599	0.639383	1686	85.88	90.6637	267
0.1203	573.177				1	1	1	1	1e+09	0	15995	7.22	193.063	281
0.1203	1580.14				1	1	4	1	2.5846	0.290378	2328	8.3025	179.636	329.5
0.1203	2108.58				1	1	1	1	2.2694	0.80226	177	3.13	152.637	335
0.1203	1019.15				1	1	2	1	1e+09	0	450	3.325	207.136	322.5
0.1203	1654.36				1	1	1	1	1e+09	0	274	5.26	195.571	350
0.1203	2591.94				1	1	1	1	1.7406	1.02994	167	4.52	151.91	364
0.1203	1374.78				1	1	2	1	1e+09	0	498	3.545	207.265	344.5
0.1203	1430.53				1	1	1	1	1e+09	0	223	3.21	197.336	338
0.1203	2104.79				1	1	2	1	2.6176	1.14451	346	4.67	162.369	344.5
0.1202	1101.59				1	1	5	1	1e+09	0	1120	3.692	238.566	359
0.1202	1854.56				1	1	1	1	1e+09	0	265	3.81	197.259	364
0.1202	1308.24				1	1	5	1	1e+09	0	1340	3.476	238.857	372
0.1202	1105.57				1	1	3	1	1e+09	0	705	3.38	218.321	339
0.1202	1543.82				1	1	2	1	1e+09	0	594	4.215	207.869	355.5
0.1202	1771.56				1	1	1	1	1e+09	0	224	3.2	198.363	360
0.1202	1468.51				1	1	6	1	3.3616	0.892694	2628	6.145	203.501	346.5
0.1202	2068.06				1	1	1	1	2.6449	1.11429	140	3.34	154.129	334
0.1202	1037.73				1	1	3	1	1e+09	0	1122	5.40333	217.493	334
0.1202	1471.91				1	1	2	1	1e+09	0	976	6.67	206.291	349.5
0.1202	907.436				1	1	2	1	1e+09	0	444	3.175	209.006	317.5
0.1202	1385.18				1	1	2	1	1e+09	0	524	3.68	208.626	346.5
0.1202	950.067				1	1	1	1	1e+09	0	1000	4.36	197.885	309
0.1202	3396.82	[8,8,1,5,1]-[7,0,0,0],	1.698	3396.81	1	1	1	1	1.3505	1.89943	348	4.99	153.411	415
0.1202	1363.94				1	1	3	1	1e+09	0	737	3.49667	219.508	356.076
0.1202	1088.13				1	1	1	1	1e+09	0	290	4.21	198.394	318
0.1202	1019.6				1	1	1	1	3.4651	0.2937	2254	7.63	151.608	267
0.1202	1371.68				1	1	7	1	2.8694	0.248957	3747	7.45286	213.769	350.813
0.1202	3342.79				1	1	1	1	1.1429	1.60729	247	3.74	154.733	413
0.1202	1075.48				1	1	1	1	1e+09	0	250	3.64	199.171	318
0.1202	529.749				1	1	1	1	1e+09	0	6262	4.04	198.734	284
0.1202	1284.77				1	1	3	1	1e+09	0	696	3.25667	220.3	352
0.1202	1015.68				1	1	1	1	1e+09	0	241	3.1	199.849	315
0.1202	1029.37				1	1	3	1	1e+09	0	783	3.82333	220.007	336
0.1202	1659.56				1	1	4	0.8	1e+09	0	1838	6.6925	181.049	335.798
0.1202	869.675				1	1	6	1	1e+09	0	2136	5.06167	250.329	356.5
0.1202	5316.83				1	1	2	0.25	1e+09	0	1220	5.41	31.3474	411.016
0.1202	1501.76				1	1	1	1	1e+09	0	252	3.58	199.956	345
0.1202	1065.66				1	1	3	1	1e+09	0	779	3.73	220.678	338.902
0.1202	559.175				1	1	2	1	1e+09	0	10351	3.41	210.382	297.458
0.1202	3301.68				1	1	1	1	0.6274	1.02745	255	4.76	155.262	411
0.1202	524.249				1	1	21	1	3.9744	0.0277541	3674950	215.453	42.3398	42.5881
0.1202	3272.32				1	1	1	1	0.8231	1.17727	220	6.69	154.067	408
0.1202	3879.25				1	2	2	0.0769231	0.6434	0.660554	672	4.21	34.1295	325.388
0.1202	1063.25				1	1	3	1	1e+09	0	1128	5.41	219.924	338
0.1201	1968.17				1	1	2	0.666667	1e+09	0	3528	3.435	132.118	305.846
0.1201	964.557				1	1	1	1	1e+09	0	304	3.25	200.993	313
0.1201	1324.86				1	1	1	1	1e+09	0	241	3.52	200.835	335
0.1201	1526.5				1	1	7	1	3.0736	0.695514	3159	6.45	216.422	362.987
0.1201	1542.45				1	1	6	1	3.2839	0.930736	1386	4.15167	207.953	355.5
0.1201	2214.42				1	1	2	1	1e+09	0	696	3.355	211.627	400.5
0.1201	548.033				1	1	1	1	1e+09	0	7011	3.9	200.609	287
0.1201	875.544				1	1	1	1	4.1462	0.749271	343	4.31	156.468	263
0.1201	937.767				1	1	3	1	1e+09	0	831	3.93333	221.641	332
0.1201	2910.67				1	1	2	1	0.3991	0.18724	1376	5.04	166.216	65.476
0.1201	1679.95				1	1	2	1	1e+09	0	549	3.76	211.463	367.466
0.1201	2085.96				1	1	4	1	2.6482	1.1457	604	4.335	187.528	368.5
0.1201	2151.11				1	1	2	1	1.7339	0.333333	510	3.61	167.521	352.5
0.1201	955.054				1	1	1	1	1e+09	0	321	3.43	201.578	313
0.1201	1833.18				1	1	2	1	2.8351	0.936937	444	3.2	168.073	333.5
0.1201	1338.43				1	1	2	0.666667	1e+09	0	2768	3.57	133.183	268.182
0.1201	1414.63				1	1	1	1	1e+09	0	309	4.49	201.314	341
0.1201	1270.78				1	1	1	1	1e+09	0	236	3.38	202.161	333
0.1201	780.052				1	1	1	1	1e+09	0	2760	3.05	202.34	303
0.1201	1025.32				1	1	2	1	1e+09	0	803	5.87	210.722	326.466
0.1201	3270.67				1	1	1	1	0.9562	1.30769	260	3.24	158.169	412
0.1201	1899.63				1	1	1	1	1e+09	0	249	3.23	202.487	372
0.1201	1565.94				1	1	1	1	1e+09	0	385	5.27	201.008	350
0.1201	1652.7				1	1	5	0.833333	1e+09	0	1501	4.464	203.539	357.866
0.1201	1677.11				1	1	1	1	1e+09	0	273	3.9	202.172	358
0.1201	1988.25				1	1	2	1	2.6954	1.03991	426	4.875	167.537	342.5
0.1201	1690.22				1	1	1	1	1e+09	0	355	5.07	201.365	358
0.1201	1631.96				1	1	2	0.666667	1e+09	0	14545	3.88	133.099	286.15
0.1201	964.308				1	1	1	1	1e+09	0	363	4.37	202.009	314
0.1201	1788.17				1	1	13	0.361111	2.3935	0.42495	48849	3.71615	128.944	291.602
0.1201	1934.37				1	1	2	1	2.7262	0.986413	368	6.115	166.851	338.5
0.1201	889.831				1	1	2	1	1e+09	0	478	3.56	213.089	320.5
0.1201	1130.34				1	1	2	1	1e+09	0	636	4.63	212.298	334.5
0.1201	1442.7				1	1	2	1	1e+09	0	531	3.745	213.049	354.461
0.1201	546.176				1	1	1	1	1e+09	0	5724	3.43	202.724	289
0.1201	1317.58				1	1	1	1	1e+09	0	312	4.63	202.283	336
0.1201	2952.74				1	1	2	0.666667	1.3987	1.25273	394	3.68	90.6194	324.898
0.1201	1372.49				1	1	1	1	1e+09	0	214	3.11	203.905	341
0.1201	1506.65				1	1	1	1	1e+09	0	252	3.45	203.655	349
0.1201	1027.58				1	1	1	1	1e+09	0	284	4.21	203.118	319
0.1201	1525.33				1	1	2	1	1e+09	0	482	3.455	214.006	360.5
0.1201	1099.33				1	1	2	1	1e+09	0	444	3.225	214.205	334.5
0.1201	2324.7				1	1	3	0.75	1e+09	0	417	3.75667	165.012	360.667
0.1201	1782.13				1	1	1	1	1e+09	0	260	3.64	203.713	366
0.1201	1204.8				1	1	1	1	1e+09	0	216	3.05	204.219	331
0.1201	1949.11				1	1	2	1	2.1557	0.438953	444	3.785	169.831	342.387
0.1201	895.083				1	1	1	1	1e+09	0	583	4.45	203.266	311
0.1201	3284.4				1	1	3	0.75	0.1675	0.540572	991	4.27	120.686	375.361
0.1201	894.094				1	1	1	1	1e+09	0	559	4.45	203.327	311
0.12	1434.95				1	1	1	1	1e+09	0	261	3.71	204.064	345
0.12	2181.27				1	1	3	1	1e+09	0	972	3.20333	225.166	412
0.12	1945.15				1	1	1	1	3.5284	1.80543	221	6.82	157.687	330
0.12	1058.09				1	1	3	1	1e+09	0	693	3.30333	225.241	343
0.12	1498.15				1	1	2	1	1e+09	0	506	3.635	214.678	359.5
0.12	522.473				1	1	1	1	1e+09	0	8215	4.77	203.181	288
0.12	1066.78				1	1	2	1	1e+09	0	436	3.15	215.207	333.5
0.12	1372.22				1	1	1	1	1e+09	0	308	4.48	203.922	341
0.12	1593.91				1	1	6	1	2.8658	0.593204	2898	6.94167	209.686	360.398
0.12	605.885				1	1	1	1	1e+09	0	5566	3.34	205.052	295
0.12	1033.07				1	1	1	1	1e+09	0	273	4.08	204.78	321
0.12	1586.48				1	1	1	1	1e+09	0	211	3.01	205.746	356
0.12	1797.42				1	1	1	1	1e+09	0	221	3.04	205.773	369
0.12	801.863				1	1	1	1	1e+09	0	2753	5.37	203.999	306
0.12	1785				1	1	1	1	1e+09	0	257	3.51	205.537	368
0.12	1019.42				1	1	5	1	1e+09	0	1060	3.054	247.619	363
0.12	1098.85				1	1	4	1	1e+09	0	1606	5.685	235.315	355.58
0.12	1520.51				1	1	1	1	1e+09	0	278	5.13	204.803	351
0.12	1179.25				1	1	2	1	1e+09	0	500	3.625	216.29	341.5
0.12	1341.93				1	1	2	1	1e+09	0	552	3.84	216.285	351.5
0.12	665.529				1	1	1	1	1e+09	0	6875	5.85	204.383	298
0.12	5353.86				1	1	2	0.1	1e+09	0	1394	7.525	0.8823	381.064
0.12	1967.46				1	1	2	1	2.8138	1.12583	302	3.66	172.815	346.5
0.12	1521.58				1	1	1	1	1e+09	0	371	5.2	205.737	352
0.12	5388.34				1	1	2	0.133333	1e+09	0	1561	6.545	9.9915	394.058
0.12	1147.12				1	1	2	1	1e+09	0	536	3.885	217.266	340.5
0.12	2940.41				1	1	4	0.363636	1e+09	0	1006	3.6825	87.6383	321.159
0.12	1669.03				1	1	2	1	1e+09	0	406	3.01	218.169	373.5
0.1199	2087.65				1	1	2	0.666667	1e+09	0	360	3.765	138.924	320
0.1199	794.657				1	1	1	1	4.0107	0.487226	548	5.3	162.442	264
0.1199	1770				1	1	1	1	1e+09	0	332	4.57	207.459	369
0.1199	1468.39				1	1	1	1	1e+09	0	378	5.18	207.008	350
0.1199	957.81				1	1	2	1	1e+09	0	460	3.28	218.908	330.5
0.1199	1036.47				1	1	3	1	1e+09	0	654	3.08	229.571	346
0.1199	2006.62				1	1	1	1	1.9127	0.285977	2175	32.22	142.907	319
0.1199	5281.79				1	1	2	0.142857	1e+09	0	1638	6.73	13.843	391.357
0.1199	665.862				1	1	1	1	1e+09	0	7238	6.7	206.363	300
0.1199	1433.64				1	1	2	1	1e+09	0	458	3.285	219.645	360.5
0.1199	1919.05				1	1	1	1	2.6297	0.865922	179	3.06	165.293	336
0.1199	1160.65				1	1	3	1	1e+09	0	732	3.46333	229.934	354
0.1199	1688.71				1	1	1	1	1e+09	0	238	3.32	209.459	366
0.1199	1441.72				1	1	3	1	1e+09	0	1170	5.25	228.648	370
0.1199	1463.09				1	1	6	1	3.2144	0.737026	2004	4.78	215.834	358.5
0.1199	1384.6				1	1	4	1	1e+09	0	1668	4.645	239.661	377.5
0.1199	1142.52				1	1	1	1	1e+09	0	224	3.21	210.049	333
0.1199	1139.22				1	1	1	1	1e+09	0	211	3.02	210.252	333
0.1199	2042.46				1	1	5	0.833333	1.8521	0.281491	1709	4.85	166.551	344.848
0.1199	760.254				1	1	1	1	1e+09	0	960	4.19	209.558	309
0.1199	1057.66				1	1	1	1	1e+09	0	239	3.43	210.268	328
0.1199	1733.52				1	1	4	1	2.7187	0.664609	2016	7.1175	194.239	353.536
0.1199	776.452				1	1	1	1	1e+09	0	408	3.11	210.562	311
0.1199	1070.11				1	1	2	1	1e+09	0	424	3.06	221.002	339.5
0.1199	1605.45				1	1	1	1	1e+09	0	233	3.35	210.579	362
0.1199	878.941				1	1	19	0.271429	1e+09	0	60852	17.2653	211.238	317.98
0.1199	928.193				1	1	3	1	1e+09	0	778	3.76	231.158	340.928
0.1199	820.393				1	1	4	1	1e+09	0	1068	3.785	241.46	344.601
0.1199	572.884				1	1	4	1	4.0322	0.161624	31321	9.445	191.722	279.641
0.1199	5259.76				1	1	2	0.125	1e+09	0	1316	5.945	12.1726	388.332
0.1199	1046.59				1	1	7	0.875	1e+09	0	2307	4.72143	242.352	359.404
0.1199	1659.15				1	1	1	1	1e+09	0	221	3.09	211.276	366
0.1199	1246.76				1	1	4	0.571429	1e+09	0	8246	3.5575	140.15	269.512
0.1198	1540.55				1	1	4	1	2.8914	0.535276	1304	4.62	197.07	344.5
0.1198	1571.41				1	1	1	1	1e+09	0	185	3.16	211.672	361
0.1198	1679.46				1	1	1	1	1e+09	0	324	5.38	210.027	366
0.1198	1681.31				1	1	4	0.8	1e+09	0	1173	4.0675	194.704	350.79
0.1198	1128.21				1	1	1	1	1e+09	0	211	3.07	211.929	334
0.1198	1227.3				1	1	1	1	1e+09	0	241	3.48	211.835	340
0.1198	576.172				1	1	1	1	1e+09	0	4061	3.24	211.879	300
0.1198	1504.7				1	1	9	0.257143	2.4413	0.0290853	16755	4.37444	73.101	218.326
0.1198	5340.78				1	1	2	0.181818	1e+09	0	1504	7.015	25.951	407.093
0.1198	995.268				1	1	2	1	1e+09	0	428	3.14	222.605	336.5
0.1198	2673.19				1	1	3	0.75	1.6993	1.11576	1067	6.51667	126.991	344.078
0.1198	851.951				1	1	1	1	1e+09	0	261	3.68	211.919	317
0.1198	1204.09				1	1	1	1	1e+09	0	227	3.25	212.262	339
0.1198	903.44				1	1	3	1	1e+09	0	720	3.48	232.766	341.014
0.1198	1214.35				1	1	3	1	1e+09	0	1083	5.17667	231.631	359
0.1198	542.24				1	1	13	0.0631068	1e+09	0	22299	12.9577	106.572	192.607
0.1198	1519.25				1	1	3	1	3.2236	0.834093	716	3.5	188.933	335.053
0.1198	570.882				1	1	2	1	1e+09	0	6005	8.955	218.564	306.359
0.1198	1450.86				1	1	4	0.8	1e+09	0	1768	6.425	194.336	336.25
0.1198	955.965				1	1	4	1	1e+09	0	944	3.345	244.022	355.5
0.1198	2228.96				1	1	1	1	2.0996	0.820809	173	3.03	169.233	359
0.1198	5270.47				1	1	3	0.115385	1e+09	0	2169	6.31333	22.2993	399.118
0.1198	1608.1				1	1	5	0.625	2.8339	0.583532	20154	6.696	118.3	269.884
0.1198	944.035				1	1	2	1	1e+09	0	446	3.245	223.756	334.5
0.1198	1055.51				1	1	1	1	1e+09	0	243	3.44	213.4	331
0.1198	1830.76				1	1	1	1	2.7929	0.890909	165	3.06	169.722	335
0.1198	969.057				1	1	2	1	1e+09	0	1036	7.455	221.212	333.495
0.1198	1501.22				1	1	2	1	1e+09	0	852	5.82	222.489	367.5
0.1198	5344.47				1	1	2	0.0869565	1e+09	0	1070	5.305	6.8235	388.193
0.1198	1637.81				1	1	3	1	1e+09	0	1301	3.51	234.633	388.045
0.1198	1232.05				1	1	2	1	1e+09	0	594	4.285	224.043	352.5
0.1198	1154.97				1	1	1	1	1e+09	0	248	3.56	214.283	338
0.1198	975.699				1	1	2	1	1e+09	0	466	3.355	224.808	337.5
0.1198	1381.57				1	1	3	1	3.4837	0.878706	1113	6.74333	188.347	326
0.1198	1915.07				1	1	5	0.833333	2.2218	0.451765	866	4.912	170.976	341.439
0.1198	1361.42				1	1	1	1	1e+09	0	254	3.51	214.586	351
0.1197	1681.73				1	1	1	1	1e+09	0	247	3.22	214.888	371
0.1197	1712.17				1	1	1	1	1e+09	0	243	3.07	215.016	373
0.1197	1287.06				1	1	5	1	3.3287	0.575871	1865	5.698	210.16	342
0.1197	1075.83				1	1	3	1	1e+09	0	1107	5.22333	234.15	353
0.1197	1076.13				1	1	1	1	1e+09	0	214	3.1	215.131	334
0.1197	1158.89				1	1	1	1	1e+09	0	231	3.31	215.042	339
0.1197	1719.79				1	1	1	1	1e+09	0	528	6.88	212.547	371
0.1197	954.56				1	1	1	1	1e+09	0	219	3.18	215.608	327
0.1197	1152.01				1	1	2	1	1e+09	0	460	3.145	225.965	349.5
0.1197	1936.42				1	1	1	1	2.5132	0.776596	188	6.17	169.224	341
0.1197	5393.62				1	1	2	0.105263	1e+09	0	1059	4.655	13.2599	397.652
0.1197	967.167				1	1	1	1	1e+09	0	235	3.38	215.833	328
0.1197	2163.73				1	1	2	1	1.9574	0.57651	590	4.03	181.755	367.51
0.1197	1171.1				1	1	3	0.6	1e+09	0	2586	3.45667	142.057	266.766
0.1197	1033.6				1	1	5	0.833333	1e+09	0	1388	4.022	217.635	333.888
0.1197	1031.2				1	1	5	1	1e+09	0	1797	4.566	256.771	372.876
0.1197	936.779				1	1	1	1	1e+09	0	219	3.19	216.702	327
0.1197	1088.39				1	1	1	1	1e+09	0	246	3.65	216.378	336
0.1197	1407.99				1	1	1	1	1e+09	0	226	3.23	216.722	356
0.1197	3473.86				1	1	2	0.666667	1.1766	1.84614	432	5.39	102.543	368.87
0.1197	2126.21				1	1	4	0.666667	1.9483	0.508737	3366	3.73	124.506	307.954
0.1197	1073.74				1	1	1	1	1e+09	0	233	3.45	217.279	336
0.1197	1088.71				1	1	1	1	1e+09	0	244	3.53	217.358	337
0.1197	1017.24				1	1	1	1	1e+09	0	418	5.92	215.754	331
0.1197	1778.66				1	2	4	0.117647	1e+09	0	26739	4.205	124.552	286.626
0.1197	666.531				1	1	1	1	1e+09	0	911	5.34	216.322	310
0.1197	1503.83				1	1	1	1	1e+09	0	239	3.46	217.828	363
0.1196	2112.67				1	1	2	0.4	1e+09	0	3514	3.245	86.4914	269.106
0.1196	2602.53				1	1	4	0.8	1.3079	0.613816	885	3.6875	157.482	370.223
0.1196	668.88				1	1	1	1	1e+09	0	5884	11.48	212.177	306
0.1196	903.771				1	1	1	1	1e+09	0	222	3.24	218.732	327
0.1196	866.556				1	1	3	1	1e+09	0	804	3.80333	239.02	345
0.1196	792.645				1	1	1	1	1e+09	0	268	3.97	218.566	320
0.1196	1313.74				1	1	5	1	3.018	0.306951	2514	7.022	213.631	347.112
0.1196	573.598				1	1	1	1	1e+09	0	1531	3.79	219.037	307
0.1196	1687.14				1	1	1	1	1e+09	0	276	3.49	219.555	376
0.1196	574.598				1	1	1	1	1e+09	0	916	3.01	219.976	308
0.1196	3568.59	[8,8,1,8,1]-[3,0,0,0],	4.151	3568.58	1	1	2	0.666667	0.383	0.43484	908	7.455	104.018	376.172
0.1196	1679.05				1	1	3	1	2.8555	0.71607	837	4.07	196.092	352.039
0.1196	1639.77				1	1	1	1	1e+09	0	219	3.04	220.468	374
0.1196	5312.35				1	1	2	0.0444444	1e+09	0	1308	6.475	2.2178	381.612
0.1196	1124.01				1	1	4	1	1e+09	0	1020	3.2175	251.687	373.5
0.1196	1943.63				1	1	4	1	3.3418	1.61645	1228	10.235	202.281	374.5
0.1196	1344.78				1	1	1	1	3.6012	0.938689	6622	17.53	165.61	301
0.1196	1350.46				1	1	1	1	3.9074	1.25374	1872	11.79	170.26	306
0.1196	571.024				1	1	2	1	4.3549	0.481452	3563	12.725	179.832	267.637
0.1196	1031.35				1	1	7	1	3.3303	0.177285	2425	8.70286	234.781	350.895
0.1196	1406.97				1	1	1	1	1e+09	0	270	3.85	220.785	360
0.1196	1235.14				1	1	2	1	1e+09	0	610	4.38	230.853	359.5
0.1196	1058.85				1	1	3	0.75	1e+09	0	12520	3.41333	182.34	300.146
0.1196	1483.33				1	1	1	1	1e+09	0	286	4.05	221.089	365
0.1195	2146.47				1	1	3	0.6	1e+09	0	581	3.34333	147.68	332.373
0.1195	1198.91				1	1	2	1	1e+09	0	458	3.3	232.081	358.5
0.1195	2008.64				1	1	3	1	2.7136	1.09005	441	25.46	181.797	358.014
0.1195	1367.61				1	1	1	1	1e+09	0	224	3.24	222.206	359
0.1195	1492.08				1	1	1	1	3.139	0.707031	256	3.8	177.551	322
0.1195	3981.2				1	1	5	0.104167	0.5873	0.876286	9639	11.058	1.0485	298.577
0.1195	1579.34				1	1	1	1	3.0276	0.732143	336	4.89	177.184	327
0.1195	1504.92				1	1	1	1	1e+09	0	238	3.25	222.761	368
0.1195	1060.34				1	1	1	1	1e+09	0	223	5.54	221.103	339
0.1195	891.925				1	1	2	1	1e+09	0	502	3.635	232.96	340.5
0.1195	1616.89				1	1	1	1	1e+09	0	287	3.46	222.875	375
0.1195	1967.16				1	2	4	0.0444444	1e+09	0	2417	3.5575	114.253	287.919
0.1195	1151.3				1	1	5	1	1e+09	0	2225	3.59	264.509	388
0.1195	1035.08				1	1	6	1	3.5218	0.374602	1766	4.12833	230.334	346.678
0.1195	570.74				1	1	1	1	1e+09	0	1557	9.23	219.213	307
0.1195	4070.3				1	1	5	0.108696	0.2239	1.37911	6777	13.884	1.6708	301.338
0.1195	840.881				1	1	3	1	1e+09	0	669	3.06667	244.599	349
0.1195	810.298				1	1	3	1	1e+09	0	987	4.64333	243.48	346
0.1195	947.779				1	1	4	1	3.8445	0.560624	1978	8.8775	206.417	317.392
0.1195	2986.46				1	1	3	0.6	0.7792	0.685952	1080	5.32667	104.261	340.614
0.1195	1321.87				1	1	3	1	2.961	0.262658	842	4.06667	200.145	334.126
0.1195	1044.07				1	1	1	1	1e+09	0	235	3.62	224.103	341
0.1195	3527.31				1	1	3	0.6	0.2132	0.540037	998	4.48	105.297	374.912
0.1195	994.899				1	1	1	1	1e+09	0	259	3.81	224.127	338
0.1195	569.458				1	1	2	1	7.0613	3.18543	4735	16.205	180.879	268.587
0.1195	5106.25				1	1	2	0.0769231	1e+09	0	763	3.91	16.0571	382.776
0.1195	1629.86				1	1	1	1	2.7427	0.526316	266	3.8	180.078	333
0.1195	979.355				1	1	1	1	1e+09	0	291	4.2	224.083	337
0.1194	942.506				1	1	1	1	1e+09	0	210	3.12	225.35	336
0.1194	1164.09				1	1	3	0.75	3.04	0.0947226	2397	5.84667	140.609	264.887
0.1194	893.512				1	1	1	1	1e+09	0	235	3.37	225.363	333
0.1194	1160.37				1	1	5	0.833333	1e+09	0	1335	3.704	227.151	351.2
0.1194	1106.67				1	1	3	1	1e+09	0	723	3.32667	246.254	367
0.1194	1978.12				1	2	14	0.197183	2.1822	0.510855	6595	5.82214	210.108	384.448
0.1194	1487.48				1	1	1	1	1e+09	0	228	3.31	225.834	370
0.1194	1408.62				1	1	2	1	2.9827	0.420118	676	4.81	191.184	330.5
0.1194	4037.24				1	1	4	0.153846	0.32	1.23127	27555	4.9325	10.7232	290.252
0.1194	638.283				1	1	1	1	1e+09	0	797	9.59	222.059	314
0.1194	2147.77				1	1	12	0.244898	1e+09	0	2898	4.325	160.922	345.696
0.1194	3735.31				1	1	2	0.285714	0.1936	1.27232	3792	5.52	22.1633	304.57
0.1194	882.821				1	1	1	1	1e+09	0	229	3.33	227.02	334
0.1194	1203.78				1	1	5	0.714286	1e+09	0	1105	3.204	200.881	327.6
0.1194	1430.16				1	1	3	1	2.8048	0.275862	783	3.72	203.359	344
0.1194	3583.48				1	1	2	0.666667	0.5021	0.338968	1199	5.22	112.994	386.063
0.1194	1738.42				1	1	3	1	2.2756	0.229167	756	3.63667	203.425	363.024
0.1194	1574.15				1	1	3	1	3.0649	0.761391	834	3.93667	203.504	353
0.1194	4061.38				1	1	4	0.166667	0.9041	0.684937	41910	6.3	13.1945	289.265
0.1194	1990.1				1	1	1	1	1e+09	0	231	3.2	227.923	403
0.1194	967.685				1	1	1	1	1e+09	0	250	3.6	227.801	340
0.1194	975.061				1	1	1	1	1e+09	0	293	4.23	227.347	340
0.1194	1967.94				1	1	4	0.8	1.9071	0.219849	693	4.88	166.39	340.104
0.1194	966.74				1	1	5	1	3.6712	0.417004	1235	3.794	224.859	337
0.1194	946.324				1	1	2	1	1e+09	0	470	3.215	238.615	349.5
0.1194	2998.36				1	2	3	0.04	0.6479	0.573263	7493	4.11	62.9816	300.066
0.1194	1135.35				1	1	2	1	1e+09	0	594	4.265	237.989	360.5
0.1194	964.686				1	1	3	1	1e+09	0	759	3.63	248.986	361
0.1193	1354.92				1	1	4	1	3.3095	0.662844	1308	4.5125	214.486	350.5
0.1193	2713.26				1	1	2	0.4	1.0108	0.490001	8611	5.04	51.2421	270.793
0.1193	1106.1				1	1	2	1	3.318	0.281915	541	3.565	194.768	315.479
0.1193	5160.83				1	1	2	0.0869565	1e+09	0	1160	5.56	21.4556	391.531
0.1193	1373.7				1	1	1	1	3.3614	0.744186	215	3.19	184.831	322
0.1193	1495.52				1	1	2	1	3.0282	0.601594	502	3.61	194.839	339.5
0.1193	1990.32				1	1	2	1	2.3076	0.655319	470	3.12	195.41	370.5
0.1193	980.774				1	1	1	1	1e+09	0	252	3.64	228.996	342
0.1193	967.071				1	1	3	1	5.5353	2.28165	3417	13.7367	197.938	310.099
0.1193	950.614				1	1	1	1	1e+09	0	396	5.68	227.851	339
0.1193	1020.34				1	1	2	1	1e+09	0	472	3.36	240.062	355.5
0.1193	1959.63				1	2	7	0.122807	2.2553	0.555002	9098	4.00571	125.475	298.678
0.1193	1039.94				1	1	3	0.0294118	1e+09	0	6017	13.1033	13.3332	129.976
0.1193	2721.26				1	1	2	0.4	0.8393	0.330965	8399	3.13	53.8732	273.916
0.1193	568.173				1	1	1	1	1e+09	0	2307	13.52	222.371	310
0.1193	590.06				1	1	6	0.0560748	1e+09	0	34529	9.485	52.2172	36.758
0.1193	1113.15				1	1	2	0.666667	1e+09	0	15019	3.44	160.879	282.023
0.1193	1348.92				1	1	3	1	3.0004	0.344322	819	3.93	206.355	342
0.1193	1656.61				1	1	7	1	2.5551	0.380614	3807	4.88286	246.934	401.501
0.1193	1077.74				1	1	3	0.75	3.487	0.4066	2601	4.34	146.993	265.961
0.1193	1566.5				1	1	1	1	1e+09	0	260	3.04	230.974	380
0.1193	5333.57				1	1	2	0.0952381	1e+09	0	1363	5.075	25.6166	406.315
0.1193	1829.67				1	1	4	0.363636	1e+09	0	21387	4.22	109.578	274.789
0.1193	1395.78				1	1	2	1	1e+09	0	706	3.655	240.974	379.5
0.1193	1341.45				1	1	2	1	3.2091	0.541398	589	4.325	196.341	331.526
0.1193	1476.23				1	1	1	1	1e+09	0	775	10.66	225.526	369
0.1193	1975.54				1	1	2	1	3.1517	1.47635	592	8.495	193.318	367.5
0.1193	1124.87				1	1	1	1	1e+09	0	233	3.34	231.134	353
0.1193	5276.27				1	1	6	0.130435	3.3394	0.150912	4172	6.55333	30.2463	407.421
0.1193	1311.27				1	1	2	1	3.0754	0.360465	688	4.91	196.171	329.5
0.1193	2161.73				1	1	13	0.433333	1.549	0.165047	3552	4.42	176.241	361.873
0.1193	1410.77				1	1	1	1	1e+09	0	267	3.48	231.551	371
0.1193	868.998				1	1	1	1	1e+09	0	217	3.12	231.87	338
0.1193	1566.76				1	1	2	1	1e+09	0	723	3.08	242.449	391.491
0.1193	1456.24				1	1	1	1	3.1025	0.614407	236	3.38	187.755	330
0.1192	759.056				1	1	13	0.302326	1e+09	0	87066	5.22077	186.122	285.491
0.1192	2710.27				1	2	2	0.0307692	1.0414	0.515948	2819	4.685	54.6718	274.039
0.1192	1962.7				1	1	1	1	2.4337	0.73822	191	3.37	188.608	362
0.1192	949.815				1	1	1	1	1e+09	0	353	5	231.9	343
0.1192	1531.56				1	1	5	1	2.4109	0.040724	5678	15.57	221.096	367.973
0.1192	1608.61				1	2	7	0.0985915	2.5907	0.341117	13107	5.77	121.892	273.507
0.1192	914.075				1	1	3	0.75	1e+09	0	12149	4.93333	193.3	302.202
0.1192	1096.99				1	1	1	1	1e+09	0	221	3.11	233.849	354
0.1192	1997.09				1	2	5	0.142857	2.348	0.706393	38682	9.382	108.23	283.736
0.1192	1369.99				1	1	1	1	1e+09	0	246	3.21	234.06	371
0.1192	1705.24				1	1	3	1	2.332	0.233607	732	3.35	210.441	368
0.1192	5067.01				1	1	2	0.117647	1e+09	0	953	4.31	35.2831	399.589
0.1192	1730.11				1	2	3	0.130435	1e+09	0	12621	4.56667	134.399	293.487
0.1192	1107.12				1	1	3	1	1e+09	0	1029	3.99333	255.226	376
0.1192	1227.99				1	1	2	1	1e+09	0	574	3.64	245.292	373.5
0.1191	966.853				1	1	3	1	7.0121	3.75814	645	11.67	205.852	318
0.1191	1422.02				1	1	1	1	1e+09	0	468	5.93	233.859	374
0.1191	977.154				1	1	1	1	1e+09	0	237	3.24	236.219	349
0.1191	1414.48				1	1	1	1	1e+09	0	271	3.15	236.323	376
0.1191	1017.59				1	1	5	0.833333	1e+09	0	1256	3.542	238.004	353.271
0.1191	1301.78				1	1	1	1	1e+09	0	249	3.45	236.255	369
0.1191	951.642				1	1	1	1	1e+09	0	225	3.14	236.788	348
0.1191	952.919				1	1	4	1	1e+09	0	1488	3.995	267.209	378.5
0.1191	1080.35				1	1	1	1	1e+09	0	254	4.71	235.872	355
0.1191	1089.71				1	1	4	0.8	1e+09	0	898	3.245	220.621	340.324
0.1191	1355.31				1	1	1	1	1e+09	0	252	3.59	236.962	373
0.1191	1774.33				1	1	2	1	2.6871	0.696833	442	3.105	203.693	365.5
0.1191	925.672				1	1	2	1	1e+09	0	450	3.2	247.885	357.5
0.1191	1775.65				1	1	2	1	2.3529	0.364754	488	3.44	203.611	365.5
0.1191	1659.31				1	1	2	1	1e+09	0	804	3.705	247.767	402.5
0.1191	1727.73				1	1	2	1	2.7386	0.675439	570	4.115	203.558	362.5
0.1191	864.554				1	2	5	0.217391	1e+09	0	35630	4.666	178.141	283.997
0.1191	1418.2				1	2	5	0.217391	1e+09	0	1357	3.766	180.688	320.593
0.1191	2002.91				1	1	2	1	23.4607	21.8281	448	69.07	155.635	331.5
0.1191	1459.83				1	1	2	1	2.7798	0.297386	612	4.295	204.034	346.5
0.1191	1734.19				1	1	1	1	2.7916	0.738532	436	6.11	192.661	352
0.119	1272.42				1	1	20	0.206186	2.7978	0.0220871	9211	6.1045	200.922	331.862
0.119	1461.13				1	1	1	1	1e+09	0	350	3.11	239.455	382
0.119	1240.63				1	1	1	1	1e+09	0	289	3.95	239.015	368
0.119	1799.79				1	1	1	1	1e+09	0	691	6.12	237.627	401
0.119	536.321				1	1	5	1	1e+09	0	3310	9.52	276.305	361.975
0.119	1615.01				1	1	1	1	1e+09	0	398	3.42	239.991	392
0.119	1491.61				1	1	2	1	2.6919	0.259207	706	4.825	205.08	349.5
0.119	1899.13				1	2	7	0.0945946	2.0131	0.21813	15984	5.78286	127.523	297.006
0.119	954.311				1	2	6	0.157895	1e+09	0	24573	4.07667	177.506	288.882
0.119	1818.65				1	2	8	0.16	2.1057	0.184832	3705	3.4225	155.854	320.387
0.119	960.461				1	1	1	1	1e+09	0	256	3.59	240.245	352
0.119	1105.08				1	1	1	1	3.8184	0.780769	260	3.67	196.351	317
0.119	5185.78				1	1	4	0.125	2.3536	0.995176	1592	6.2	18.5411	390.151
0.119	951.311				1	1	1	1	1e+09	0	612	8.35	237.808	349
0.119	1711.71				1	1	2	1	2.6503	0.561983	726	5.185	206.544	364.5
0.1189	1630.57				1	1	2	0.5	1e+09	0	9812	3.05	134.613	287.579
0.1189	1630.96				1	1	2	0.5	1e+09	0	10607	3.59	134.358	287.348
0.1189	2269.81				1	1	8	0.307692	1e+09	0	1691	4.5475	150.605	342.884
0.1189	2709.9				1	1	3	0.428571	0.7783	0.252194	7664	3.59333	83.8705	303.215
0.1189	841.353				1	1	2	1	1e+09	0	562	4.01	253.07	357.5
0.1189	1748.03				1	1	2	1	2.5502	0.518801	620	4.245	209.27	369.46
0.1189	1645.63				1	1	2	1	1e+09	0	644	3.065	254.608	408.5
0.1189	1757.57				1	2	6	0.0789474	1e+09	0	1836	4.18667	163.46	324.237
0.1189	990.559				1	1	2	1	1e+09	0	784	5.415	252.92	366.526
0.1189	1379.98				1	1	1	1	2.9554	0.348018	454	6.64	197.445	335
0.1189	3322.33				1	1	2	0.666667	0.8202	1.25262	678	4.21	130.947	387.956
0.1189	950.721				1	1	1	1	1e+09	0	248	4.27	243.844	355
0.1189	1356.7				1	1	1	1	3.5151	0.871212	264	3.92	199.877	336
0.1189	1329				1	1	2	1	1e+09	0	746	3.08	255.08	389.5
0.1189	994.684				1	1	2	1	1e+09	0	752	5.135	253.641	367.5
0.1189	977.333				1	1	1	1	1e+09	0	215	3.07	245.208	358
0.1189	1768.63				1	1	2	1	2.6451	0.645923	932	6.195	209.043	370.5
0.1189	1027.84				1	1	1	1	4.9185	1.76	550	11.18	195.102	311
0.1189	1016.84				1	1	1	1	1e+09	0	276	3.94	244.778	360
0.1189	1731.95				1	1	1	1	2.8264	0.769784	278	3.97	200.799	360
0.1189	1576.22				1	1	1	1	3.0458	0.745455	220	3.21	201.377	351
0.1189	1399.01				1	1	2	1	2.9361	0.358447	876	6.05	209.775	348.5
0.1188	2022.54				1	1	1	1	2.793	1.19118	272	3.43	201.928	379
0.1188	981.594				1	1	1	1	3.514	0.283094	2017	11.46	195.946	309
0.1188	905.265				1	1	1	1	1e+09	0	217	3.06	246.64	355
0.1188	920.71				1	1	1	1	1e+09	0	210	3	246.69	356
0.1188	1510.07				1	1	1	1	3.2462	0.842342	222	3.11	202.444	348
0.1188	1052.07				1	1	2	1	1e+09	0	514	3.18	257.111	374.5
0.1188	794.451				1	1	8	0.571429	1e+09	0	2065	4.20375	216.859	318.404
0.1188	1399.2				1	1	2	1	3.5217	0.944341	1078	7.445	209.763	348.5
0.1188	1381.72				1	1	2	1	2.8855	0.280784	1072	7.52	209.838	347.5
0.1188	1265.43				1	1	9	0.257143	1e+09	0	50945	3.69778	151.416	281.926
0.1188	954.396				1	1	2	1	1e+09	0	984	6.805	255.118	366.5
0.1188	1110.87				1	1	1	1	1e+09	0	749	10.86	241.995	363
0.1188	963.563				1	1	1	1	3.6923	0.43318	434	5.22	202.054	314
0.1188	1740.46				1	1	1	1	1e+09	0	597	5.52	246.276	406
0.1188	1212.21				1	1	1	1	1e+09	0	299	3.6	247.763	375
0.1188	1792.46				1	1	1	1	1e+09	0	518	4.79	247.078	410
0.1188	930.084				1	1	1	1	1e+09	0	257	3.68	248.113	358
0.1188	1482.87				1	1	2	1	2.7699	0.323529	442	3.185	214.618	358.5
0.1188	1776.63				1	1	1	1	1e+09	0	466	4.31	248.051	410
0.1188	5026.42				1	1	2	0.222222	2.5918	0.507519	1009	4.605	30.0273	391.836
0.1188	962.615				1	1	1	1	3.8544	0.59375	320	4.32	204.113	316
0.1188	973.076				1	1	1	1	1e+09	0	387	5.52	247.47	360
0.1188	1324.3				1	1	1	1	3.3211	0.626506	249	3.57	204.869	339
0.1188	1631.37				1	1	2	0.5	1e+09	0	12855	3.885	140.368	293.383
0.1188	1645.37				1	1	3	1	2.9633	0.771226	1494	5.44667	224.196	378.073
0.1187	1907.1				1	1	3	0.6	4.3558	2.57333	15002	10.04	126.061	296.034
0.1187	988.576				1	1	1	1	5.5247	2.30471	361	13.22	198.516	312
0.1187	922.298				1	1	1	1	1e+09	0	240	3.43	250.592	360
0.1187	3586.55				1	1	2	0.5	1e+09	0	1572	6.63	140.376	413.634
0.1187	1977.61				1	2	11	0.15493	2.2796	0.607492	6266	7.11909	193.274	367.583
0.1187	1932.48				1	1	4	0.666667	3.3979	1.65516	686	3.97	158.318	329.851
0.1187	1005.45				1	1	4	1	4.8737	1.68009	1688	9.8975	232.978	347.5
0.1187	1396.7				1	1	1	1	3.0777	0.496479	284	4.04	206.417	345
0.1187	1609.8				1	1	1	1	3.975	1.72727	231	5.67	205.311	357
0.1187	1489.25				1	1	1	1	3.6364	1.2	230	3.81	206.725	351
0.1187	1721.62				1	1	1	1	2.9787	0.905983	234	3.27	207.434	366
0.1187	1605.87				1	1	1	1	3.546	1.29213	267	4.92	206.553	358
0.1187	1004.07				1	1	1	1	1e+09	0	279	3.9	251.564	366
0.1187	958.019				1	1	5	1	4.0851	0.817276	1505	4.326	248.395	360
0.1187	1504.25				1	1	1	1	1e+09	0	613	5.17	250.802	396
0.1187	977.585				1	1	1	1	3.6065	0.369309	593	8.35	204.192	317
0.1187	1329.96				1	1	1	1	1e+09	0	394	3.12	252.521	387
0.1187	1759.74				1	1	1	1	2.8205	0.807407	270	3.72	208.09	369
0.1187	934.75				1	1	1	1	1e+09	0	222	3.22	252.827	363
0.1187	3268.58				1	1	2	0.666667	0.6541	1.00241	578	4.13	139.352	393.055
0.1187	576.316				1	1	2	0.666667	1e+09	0	8342	7.98	180.418	268.548
0.1186	1629.24				1	2	4	0.0454545	1e+09	0	18031	3.73	143.445	296.329
0.1186	1333.61				1	1	1	1	4.0791	1.3991	223	5.53	207.297	342
0.1186	1767.84				1	1	1	1	2.838	0.837553	474	6.47	206.592	368
0.1186	1671.94				1	1	5	0.833333	2.7089	0.558388	2170	6.41	208.577	364.088
0.1186	1103.14				1	1	3	0.75	1e+09	0	738	3.56667	214.804	335.333
0.1186	1770.9				1	1	2	0.666667	1e+09	0	506	4.19	184.404	346
0.1186	954.052				1	2	9	0.152542	3.5407	0.266667	60385	5.05111	174.083	285.443
0.1186	931.088				1	1	3	0.75	1e+09	0	867	4.28667	214.718	324.667
0.1186	930.571				1	1	1	1	1e+09	0	229	3.29	254.083	364
0.1186	1460.84				1	1	1	1	3.0247	0.543796	274	3.84	209.472	352
0.1186	914.328				1	2	6	0.157895	1e+09	0	18707	3.985	191.566	300.484
0.1186	3577.72				1	1	3	0.5	0.5163	0.315831	1455	4.36333	111.572	384.287
0.1186	3361.62				1	1	2	0.666667	0.4013	0.895166	999	4.56	140.566	399.991
0.1186	1724.49				1	1	1	1	2.8345	0.766234	231	3.19	210.258	369
0.1186	1793.11				1	1	1	1	1e+09	0	923	7.82	251.038	414
0.1186	946.121				1	1	1	1	1e+09	0	270	3.83	254.127	365
0.1186	929.371				1	1	1	1	1e+09	0	288	4.15	254.157	364
0.1186	1537.41				1	1	1	1	3.1836	0.822511	231	3.3	210.763	358
0.1186	1380.56				1	1	3	1	2.7487	0.142167	1415	7.34333	228.421	366.012
0.1186	1679.26				1	1	1	1	2.7231	0.584098	327	4.57	210.039	366
0.1186	1712.01				1	1	1	1	3.045	0.957198	257	4.92	210.025	368
0.1186	559.319				1	1	2	0.666667	1e+09	0	10379	3.885	186.103	273.188
0.1186	920.897				1	1	1	1	1e+09	0	218	3.32	255.679	365
0.1186	1296.5				1	1	9	0.09375	2.8324	0.0943427	35533	18.5522	66.9008	65.5201
0.1186	1522.79				1	1	1	1	1e+09	0	578	5.12	254.663	401
0.1186	987.077				1	1	1	1	6.3755	3.15315	222	10.34	206.608	320
0.1185	952.589				1	1	1	1	1e+09	0	325	4.45	255.729	367
0.1185	983.577				1	1	5	0.625	1e+09	0	1109	3.286	209.229	322.406
0.1185	1439.59				1	1	2	1	3.1727	0.658539	548	3.96	222.27	363.491
0.1185	1105.8				1	1	3	0.75	1e+09	0	750	3.60667	217.974	338.667
0.1185	1732.87				1	1	1	1	3.1758	1.12069	174	3.07	212.742	372
0.1185	1999.6				1	2	5	0.078125	2.0144	0.376723	21844	6.274	118.981	294.643
0.1185	1772.25				1	1	1	1	2.8062	0.812709	299	3.8	212.321	374
0.1185	1715.12				1	1	1	1	2.8288	0.745902	244	3.19	212.834	371
0.1185	945.148				1	1	1	1	1e+09	0	227	3.11	257.187	368
0.1185	5096.3				1	1	3	0.136364	2.8338	0.37487	1825	5.21	27.5786	393.685
0.1185	1321.42				1	2	8	0.0930233	2.7717	0.0726141	23075	4.9075	155.018	288.971
0.1185	1022.34				1	1	1	1	3.6862	0.519084	262	8.34	209.44	325
0.1185	1693.09				1	1	1	1	1e+09	0	426	3.22	258.189	415
0.1185	1361.21				1	1	2	1	3.4627	0.825911	494	3.535	224.1	360.5
0.1185	2050.16				1	1	2	0.5	2.256	0.697439	13149	3.23	105.548	284.319
0.1185	1011.69				1	1	3	0.75	1e+09	0	807	3.91333	219.428	334.333
0.1185	775.056				1	1	11	0.289474	1e+09	0	80562	8.45727	186.195	286.547
0.1185	1012.04				1	1	1	1	4.2526	1.06931	303	11.53	208.073	323
0.1185	2009.14				1	1	1	1	2.039	0.416201	358	99	142.752	319
0.1185	1550.94				1	1	1	1	2.9354	0.595506	356	5.13	212.931	361
0.1185	1733.02				1	1	1	1	2.65	0.595041	363	4.6	213.733	373
0.1185	971.066				1	1	1	1	5.3966	2.14925	201	6.48	212.593	325
0.1185	1592.18				1	1	1	1	3.3577	1.08242	182	3.14	215.395	366
0.1185	579.89				1	1	3	0.75	1e+09	0	2085	3.44	220.865	309.215
0.1185	1009.62				1	1	3	1	6.2396	3.05255	666	35.17	212.222	327
0.1185	1339.81				1	1	1	1	3.7205	1.05018	279	4.01	214.916	350
0.1185	1589.29				1	1	1	1	3.2706	0.990698	215	3.14	215.573	366
0.1185	907.143				1	1	1	1	5.2712	1.92381	210	5.99	213.524	322
0.1184	1964.18				1	1	4	0.571429	1.8813	0.188158	1406	5.4225	143.817	317.3
0.1184	793.048				1	1	10	0.27027	1e+09	0	46144	3.55	178.231	279.689
0.1184	4237.41				1	1	3	0.0714286	0.1697	1.69484	3421	4.34667	16.0472	297.238
0.1184	948.295				1	1	2	1	4.0153	0.732301	452	8.655	222.494	333.5
0.1184	1507.08				1	1	1	1	3.0455	0.637011	281	4.04	215.628	361
0.1184	1419.91				1	1	3	1	2.7411	0.196145	866	3.27333	236.971	376.982
0.1184	1021.22				1	1	1	1	4.9724	1.80349	229	5.91	214.509	330
0.1184	1006.24				1	1	2	1	4.0927	0.900356	562	9.99	221.93	336.5
0.1184	865.055				1	1	4	0.666667	1e+09	0	956	3.4475	212.83	318.718
0.1184	2691.5				1	1	4	0.571429	1.4866	0.931686	944	5.09	145.055	363.267
0.1184	1397.87				1	1	6	0.75	3.605	1.02559	1865	5.46833	207.75	346.405
0.1184	1858.64				1	2	5	0.142857	2.1804	0.322132	3822	3.932	141.332	308.324
0.1184	967.958				1	1	1	1	4.9113	1.65909	220	5.24	215.784	328
0.1184	1856.64				1	1	3	0.75	2.3674	0.505922	591	3.55667	178.798	345.667
0.1184	1648.56				1	1	1	1	2.7807	0.593651	315	4.11	216.928	371
0.1184	645.968				1	1	5	0.0195312	1e+09	0	13896	23.958	55.0234	147.437
0.1184	3235.91				1	1	3	0.6	0.1024	0.194774	1299	3.62333	143.257	394.951
0.1184	1303.61				1	1	1	1	3.8091	1.08219	365	5.39	216.142	349
0.1184	1785.38				1	1	1	1	2.6476	0.674623	796	9.25	213.513	376
0.1184	1636.46				1	1	2	1	2.9774	0.771402	795	3.61	228.147	381.475
0.1184	1009.07				1	1	2	1	8.0315	4.84356	630	21.635	214.711	329.456
0.1184	1041.22				1	1	1	1	1e+09	0	438	4.82	261.279	378
0.1184	947.301				1	1	2	1	6.1267	2.84211	418	8.735	224.555	335.5
0.1184	1409.97				1	1	2	1	3.0237	0.46319	652	4.455	228.101	367.5
0.1184	1638.9				1	1	1	1	3.506	1.3038	237	4.01	218.522	372
0.1184	1674.12				1	1	2	1	3.0902	0.943113	983	3.955	228.879	384.523
0.1183	1406.29				1	1	1	1	3.1518	0.585492	386	5.48	217.827	357
0.1183	1346.25				1	1	2	1	2.8553	0.195093	856	6.185	228.02	363.5
0.1183	863.981				1	1	1	1	1e+09	0	249	3.38	264.179	370
0.1183	1703.78				1	1	1	1	2.7507	0.65	360	4.06	219.532	377
0.1183	620.028				1	1	12	0.24	1e+09	0	405456	74.2317	127.322	218.14
0.1183	1013.82				1	1	1	1	7.2791	4.0986	2424	45.22	188.964	304
0.1183	977.834				1	1	1	1	1e+09	0	343	3.88	264.177	377
0.1183	2160.72				1	1	8	0.533333	1.7758	0.390255	3561	6.5625	179.675	365.245
0.1183	3467.19				1	1	2	0.5	0.9711	1.63019	462	4.12	111.784	377.701
0.1183	1661.11				1	1	1	1	2.6605	0.493014	501	6.34	218.155	373
0.1183	1635.07				1	1	3	1	2.7139	0.505727	1780	5.03	239.782	393.024
0.1183	1496.48				1	1	2	1	3.1198	0.694737	570	3.37	230.78	375.5
0.1183	2034.65				1	1	10	0.142857	1.6815	0.0986175	19198	5.685	108.067	285.884
0.1183	944.208				1	1	1	1	3.7442	0.454802	354	5.06	219.245	330
0.1183	1001.95				1	1	1	1	3.9048	0.705722	367	5.32	219.694	334
0.1183	1244.16				1	1	1	1	3.2124	0.392405	395	5.39	219.798	349
0.1183	1473.87				1	1	2	1	2.8279	0.367424	528	3.125	232.171	375.5
0.1183	1652.42				1	1	2	1	2.8452	0.664105	971	3.83	232.202	386.512
0.1183	1371.05				1	1	1	1	3.4481	0.826705	352	5.04	220.995	358
0.1183	1701.92				1	1	1	1	2.5086	0.404984	642	7.25	219.646	377
0.1182	1538.5				1	1	1	1	2.9839	0.624521	261	3.55	222.696	370
0.1182	1806.11				1	1	4	0.333333	2.2652	0.324636	4649	9.085	91.6225	255.384
0.1182	5097				1	1	2	0.133333	2.7145	0.495268	894	4.04	27.8145	393.964
0.1182	935.8				1	1	1	1	4.3974	1.09486	253	3.96	222.762	333
0.1182	1694.73				1	1	1	1	2.9233	0.808451	355	3.58	223.088	380
0.1182	544.203				1	1	5	0.0549451	4.0619	0.146462	28849	9.074	35.3915	50.7636
0.1182	960.051				1	1	2	0.666667	1e+09	0	964	3.4	198.995	310.724
0.1182	566.319				1	1	12	0.292683	1e+09	0	81571	6.00917	208.649	296.164
0.1182	1699.64				1	1	1	1	2.8613	0.75419	358	3.32	223.786	381
0.1182	1739.12				1	1	2	0.666667	2.3419	0.296578	535	3.42	155.341	314.983
0.1182	2920.71				1	2	3	0.130435	0.4846	0.288416	916	4.12667	124.81	357.119
0.1182	1972.2				1	1	8	0.235294	1.8448	0.164192	38194	4.605	113.023	287
0.1182	1934.64				1	1	3	0.6	2.0492	0.309804	607	7.47	147.294	318.96
0.1182	1343.37				1	1	3	0.75	1e+09	0	1035	4.93333	229.03	364.333
0.1182	1006.54				1	1	3	1	3.7466	0.554694	1161	7.01667	242.412	357
0.1182	1245.73				1	1	1	1	3.7998	0.982301	226	3.18	224.701	354
0.1182	4030.28				1	1	3	0.130435	2.7985	4.33882	108952	34.0133	12.2992	288.248
0.1182	3347.97				1	1	2	0.666667	0.447	0.919555	830	3.42	156.559	415.145
0.1182	1645.02				1	1	1	1	2.8394	0.646724	351	3.72	225.145	379
0.1182	1680.95				1	1	1	1	3.152	1.01556	450	4.23	224.936	381
0.1182	1772.57				1	1	1	1	2.6065	0.61353	1286	11.91	219.301	381
0.1182	1001.58				1	1	5	1	3.3956	0.195934	13913	48.738	232.69	346.973
0.1181	1828.16				1	1	9	0.160714	2.0913	0.185308	29187	4.29	109.242	274.359
0.1181	1674.73				1	1	2	1	3.0792	0.933091	1095	4.68	236.821	392.503
0.1181	1960.63				1	2	3	0.0588235	2.1462	0.447495	2082	6.95	109.199	282.463
0.1181	942.974				1	1	1	1	3.9159	0.624535	269	3.87	227.321	338
0.1181	1647.16				1	1	1	1	3.0274	0.83815	346	3.07	228.014	382
0.1181	1292.76				1	1	13	0.12381	1e+09	0	4571	4.74308	187.519	319.71
0.1181	1597.28				1	1	2	1	3.0742	0.806871	913	3.765	238.551	389.47
0.1181	982.085				1	1	1	1	4.5724	1.34222	225	4.39	227.916	341
0.1181	1662.03				1	1	6	0.75	2.6487	0.48268	2194	4.32667	220.723	375.624
0.1181	1020.85				1	1	1	1	4.0627	0.893238	281	6.8	226.531	342
0.1181	1336.92				1	1	1	1	3.476	0.80117	342	4.96	228.094	363
0.1181	564.896				1	1	11	0.478261	1e+09	0	67278	81.0545	192.544	279.972
0.118	1251.93				1	1	9	0.409091	1e+09	0	2631	4.08222	216.148	345.828
0.118	1948.63				1	1	5	0.3125	2.6502	0.932691	22328	4.274	106.754	279.281
0.118	939.321				1	2	2	0.015873	1e+09	0	867	3.16	137.973	248.428
0.118	1342.6				1	1	1	1	3.1748	0.508824	340	6.21	227.744	363
0.118	996.64				1	1	3	0.75	1e+09	0	802	3.69333	235.375	349.354
0.118	1421.19				1	1	1	1	3.4901	0.94717	265	3.59	229.911	370
0.118	1030.9				1	1	3	1	3.8161	0.662393	702	3.21667	250.913	367
0.118	981.678				1	1	1	1	3.8093	0.578544	261	3.71	229.94	343
0.118	1606.61				1	1	1	1	2.8667	0.61399	386	3.43	230.507	382
0.118	1397.51				1	1	3	0.6	1e+09	0	766	3.69667	200.611	339.244
0.118	1033.51				1	1	4	0.8	3.4982	0.348558	1248	4.4575	213.503	329.75
0.118	1868.13				1	1	9	0.15	2.4341	0.590614	23619	4.97	110.293	277.869
0.118	1611.74				1	1	1	1	3.1622	0.9175	400	3.39	231.192	383
0.118	1653.35				1	1	3	0.6	1e+09	0	645	3.05667	201.966	356.333
0.118	1661.67				1	1	1	1	2.7867	0.620112	537	4.21	231.121	386
0.118	1692.5				1	1	2	1	3.0174	0.899049	1195	5.18	240.718	397.492
0.118	1407.87				1	1	4	0.571429	1e+09	0	1212	4.3075	205.046	344.316
0.118	3873.26				1	1	2	0.105263	0.2292	1.52385	919	11.41	24.5766	315.467
0.118	1340.78				1	1	2	1	3.0402	0.371429	560	3.4	242.356	377.5
0.118	1015.54				1	1	1	1	4.115	0.93722	223	3.11	232.858	348
0.118	948.824				1	2	9	0.0762712	3.317	0.0348384	21694	5.41111	180.634	291.673
0.118	1267.78				1	1	1	1	1e+09	0	319	3.04	277.346	408
0.118	1081.78				1	1	1	1	3.7021	0.628	250	3.51	232.784	352
0.118	987.987				1	1	1	1	4.3684	1.1475	400	6.57	230.553	344
0.118	524.01				1	1	8	0.156863	1e+09	0	72642	19.695	134.715	219.629
0.1179	1657.74				1	1	1	1	3.2002	1.02748	473	4.85	232.363	387
0.1179	896.427				1	1	4	1	3.5217	0.157547	1060	3.3975	264.683	372.5
0.1179	530.758				1	1	11	0.282051	1e+09	0	88107	6.40364	206.107	291.435
0.1179	1165.46				1	2	3	0.0810811	1e+09	0	5819	4.19	167.822	292.184
0.1179	906.434				1	1	9	0.0769231	1e+09	0	4583	3.54889	143.234	251.666
0.1179	1683.41				1	1	1	1	2.9356	0.803059	523	4.42	234.784	391
0.1179	1727.59				1	1	1	1	2.8656	0.802171	829	7.12	233.067	392
0.1179	3426.79				1	2	2	0.0526316	0.1683	0.427536	633	3.235	108.766	372.199
0.1178	911.983				1	1	1	1	4.7279	1.38801	317	6.29	235.227	344
0.1178	904.259				1	1	2	1	4.1171	0.76513	447	3.225	248.232	356.53
0.1178	1966.67				1	1	4	0.190476	1e+09	0	11526	4.72	120.016	293.652
0.1178	1609.56				1	1	1	1	2.9919	0.743802	363	3.01	238.326	390
0.1178	3540.59				1	1	3	0.166667	1e+09	0	1560	6.11333	104.017	374.449
0.1178	892.296				1	1	3	0.75	1e+09	0	1136	5.27333	243.696	351.259
0.1177	974.015				1	1	2	1	3.4593	0.21657	688	4.975	249.912	362.5
0.1177	972.818				1	1	2	1	3.5538	0.309116	1275	9.145	246.98	359.495
0.1177	1976.61				1	1	1	1	2.2838	0.610143	631	5.35	239.752	414
0.1177	2984.95				1	1	4	0.166667	1e+09	0	1313	4.4425	118.955	355.215
0.1177	2999.18				1	1	2	0.4	1.3936	1.32026	453	4.325	109.499	346.634
0.1177	802.657				1	1	9	0.219512	1e+09	0	29959	3.31111	183.15	285.2
0.1177	2214.18				1	1	3	0.428571	1.5909	0.288984	525	3.39667	128.201	317.059
0.1177	1265.78				1	1	2	0.4	1e+09	0	12043	3.16	155.222	285.753
0.1177	1829.16				1	2	3	0.0535714	2.0809	0.176417	4647	3.69333	126.128	291.307
0.1176	1797.02				1	1	1	1	2.9244	0.96962	790	11.36	237.797	401
0.1176	1008.81				1	1	1	1	1e+09	0	330	3.08	288.272	403
0.1176	1089.87				1	1	1	1	1e+09	0	343	3.27	288.287	408
0.1176	3429.3				1	1	2	0.4	0.3377	0.9375	484	3.84	111.959	375.545
0.1176	523.194				1	1	4	0.266667	4.0522	0.103835	5823	10.3175	96.0338	180.897
0.1176	1625.79				1	1	3	0.75	2.5233	0.300606	775	3.69667	206.102	358.774
0.1176	1640.84				1	1	2	1	2.5764	0.377219	682	3.19	255.906	409.504
0.1176	3256.68				1	1	2	0.5	0.9012	1.23081	517	3.745	137.514	390.485
0.1176	1694.88				1	1	1	1	3.6668	1.55217	230	6.18	244.079	401
0.1176	951.2				1	1	2	0.666667	1e+09	0	486	3.48	221.815	333
0.1176	1716.2				1	1	3	0.75	2.6553	0.57409	1140	5.39333	206.576	364.808
0.1176	970.061				1	1	2	1	1e+09	0	760	3.4	301.167	413.512
0.1176	994.304				1	1	3	0.5	1e+09	0	15116	7.43	189.542	303.378
0.1176	2063.2				1	1	7	0.28	1.9809	0.442739	2199	4.24571	137.687	317.26
0.1176	1622.29				1	1	2	1	2.7298	0.501553	694	3.695	257.007	409.464
0.1175	1998.08				1	2	2	0.0153846	1.8196	0.179512	12790	4.915	109.588	285.155
0.1175	1682.85				1	1	1	1	2.9632	0.829787	329	3.5	247.819	404
0.1175	2080.88				1	1	6	0.0327869	1e+09	0	4804	3.60667	114.728	65.9321
0.1175	1908.09				1	2	3	0.038961	2.3758	0.59493	3589	4.86333	126.798	296.832
0.1175	1730.65				1	1	1	1	2.5492	0.490566	742	6.86	246.879	406
0.1175	2118.2				1	1	7	0.148936	1.5467	0.0946468	19683	3.57857	109.058	292.012
0.1175	1651.61				1	1	1	1	2.8507	0.668394	386	3.54	249.74	404
0.1175	1663.94				1	1	5	0.833333	2.788	0.624969	3276	6.038	249.742	404.76
0.1175	1100.52				1	1	1	1	1e+09	0	400	3.02	294.632	415
0.1174	2028.66				1	2	6	0.0405405	2.3653	0.773097	2582	5.27167	160.234	337.682
0.1174	569.317				1	1	3	0.6	1e+09	0	3689	4.3	220.223	307.922
0.1174	560.321				1	1	2	0.5	1e+09	0	12230	3.81	186.411	273.557
0.1174	1947.15				1	1	12	0.235294	2.1403	0.420526	3773	4.72333	182.582	355.017
0.1174	1021.9				1	1	5	0.833333	3.3001	0.132308	2275	6.374	250.667	366.2
0.1174	933.798				1	1	1	1	3.9199	0.614232	267	3.85	250.885	361
0.1174	1709.71				1	2	4	0.0533333	3.0695	0.97815	5914	4.6875	143.53	301.363
0.1174	879.947				1	2	6	0.0869565	1e+09	0	5491	6.77	215.133	321.936
0.1174	1013.34				1	1	1	1	4.3404	1.15917	289	7.6	248.993	364
0.1174	976.122				1	1	1	1	3.9082	0.668731	323	4.65	251.282	364
0.1174	3574.41				1	1	2	0.142857	1e+09	0	749	4.165	103.737	376.248
0.1174	1346.45				1	2	2	0.0227273	1e+09	0	707	3.98	161.978	297.471
0.1174	992.257				1	1	1	1	6.3787	3.16444	225	10.25	248.29	362
0.1174	2051.19				1	1	2	0.5	2.8568	1.29984	285	3.205	145.629	324.463
0.1174	1673.75				1	1	1	1	2.9815	0.833837	331	3.78	253.378	409
0.1174	869.819				1	1	1	1	4.5349	1.12903	248	3.99	253.82	360
0.1173	1667.87				1	1	1	1	2.8973	0.740437	366	3.39	254.74	410
0.1173	1665.22				1	1	1	1	2.8178	0.656805	338	3.81	254.903	410
0.1173	639.961				1	1	9	0.409091	1e+09	0	10067	16.4289	232.338	324.383
0.1173	1041.53				1	1	1	1	4.219	1.08191	293	4.11	255.259	372
0.1173	1751.08				1	1	1	1	2.8861	0.859431	562	3.67	255.622	416
0.1173	1750.08				1	1	1	1	2.6629	0.63467	698	5.26	254.684	415
0.1173	1635.84				1	1	1	1	3.0052	0.798165	327	3.03	256.71	410
0.1173	1341.11				1	1	7	0.318182	1e+09	0	2091	4.28571	200.628	335.793
0.1173	1307.24				1	1	2	0.666667	1e+09	0	494	3.44	232.919	366
0.1173	1755.55				1	1	3	0.75	2.8164	0.796716	1659	6.45	216.83	377.482
0.1173	986.862				1	1	1	1	4.9159	1.69318	264	6.15	255.622	369
0.1173	2025.64				1	1	6	0.352941	2.4593	0.862327	1408	6.665	153.757	331.019
0.1172	660.873				1	1	6	0.3	1e+09	0	33417	4.51167	185.958	279.289
0.1172	1690.45				1	1	3	0.75	3.053	0.93148	913	3.74667	219.516	376.164
0.1172	1654.96				1	1	1	1	3.1598	0.982709	347	3.27	258.534	413
0.1172	1653.68				1	1	1	1	2.9574	0.778364	379	3.57	258.613	413
0.1172	1667.16				1	1	1	1	2.8778	0.719807	414	3.51	258.784	414
0.1172	988.272				1	1	1	1	3.649	0.428571	406	7.86	255.535	369
0.1172	1665.78				1	1	1	1	2.8113	0.651163	430	3.65	258.869	414
0.1172	970.201				1	1	2	0.666667	1e+09	0	446	3.1	235.646	348
0.1172	971.852				1	1	1	1	4.4493	1.20312	320	5.02	258.545	371
0.1172	1859.14				1	2	3	0.0306122	2.1244	0.2669	1271	3.71	137.888	304.911
0.1171	1122.48				1	1	3	0.1	1e+09	0	52553	35.4267	87.622	209.341
0.1171	991.059				1	1	8	0.181818	1e+09	0	14373	4.36875	183.874	297.51
0.1171	1798.25				1	1	2	0.666667	2.4464	0.493562	436	3.71	193.79	357.069
0.1171	975.316				1	1	3	0.3	1e+09	0	11698	3.89667	161.263	273.931
0.1171	3029.92				1	2	3	0.0434783	0.5231	0.497872	841	3.37333	144.939	383.964
0.1171	1005.06				1	1	1	1	9.0024	5.80822	219	26.46	247.502	362
0.1171	2052.19				1	1	3	0.103448	1e+09	0	7185	3.53667	117.096	295.992
0.1171	2692				1	1	5	0.294118	1.3676	0.81348	1270	3.928	138.675	356.919
0.117	1005.56				1	1	1	1	5.5182	2.32479	234	34.96	241.472	356
0.117	1467.91				1	1	2	0.666667	3.514	1.04421	425	3.365	198.092	341.054
0.117	1495.39				1	1	2	0.666667	2.7004	0.273551	610	4.38	197.443	342.095
0.117	2034.16				1	1	3	0.0379747	1e+09	0	17674	4.38333	102.575	280.361
0.117	1729.27				1	1	2	0.5	1e+09	0	524	3.77	203.166	362.202
0.117	1617.53				1	1	11	0.100917	2.4744	0.238705	13205	4.77182	157	309.164
0.117	996.344				1	1	1	1	14.1407	10.9329	313	54.31	230.038	344
0.117	1978.61				1	2	4	0.153846	1e+09	0	1875	5.8825	227.503	401.873
0.1169	1658.56				1	1	3	0.75	2.6261	0.454642	1260	3.65333	229.996	384.684
0.1169	1789.17				1	1	6	0.130435	2.2033	0.236254	13937	3.77	113.749	276.469
0.1169	2033.16				1	1	3	0.375	2.502	0.916794	1242	7.37333	138.632	316.357
0.1169	2037.63				1	1	4	0.333333	2.228	0.649796	2296	13.69	134.712	312.712
0.1169	1491.83				1	1	5	0.714286	2.728	0.29563	1784	3.464	243.07	387.503
0.1169	564.753				1	1	1	1	1e+09	0	6533	157.26	198.581	286
0.1169	1631.16				1	1	4	0.133333	1e+09	0	19360	4.38	138.324	291.326
0.1169	908.831				1	1	2	0.666667	3.6312	0.286417	1246	3.945	201.236	309.815
0.1169	1003.82				1	1	1	1	8.9669	5.77076	301	30.32	250.579	365
0.1169	2976.04				1	1	2	0.0833333	1e+09	0	480	3.395	108.555	344.267
0.1169	545.174				1	1	6	0.3	1e+09	0	36930	3.72	200.019	286.234
0.1168	1627.16				1	1	9	0.0789474	2.3095	0.0889513	43620	3.59667	135.021	287.777
0.1168	555.04				1	1	5	0.555556	6.8148	2.91634	28918	10.974	202.181	289.003
0.1168	1717.22				1	1	2	0.666667	2.7636	0.683927	473	3.41	204.788	363.082
0.1168	2028.1				1	1	2	0.0909091	1e+09	0	5812	3.53	113.447	290.861
0.1168	1623.76				1	1	2	0.222222	1e+09	0	10502	3.875	144.654	297.201
0.1168	949.317				1	1	1	1	3.8009	0.519455	514	4.04	274.931	386
0.1167	1373.9				1	1	11	0.289474	3.0015	0.38459	3805	5.30455	209.644	346.825
0.1167	1745.32				1	1	7	0.4375	2.3561	0.320406	2881	5.72286	203.077	363.1
0.1167	1357.12				1	2	2	0.0465116	2.9651	0.32188	2053	3.63	146.951	283.1
0.1167	2101.18				1	1	4	0.121212	1.636	0.157311	21608	4.0925	100.254	282.162
0.1167	1113.5				1	1	2	0.285714	1e+09	0	48129	12.32	155.609	276.776
0.1166	1299.53				1	1	10	0.384615	3.104	0.370699	2482	3.551	226.652	359.259
0.1166	2018.14				1	1	2	0.0416667	1e+09	0	948	5.145	106.832	283.633
0.1166	546.979				1	1	7	0.538462	1e+09	0	1865	3.75286	277.428	363.753
0.1166	1691.1				1	1	2	0.5	1e+09	0	574	3.575	216.885	373.573
0.1166	554.898				1	1	7	0.205882	1e+09	0	32290	3.34571	198.02	284.833
0.1166	1337.57				1	1	2	0.666667	2.948	0.274194	593	4.15	212.112	347.059
0.1165	2100.18				1	1	5	0.0757576	1.9165	0.436181	10873	3.986	104.35	286.196
0.1165	1613				1	1	2	0.5	1e+09	0	581	3.865	218.886	370.771
0.1165	776.847				1	1	4	0.571429	1e+09	0	856	3.0525	257.288	357.75
0.1165	2063.67				1	1	4	0.444444	1.8388	0.301362	1082	4.0625	182.675	362.277
0.1165	1774.9				1	1	3	0.6	2.4477	0.458299	1630	7.29	207.571	369.413
0.1165	1061.35				1	1	2	0.5	1e+09	0	635	4.61	219.864	337.824
0.1165	1360.47				1	1	4	0.0655738	1e+09	0	3324	3.49	139.882	276.237
0.1165	3097.38				1	1	4	0.111111	0.1697	0.25	1272	4.465	105.79	348.964
0.1165	1715.55				1	1	3	0.6	2.3422	0.259965	1306	5.98667	210.077	368.27
0.1164	2119.71				1	1	3	0.5	2.0858	0.636111	714	3.28333	189.977	373.025
0.1164	1050.59				1	1	5	0.0943396	1e+09	0	12604	5.114	156.996	274.294
0.1164	1350.77				1	1	4	0.363636	2.7946	0.141414	9029	3.94	167.685	303.443
0.1164	1762.97				1	2	6	0.0530973	2.6383	0.630293	3031	5.95167	200.311	361.419
0.1164	795.449				1	1	2	0.5	1e+09	0	685	5.055	223.685	325.292
0.1164	1910.11				1	1	3	0.272727	2.2821	0.504368	2249	3.43	137.307	307.465
0.1164	1799.29				1	1	6	0.375	2.5764	0.625178	1274	4.01667	192.291	355.633
0.1164	1026.6				1	1	3	0.375	1e+09	0	694	3.42333	206.336	322.159
0.1163	981.326				1	1	4	0.571429	3.3991	0.167808	904	3.275	220.025	333.063
0.1163	1243.19				1	1	6	0.5	3.1513	0.329796	2583	6.02167	222.011	351.153
0.1163	1603.96				1	1	4	0.571429	2.8443	0.58736	1903	6.3475	218.691	370.02
0.1163	1577.08				1	1	8	0.363636	3.1864	0.887432	2307	3.96	212.708	362.385
0.1163	1428.73				1	1	2	0.4	1e+09	0	488	3.455	204.308	344.861
0.1163	1030.1				1	1	5	0.238095	1e+09	0	2566	3.492	197.479	313.517
0.1163	1017.08				1	1	2	0.5	5.5069	2.33149	11856	8.54	180.17	295.407
0.1162	1663.55				1	1	3	0.75	2.9237	0.760062	1071	3.36333	255.324	410.318
0.1162	1658.76				1	1	8	0.4	2.6393	0.468191	3734	5.00125	223.541	378.241
0.1162	571.885				1	1	6	0.4	4.9981	1.12603	45157	6.52167	200.054	287.912
0.1162	1331.77				1	1	3	0.166667	1e+09	0	5995	3.19333	162.804	297.393
0.1162	1547.06				1	1	4	0.571429	2.5772	0.231209	1134	3.635	224.82	372.651
0.1162	1503.51				1	1	3	0.428571	1e+09	0	977	4.32667	224.665	369.817
0.1162	3528.54				1	1	2	0.08	1e+09	0	1143	5.08	131.496	401.186
0.1162	3430.4				1	1	2	0.117647	0.2119	0.38964	474	3.28	97.8393	361.494
0.1161	1330.76				1	1	4	0.0689655	1e+09	0	2119	4.3225	151.583	286.11
0.1161	3597.96				1	1	3	0.2	0.25	0.613776	2009	7.35333	125.945	399.905
0.1161	2043.67				1	1	4	0.108108	2.1387	0.56996	9905	6.0625	115.419	293.791
0.1161	1335.44				1	1	10	0.12987	1e+09	0	3330	4.32	229.834	364.65
0.1161	1005.25				1	1	3	0.75	6.1	2.90606	990	41.2633	233.157	347.667
0.116	542.188				1	1	7	0.194444	1e+09	0	147322	13.7143	201.808	287.839
0.116	2008.14				1	1	5	0.0925926	1.8192	0.1949	15786	5.108	126.008	302.195
0.116	1651.34				1	1	4	0.666667	2.4569	0.27414	2024	4.7075	253.017	407.261
0.116	3451.16				1	1	2	0.05	1e+09	0	971	5.115	131.855	396.786
0.1159	1344.44				1	1	4	0.0909091	1e+09	0	3860	3.3075	164.598	299.967
0.1159	539.029				1	1	2	0.0571429	1e+09	0	4017	6.435	134.484	220.321
0.1159	1256.3				1	1	4	0.2	1e+09	0	1549	5.2925	190.062	320.011
0.1159	1718.06				1	1	3	0.5	2.7983	0.720013	982	4.62667	207.421	365.768
0.1159	951.739				1	1	2	0.5	1e+09	0	552	3.885	242.423	353.641
0.1159	902.948				1	1	4	0.307692	1e+09	0	953	3.425	218.373	326.591
0.1159	891.286				1	1	6	0.26087	1e+09	0	2383	5.915	226.347	333.848
0.1158	1617.14				1	1	2	0.025641	1e+09	0	5994	3.575	131.354	283.494
0.1158	1728.25				1	1	3	0.5	2.3397	0.277344	908	4.42	209.796	368.769
0.1158	1536.66				1	1	2	0.4	1e+09	0	511	3.515	220.954	368.145
0.1158	1020.08				1	1	6	0.4	3.3735	0.202805	1694	4.145	217.834	333.256
0.1158	1054.6				1	1	5	0.106383	1e+09	0	13994	4.912	181.212	298.756
0.1158	2039.1				1	1	6	0.157895	2.2655	0.689567	1155	5.215	161.416	339.506
0.1158	797.859				1	1	4	0.173913	1e+09	0	38785	7.02	186.159	287.913
0.1158	1543.64				1	1	2	0.333333	1e+09	0	471	3.91	207.321	354.941
0.1157	1736.77				1	1	4	0.444444	2.7044	0.655333	1182	3.95	210.113	369.61
0.1157	985.067				1	1	2	0.4	1e+09	0	517	3.735	223.922	337.19
0.1157	1945.64				1	1	4	0.571429	2.6101	0.887917	2167	4.71	240.544	412.887
0.1157	1636.21				1	1	2	0.666667	2.7641	0.557727	951	4.04	243.635	396.948
0.1157	1870.62				1	1	6	0.193548	2.3096	0.470011	1425	3.82833	173.475	341.204
0.1157	2029.69				1	1	4	0.307692	1e+09	0	1915	5.0425	223.506	401.018
0.1157	1631.57				1	1	5	0.0446429	2.3678	0.15414	19788	3.45	128.181	281.208
0.1156	1018.6				1	1	7	0.142857	3.8652	0.692204	56775	6.15714	170.388	285.718
0.1156	1979.11				1	1	2	0.0224719	1e+09	0	519	4.695	138.618	313.019
0.1156	995.659				1	1	2	0.5	1e+09	0	483	3.35	253.54	367.46
0.1156	1626.96				1	1	6	0.0540541	2.6906	0.469732	14889	3.50833	144.466	297.21
0.1155	1735.72				1	1	2	0.5	2.691	0.640365	658	4.96	209.962	369.395
0.1155	1650.26				1	2	4	0.0571429	2.3674	0.182984	1104	3.435	213.627	367.804
0.1155	1338.77				1	1	2	0.0666667	1e+09	0	6384	3.025	154.344	289.365
0.1155	1633.98				1	1	5	0.037594	2.5469	0.336936	15455	3.476	134.16	287.335
0.1154	3464.27				1	1	2	0.0833333	0.1598	0.814286	712	4.085	114.74	380.478
0.1154	1292.09				1	1	5	0.147059	1e+09	0	1851	5.394	204.82	336.97
0.1154	1734.55				1	1	5	0.333333	2.7949	0.742368	1289	3.986	205.786	365.147
0.1154	1492.81				1	1	9	0.134328	2.9576	0.52674	4171	5.86333	198.646	343.14
0.1154	2025.14				1	1	5	0.0694444	2.3638	0.766038	1257	4.824	143.403	320.635
0.1154	1336.77				1	1	2	0.037037	1e+09	0	916	5.185	148.833	283.73
0.1154	758.046				1	1	9	0.0927835	1e+09	0	2997	4.53222	235.165	334.471
0.1154	2675.83				1	1	2	0.153846	1.3678	0.788371	385	3.49	134.982	352.231
0.1153	3580.63				1	1	2	0.0909091	0.2766	0.56	1511	7.69	117.42	390.314
0.1153	1400.32				1	1	2	0.285714	1e+09	0	834	5.83	209.194	348
0.1153	1033.31				1	1	6	0.26087	1e+09	0	1608	3.585	247.519	363.754
0.1153	572.028				1	1	3	0.214286	1e+09	0	14351	3.36333	205.179	293.045
0.1152	1091.95				1	1	3	0.0697674	1e+09	0	15377	16.3933	163.327	283.168
0.1152	805.064				1	1	2	0.133333	1e+09	0	12077	3.575	178.061	280.259
0.1152	2029.2				1	1	9	0.1875	1.8568	0.265384	3735	5.04778	218.54	396.022
0.1152	929.071				1	1	6	0.181818	3.5301	0.216967	54117	6.17167	183.37	293.194
0.1152	991.96				1	2	2	0.031746	5.8022	2.58756	3238	9.625	193.463	307.155
0.1152	1292.43				1	1	3	0.038961	1e+09	0	1372	5.44333	167.601	299.772
0.1152	1342.11				1	1	2	0.2	1e+09	0	599	4.31	196.38	331.606
0.1151	1702.4				1	1	6	0.0731707	1e+09	0	3301	6.3	208.845	366.229
0.1151	791.046				1	1	10	0.138889	1e+09	0	5845	7.843	264.735	366.07
0.1151	982.812				1	1	5	0.16129	1e+09	0	1654	4.782	221.017	334.146
0.115	971.577				1	1	4	0.153846	1e+09	0	933	3.3675	211.121	323.559
0.115	1396.88				1	1	3	0.375	3.1661	0.585138	1166	5.5	207.401	345.996
0.115	980.325				1	1	3	0.115385	1e+09	0	5696	3.82	192.619	305.595
0.115	1714.77				1	1	2	0.4	2.4935	0.410042	459	3.52	206.938	365.083
0.115	566.462				1	1	3	0.115385	1e+09	0	11506	3.30667	194.135	281.659
0.115	1792.98				1	1	2	0.4	2.8961	0.935009	468	3.5	207.405	370.359
0.1149	1843.61				1	1	4	0.190476	2.0756	0.193777	2738	9.92	174.231	340.299
0.1149	989.059				1	2	2	0.2	1e+09	0	1961	8.94	287.729	401.242
0.1149	934.336				1	1	1	1	3.372	0.067094	26053	251.71	153.852	264
0.1149	666.197				1	1	3	0.130435	1e+09	0	17546	6.38333	196.752	290.41
0.1149	796.042				1	1	4	0.08	1e+09	0	2288	5.1375	197.337	298.98
0.1149	910.067				1	1	6	0.0566038	1e+09	0	1935	3.79833	213.903	322.559
0.1149	1045.08				1	1	4	0.125	1e+09	0	1334	3.555	209.84	326.799
0.1149	553.613				1	1	4	0.0869565	1e+09	0	27092	24.47	184.166	270.9
0.1149	1059.85				1	1	3	0.0508475	1e+09	0	9347	3.33667	182.707	300.575
0.1148	868.812				1	1	2	0.117647	1e+09	0	9118	4.49	189.761	295.879
0.1148	1638.73				1	1	2	0.5	2.587	0.384507	740	3.105	237.971	391.439
0.1148	1618.89				1	1	5	0.104167	1e+09	0	1546	3.416	219.927	372.175
0.1147	1057.02				1	1	8	0.190476	3.2341	0.121183	3176	5.2	226.813	344.505
0.1147	1023.34				1	1	4	0.057971	1e+09	0	3911	3.825	201.553	317.175
0.1147	1901.62				1	1	5	0.0769231	3.2593	1.46821	1429	8.946	169.07	338.705
0.1146	1053.34				1	1	7	0.205882	3.4076	0.289026	1717	4.75429	223.468	340.935
0.1146	1955.17				1	1	4	0.125	2.0152	0.307916	856	3.8875	174.981	347.91
0.1146	1548.11				1	1	2	0.4	3.0421	0.697783	607	5.02	220.498	368.392
0.1145	1226.58				1	1	4	0.0930233	1e+09	0	976	3.57	214.559	342.68
0.1145	1413.64				1	1	5	0.227273	2.6592	0.104408	2156	6.112	210.626	350.251
0.1145	796.442				1	1	3	0.0697674	1e+09	0	7765	4.47333	198.794	300.462
0.1145	1770.54				1	1	4	0.2	2.6934	0.697213	1051	4.03	196.621	358.195
0.1145	1673.45				1	1	6	0.125	2.412	0.263831	1711	3.55833	200.008	355.612
0.1145	2320.75				1	1	2	0.0740741	1.8171	0.682005	487	3.545	147.843	343.255
0.1144	1760.48				1	1	7	0.0813953	2.2171	0.205159	1947	3.77571	202.438	363.394
0.1144	1625.15				1	1	2	0.0162602	2.642	0.418238	7536	3.825	137.438	290.071
0.1143	1672.94				1	1	5	0.217391	2.396	0.247056	1951	4.544	217.189	372.761
0.1143	1335.76				1	1	5	0.151515	2.8773	0.200707	1341	3.872	203.576	338.411
0.1143	1577.8				1	1	4	0.148148	2.5168	0.218992	946	3.365	194.143	343.864
0.1142	1112.11				1	1	3	0.0769231	4.5888	1.56217	11361	8.32	164.047	285.127
0.1141	981.841				1	1	7	0.159091	3.3699	0.139373	1821	3.89857	231.459	344.529
0.1141	935.299				1	1	3	0.111111	1e+09	0	729	3.46	223.535	333.742
0.1139	2009.65				1	1	4	0.142857	12.922	11.3001	700	47.3825	172.223	348.503
0.1139	1004.82				1	1	2	0.5	11.4944	8.2998	506	30.3	249.845	364.328
0.1139	2032.66				1	1	2	0.0833333	2.2824	0.696429	370	4.89	171.122	348.816
0.1139	1380.17				1	1	4	0.129032	3.1201	0.512987	1015	3.6175	203.633	341.2
[truncated: 46 more rows]

## Sheet: b-1
Score	MW	Compound Key	PPM Error	Theoretical MW	NumAdductStates	NumCharges	NumScans	Density	AvgA:A+2Error	AvgA:A+2Ratio	Total Volume	AvgSignalNoise	CentroidScanError	CentroidScan
0.6041	4594.89	[8,8,1,22,0]-[0,0,0,0],	1.589	4594.88	16	8	1391	9.03247	1.3051	2.4807	17739238	40.695	4.7799	279.886
0.5243	4595.89				16	8	1332	8.59355	0.6111	1.78539	22166164	37.2543	2.4795	277.73
0.211	4774.12				8	3	253	3.37333	0.1258	0.819286	3971360	39.22	23.3103	277.656
0.1847	3989.28	[8,8,1,14,0]-[2,0,0,0],	0.335	3989.28	6	1	203	1.4	0.3788	1.57587	668826	11.6189	100.263	287.988
0.1813	4515.93				1	6	201	1.31373	0.4409	1.71812	2325028	23.2857	13.0295	276.742
0.1808	596.273				1	1	354	0.865526	6.3187	0.000693511	3629136	39.3804	461.045	159.202
0.1771	578.262				1	1	309	0.759214	6.3413	0.00125901	2179432	28.5979	435.914	131.471
0.1743	4818.22				9	4	137	0.88961	0.4576	1.34588	298490	9.93934	15.9428	291.387
0.1723	4514.93	[8,8,1,21,0]-[0,0,0,0],	1.318	4514.93	1	6	161	1.06623	0.9886	2.2671	2113225	32.2207	15.9913	279.56
0.1723	4434.97	[8,8,1,20,0]-[0,0,0,0],	1.024	4434.97	1	6	101	2.02	0.7095	2.09085	641929	12.7945	26.3962	278.427
0.1719	4685.15				5	3	110	1.74603	0.6995	1.75895	669931	12.7044	11.6824	276.447
0.1709	4596.88				4	7	137	0.883871	0.0868	1.25986	1047798	16.2699	11.8761	287.27
0.1695	4617.88				1	6	89	1.85417	0.8655	2.01157	816845	19.8853	3.0514	275.372
0.1685	560.251				1	1	270	0.673317	6.3649	0.00081889	1972293	39.2068	476.435	169.394
0.1684	3956.18				7	6	123	0.984	0.5723	1.42494	184350	9.0574	107.179	290.127
0.1641	4435.96				1	6	99	1.25316	0.1868	1.56681	653785	11.4446	23.9299	276.104
0.1617	4633.9				1	6	67	1.48889	0.7878	1.91321	270992	7.18672	0.0718	280.662
0.1617	4355.96				1	6	72	1.6	0.0216	1.50454	357854	7.53208	36.5078	277.139
0.1613	4354.96				1	6	78	1.41818	0.1482	1.33604	323957	6.68833	36.2071	276.694
0.1607	4616.91				1	6	65	1.38298	1.0003	2.14754	384224	12.692	0.2066	278.49
0.1596	4275.97				1	6	67	1.55814	0.0761	1.50979	308124	6.16687	49.3383	278.427
0.1595	4661.97				11	5	76	0.496732	0.6144	1.70372	143190	7.41329	3.938	280.846
0.1589	4274.97				1	6	72	1.33333	0.1498	1.43733	237594	5.70806	48.498	277.443
0.1582	4773.11	[8,8,1,22,1]-[8,0,0,0],	1.184	4773.11	5	3	97	1.38571	0.3364	0.609963	2327109	28.1389	21.2273	279.594
0.158	4195.98				1	6	60	1.57895	0.1004	1.58841	232860	5.54667	59.9925	277.541
0.1569	3954.23				6	6	81	0.771429	0.9511	1.04867	141900	9.08284	102.353	285.019
0.1541	4536.91				1	4	51	1.21429	0.7467	1.99685	212273	8.26529	9.1787	275.919
0.1528	4682.01				2	3	59	0.880597	0.3205	1.38402	282979	10.6395	4.8776	282.799
0.1525	4652.97				2	6	47	0.854545	0.7746	1.87546	135509	7.18	5.9473	277.539
0.1508	4137.08				6	3	55	0.723684	0.3165	2.08104	129739	10.0009	58.4182	267.468
0.1506	4756.1	[8,8,1,22,1]-[7,0,0,0],	4.026	4756.08	3	2	68	0.85	0.377	0.591219	1119028	20.6234	20.8629	277.503
0.1502	4172.16				5	1	39	1.25806	0.006	1.72541	137637	9.29231	56.1335	270.244
0.1501	4776.09				2	1	2	0.08	0.0016	0.940963	13203	99.4	13.8365	287.414
0.1498	4669.17				3	4	47	0.635135	0.529	1.60909	283447	12.5819	2.776	283.048
0.1491	4792.12				3	3	26	0.371429	0.3337	0.58818	307290	55.6635	30.5092	273.054
0.1486	3955.13				1	6	61	0.685393	0.6655	1.3331	223439	7.34721	100.161	282.957
0.1479	4516.92				1	6	51	0.372263	0.1347	1.4106	269998	9.60039	12.593	276.448
0.1477	4537.91				2	5	45	0.5	0.6584	1.9073	239529	9.07733	9.4449	276.33
0.1468	4632.85				1	5	26	0.866667	0.4858	1.61254	120692	6.60654	7.4603	273.122
0.1468	4653.94	[8,8,1,22,1]-[1,0,0,0],	4.627	4653.92	1	4	32	0.780488	0.4802	1.5798	131959	6.98625	2.1982	281.428
0.1461	4758.09				1	2	6	0.142857	0.3225	0.643148	54968	72.7483	22.2462	276.408
0.1456	4726.01				3	2	5	0.0980392	1e+09	0	8377	75.322	17.6297	276.395
0.1452	4635.04				1	4	33	0.6	0.3037	1.42762	169377	7.51485	3.3874	277.511
0.1452	4194.98				1	5	31	0.861111	0.4424	1.2476	162592	5.82387	57.7139	275.118
0.1449	4356.95				1	5	35	0.625	0.1033	1.37843	205226	7.084	35.9233	276.697
0.1449	4584.01				2	2	33	0.6875	0.1418	1.33137	109549	5.74606	5.6394	279.175
0.1448	4618.89				1	6	27	0.482143	0.3316	1.47634	131241	7.75926	1.7025	280.271
0.1445	2371.51				1	1	3	0.142857	3.1519	0.883832	12055	143.227	327.143	281.443
0.1443	4683.01				4	3	31	0.373494	0.2481	1.31037	149358	12.6194	10.2672	277.553
0.1441	4456.9				1	2	26	0.896552	0.2644	1.61748	108383	5.76346	20.3933	275.589
0.1441	1434.48				1	2	114	1.00885	5.0447	0.196386	277547	29.4375	526.568	345.666
0.1437	4533.92				2	3	25	0.675676	0.6431	0.610986	81350	3.8344	4.7107	271.02
0.1434	4436.96				1	6	28	0.424242	0.1662	1.21253	267922	11.3286	24.7249	277.043
0.1433	4631.97				4	5	28	0.210526	0.0737	1.0542	128609	8.20893	6.2358	274.22
0.1432	4720.28				1	1	1	1	0.7863	0.228017	17832	27.54	31.1976	262
0.1432	4638.85				1	3	14	0.875	0.6501	1.76921	34422	7.85571	16.3708	265.077
0.1428	3781.09				1	1	4	0.8	1.2769	0.945588	5251	47.72	102.801	260.485
0.1426	4601.05				1	2	32	0.516129	0.1511	1.31876	109789	5.61875	6.0222	282.017
0.1423	4678.02				1	1	4	1	0.2585	0.81019	51276	14.485	7.6138	279.486
0.1419	4548.96				2	4	21	0.5	0.2489	0.985819	69080	3.77714	11.2864	279.765
0.1419	1944.64				1	1	103	0.944954	4.178	0.406811	100038	12.914	449.555	342.263
0.1418	4377.93				1	2	17	0.809524	0.0815	1.53617	49224	5.61353	22.5082	266.31
0.1418	4276.97				1	5	23	0.575	0.2081	1.37651	130363	6.60217	49.4636	278.698
0.1417	4196.98				1	4	28	0.595745	0.3183	1.36921	97080	5.23714	59.2551	276.948
0.1417	5228.43				1	1	4	1	0.0547	0.415301	1925	8.5575	3.3558	363.162
0.1416	4469.94				3	1	21	0.724138	0.0044	1.34079	65063	4.98429	28.4366	285.514
0.1416	4639.84				1	3	22	0.5	0.4691	1.58692	76634	7.19045	9.4487	272.143
0.1415	4296.96				1	2	9	1.125	0.0243	1.53459	35199	4.80889	51.7182	283.836
0.1413	5226.09				1	1	1	1	0.6925	1.05611	303	9.21	0.82	367
0.1411	4870.67				1	1	3	1	0.8041	1.625	720	6.00333	0.8973	314
0.1411	4569.94				1	1	6	1	0.6399	1.84762	26500	6.14167	12.7679	284.274
0.141	4643.95				1	1	1	1	0.0938	1.20635	2646	8.79	4.8161	287
0.141	5074.62	[8,8,1,28,0]-[0,0,0,0],	1.423	5074.62	1	1	5	1	0.8538	1.41227	974	4.504	6.3377	337.987
0.141	4637.05				1	2	5	0.833333	0.4463	1.56765	30135	7.624	1.2942	282.483
0.1409	4627.12				1	1	3	1	0.784	1.91816	3492	8.79	18.1421	297.898
0.1408	4570.94				1	1	3	1	0.1817	1.38809	16592	5.09667	1.7428	269.908
0.1407	1596.53				1	1	110	0.990991	4.9486	0.0840518	82310	9.36409	505.306	347.787
0.1407	4552.88				1	3	17	0.566667	0.2882	0.941434	65482	4.13765	8.4769	277.522
0.1406	4675.89				1	3	8	0.8	0.4255	1.49696	15433	5.10875	24.0938	262.7
0.1406	4849.26				1	1	3	1	1.6283	2.47672	9135	8.56667	22.9553	288.853
0.1406	1374.46				1	2	112	1.02752	5.2885	0.0297863	72432	8.27063	539.039	349.478
0.1406	4670.18				2	2	24	0.347826	0.0431	1.03568	246598	12.795	8.6139	277.355
0.1404	4517.91				1	2	4	0.8	0.0287	1.30337	16981	6.9225	0.5975	263.402
0.1404	4605.02				1	1	2	1	0.2204	1.38296	10775	5.035	7.0676	269.499
0.1404	4574				1	1	3	1	0.4716	0.730863	6558	4.32	10.0915	262
0.1404	4687.98	[8,8,1,22,1]-[3,0,0,0],	2.019	4687.97	1	1	3	1	0.5537	0.50215	30446	6.81333	18.4923	270.046
0.1403	4692.18				1	1	1	1	0.4597	1.5102	588	11.08	31.1428	258
0.1403	4656.58	[9,9,1,16,0]-[12,0,0,0],	3.988	4656.56	1	1	1	1	0.2437	1.33991	4969	5.19	6.007	278
0.1403	4659.11	[8,8,1,21,1]-[6,0,0,0],	3.435	4659.1	1	1	1	1	0.1407	1.23372	1382	9.37	24.3723	260
0.1402	5205.93	[9,9,1,25,0]-[2,0,0,0],	3.321	5205.91	1	1	1	1	0.2801	0.669725	218	3.12	1.7296	365
0.1401	933.329				1	1	1	1	1e+09	0	457	133.74	510.211	257
0.1401	4676.92				1	1	4	1	0.1778	0.892243	15382	4.45	21.9996	264.941
0.14	5377.65				1	1	1	1	1.027	1.19565	322	6.57	18.9525	407
0.14	4459.94				1	1	1	1	0.5133	1.86247	2174	4.07	8.3661	264
0.14	4555.88				1	1	1	1	0.2478	1.4736	2405	3.13	4.4776	265
0.14	4801.72				1	1	1	1	0.0901	0.999681	3135	5.62	15.9484	289
0.1399	4599.04				2	3	19	0.327586	0.2746	1.44489	69523	5.33684	3.6694	272.035
0.1399	4975.17				1	1	1	1	0.6147	1.30108	186	4.57	13.9759	316
0.1399	5188.75				1	1	2	1	0.2137	0.62536	786	3.88	16.7669	377.559
0.1398	4588.96				1	1	1	1	0.2231	0.960159	1004	4.21	14.2499	260
0.1398	4583.01	[8,8,1,21,0]-[4,0,0,0],	4.569	4583.03	1	2	17	0.485714	0.4252	1.61613	54237	5.86471	4.1552	277.547
0.1398	5264.35				1	1	1	1	0.567	0.881381	666	7.22	27.2992	399
0.1398	4942.63				1	1	1	1	0.7133	1.44156	154	4.84	17.7197	343
0.1398	4826.24				1	1	1	1	0.039	0.917001	2494	4.33	15.4863	293
0.1398	4593.88				1	5	21	0.143836	0.0865	1.26339	74578	8.30048	14.8125	289.772
0.1397	4489.92				1	1	1	1	0.2398	1.55048	3635	3.83	14.0395	274
0.1397	5325.47				1	1	1	1	1.0012	1.23705	637	6.54	26.4809	407
0.1395	4822.22				1	1	1	1	0.7715	1.65464	194	4.76	24.094	332
0.1395	4721.26				1	1	1	1	1.8319	2.84494	890	6.94	33.3399	260
0.1395	4187.18				1	1	2	1	0.6048	1.09524	2002	7.77	41.5334	257.811
0.1394	4379.92				1	1	1	1	0.2039	1.24823	5797	4.83	25.9109	270
0.1393	4608.07				1	1	1	1	0.2481	0.910543	313	4.11	24.9927	302
0.1393	5338.88				1	1	1	1	1e+09	0	889	7.84	0.4534	382
0.1393	4375.91				1	3	16	0.551724	0.2183	1.23896	54606	4.55063	36.3813	279.891
0.1393	599.229				1	1	22	1	6.3084	0.00718948	206644	69.0832	370.941	69.5238
0.1393	4114.99				1	4	20	0.571429	0.6518	1.14116	72858	4.2505	73.1088	278.971
0.1392	5412.38				1	1	2	1	0.7021	0.826087	414	3.18	28.5587	364.5
0.1392	5328.46				1	1	1	1	1e+09	0	931	8.23	5.0499	386
0.1392	5341.55				1	1	3	1	1e+09	0	2058	6.91333	8.8551	373.984
0.1392	4457.93				1	2	17	0.53125	0.2109	1.56269	73355	5.36882	23.9546	279.299
0.1392	4861.97				1	1	2	1	1.1554	1.98749	5356	4.29	34.1413	279.5
0.1392	4353.97				1	6	20	0.15625	0.2636	1.22193	50351	5.7945	36.7828	277.126
0.1392	4564.97				4	5	15	0.108696	0.8096	2.02372	15907	4.71067	20.6869	291.475
0.1391	5231.88				1	1	1	1	1e+09	0	615	7.52	2.9845	370
0.1391	4600.05	[8,8,1,21,0]-[5,0,0,0],	1.664	4600.06	1	2	18	0.375	0.4343	1.60328	44932	5.68278	3.1598	272.691
0.1391	5390.06				1	1	1	1	1e+09	0	763	6.91	0.8384	389
0.1391	4298.94				1	1	1	1	0.311	1.86728	1846	4.15	30.5961	263
0.1391	5248.28				1	1	1	1	1e+09	0	991	8.67	8.619	378
0.1391	5249.78				1	1	2	1	1e+09	0	1470	6.915	5.9691	375.567
0.1391	4190.17				1	1	1	1	0.3712	1.32498	1397	6.85	42.2896	259
0.1391	4958.2				1	1	1	1	0.3547	1.06294	286	3.05	26.5266	301
0.1391	4451.89				1	1	1	1	0.2547	1.10485	3777	3.31	27.5271	282
0.1391	5333.17				1	1	1	1	1e+09	0	827	7.24	3.6305	378
0.139	5396.33				1	1	1	1	1e+09	0	714	6.54	1.2574	392
0.139	5292.34	[9,9,1,23,1]-[14,0,0,0],	3.123	5292.32	1	1	1	1	1e+09	0	859	7.58	6.2611	382
0.139	4836.76				1	1	2	1	0.6218	1.4863	8300	5.78	43.5583	266.446
0.139	5248.71				1	1	1	1	1e+09	0	721	7.16	4.5566	374
0.139	4541.89				1	1	1	1	0.4065	0.837298	1051	3.54	30.5414	298
0.139	4627.93				2	3	13	0.282609	0.6785	1.81155	31702	7.31538	1.7088	278.165
0.139	4981.17				1	1	1	1	0.0439	0.634812	879	3.77	31.8406	299
0.139	4619.91				1	2	18	0.346154	0.0018	1.14524	155615	8.57778	0.1462	278.862
0.139	4800.7				1	1	1	1	0.0902	1.0011	3646	3.42	30.8012	274
0.1389	4193.15				1	1	2	1	0.6107	1.08167	440	3.95	38.3153	255.455
0.1389	5315.87				1	1	1	1	1e+09	0	690	6.66	4.1345	375
0.1389	5338.22	[9,9,1,24,1]-[12,0,0,0],	0.867	5338.23	1	1	1	1	1e+09	0	765	6.76	4.6408	387
0.1389	4786.18				1	1	1	1	0.0891	1.01863	4615	3.24	30.7064	272
0.1389	5253.74				1	1	1	1	1e+09	0	464	6.33	3.1698	367
0.1389	5349.6				1	1	1	1	1.2017	1.40645	155	3.23	32.0001	352
[truncated: 2,469 more rows]

## Sheet: b-2
Score	MW	Compound Key	PPM Error	Theoretical MW	NumAdductStates	NumCharges	NumScans	Density	AvgA:A+2Error	AvgA:A+2Ratio	Total Volume	AvgSignalNoise	CentroidScanError	CentroidScan
[truncated: 2,424 more rows]

[truncated: 7 more sheets: b-3, c-1, c-2, c-3, d-1, d-2, d-3]
